# Supplementary material for: New analysis for consistency among markers in the study of genetic diversity: development and application to the description of bacterial diversity
Source: BMC Evol Biol. 2007 Sep 3;7:156. doi: 10.1186/1471-2148-7-156 (PMC2082430; doi:10.1186/1471-2148-7-156)
Supplement: Additional file 4 — DNA sequences for IGSNOD. Sequences are in "FASTA" format. The File is named "NOD.aa". See Additional file 2 for explanation on how to use this file. [file 1471-2148-7-156-S4.aa]

>FTmdc1203
TGAGACGCCCCCTGTGCCATTGCATCAATGAAGTCCGTCAAGCGGGATCGGGCACGGCTC
TCGTCAGGAGAAGGAGCGACTGGTCTGG-CAGCGTTT-GACCCTAGACCAGCGCTTCGAG
ATCGCGTGATTGGCCGGCG-TTCATGTAAGGCAGCTTTTCTGG-TGGCGCGGTGGAGTAA
TGCTGGTTGTTCTTGCGGCATTGCCGGCGTGTACCGGCATCAGCGTGAATGGATCGCAGC
AAGCAAGTCGGAGCTTGCAAGG-TGCTGTCTGTCCTCGCGC--CGTGT--CAGCCGCGAA
-GCCGGGCTCGCCGCTGTG---CAATATCAAGGCGGAGCTGC-GGCGCA-----------
------------------------------------------------------------
-----------------------------------------
>FTmdc1204
TGATACGCCCCCTGTGCCATTGCATCAATGAAGTCCGTCAAGCGGGATCGGGCACGGCTC
TCGTCAGGAGAAGGAGCGACTGGTCTGG-CAGCGTTT-GACCCTAGACCAGCGCTTCGAG
ATCGCGTGATTGGCCGGCG-TTCATGTAAGGCAGCTTTTCTGG-TGGCGCGGTGGAGTAA
TGCTGGTTGTTCTTGCGGCATTGCCGGCGTGTACCGGCATCAGCGTGAATGGATCGCAGC
AAGCAAGTCGGAGCTTGCAAGG-TGCTGTCTGTCCTCGCGC--CGTGT--CAGCCGCGAA
-GCCGGGCTCGCCGCTGTG---CAATATCAAGGCGGAGCTGC-GGCGCA-----------
------------------------------------------------------------
-----------------------------------------
>FTmdc1205
TGATACGCCCCCTGTGCCATTGCATCAATGAAGTCCGTCAAGCGGGATCGGGCACGGCTC
TCGTCAGGAGAAGGAGCGACCGGTCTGG-CAGCGTTT-GACCCTAGACCAGCGCTTCGAG
ATCGCGTGATTGGCCGGCG-TTCATGTAAGGCAGCTTTTCTGG-TGGCGCGGTGGAGTAA
TGCTGGTTGTTCTTGCGGCATTGCCGGCGTGTACCGGCATCAGCGTGAATGGATCGCAGC
AAGCAAGTCGGAGCTTGCAAGG-TGCTGTCTGTCCTCGCGC--CGTGT--CAGCCGCGAA
-GCCGGGCTCGCCGCTGTG---CAATATCAAGGCGGAGCTGC-GGCGCA-----------
------------------------------------------------------------
-----------------------------------------
>FTmdc1208
TGATACGCCCCCTGTGCCATTGCATCAATGAAGTCCGTCAAGCGGGATCGGGCACGGCTC
TCGTCAGGAGAAGGAGCGACTGGTCTGG-CAGCGTTT-GACCCTAGACCAGCGCTTCGAG
ATCGCGTGATTGGCCGGCG-TTCATGTAAGGCAGCTTTTCTGG-TGGCGCGGTGGAGTAA
TGCTGGTTGTTCTTGCGGCATTGCCGGCGTGTACCGGCATCAGCGTGAATGGATCGCAGC
AAGCAAGTCGGAGCTTGCAAGG-TGCTGTCTGTCCTCGCGC--CGTGT--CAGCCGCGAA
-GCCGGGCTCGCCGCTGTG---CAATATCAAGGCGGAGCTGC-GGCGCA-----------
------------------------------------------------------------
-----------------------------------------
>FTmdc1213
TGAGACGCCCCCTGTGCCATTGCATCAATGAAGTCCGTCAAGCGGGATCGGGCACGGCTC
TCGTCAGGAGAAGGAGCGACTGGTCTGG-CAGCGTTT-GACCCTAGACCAGCGCTTCGAG
ATCGCGTGATTGGCCGGCG-TTCATGTAAGGCAGCTTTTCTGG-TGGCGCGGTGGAGTAA
TGCTGGTTGTTCTTGCGGCATTGCCGGCGTGTACCGGCATCAGCGTGAATGGATCGCAGC
AAGCAAGTCGGAGCTTGCAAGG-TGCTGTCTGTCCTCGCGC--CGTGT--CAGCCGCGAA
-GCCGGGCTCGCCGCTGTG---CAATATCAAGGCGGAGCTGC-GGCGCA-----------
------------------------------------------------------------
-----------------------------------------
>FTmdc1216
TGATACGCCCCCTGTGCCATTGCATCAATGAAGTCCGTCAAGCGGGATCGGGCACGGCTC
TCGTCAGGAGAAGGAGCGACTGGTCTGG-CAGCGTTT-GACCCTAGACCAGCGCTTCGAG
ATCGCGTGATTGGCCGGCG-TTCATGTAAGGCAGCTTTTCTGG-TGGCGCGGTGGAGTAA
TGCTGGTTGTTCTTGCGGCATTGCCGGCGTGTACCGGCATCAGCGTGAATGGATCGCAGC
AAGCAAGTCGGAGCTTGCAAGG-TGCTGTCTGTCCTCGCGC--CGTGT--CAGCCGCGAA
-GCCGGGCTCGCCGCTGTG---CAATATCAAGGCGGAGCTGC-GGCGCA-----------
------------------------------------------------------------
-----------------------------------------
>FTmdc1217
TGAGACGCCCCCTGTGCCATTGCATCAATGAAGTCCGTCAAGCGGGATCGGGCACGGCTC
TCGTCAGGAGAAGGAGCGACTGGTCTGG-CAGCGTTT-GACCCTAGACCAGCGCTTCGAG
ATCGCGTGATTGGCCGGCG-TTCATGTAAGGCAGCTTTTCTGG-TGGCGCGGTGGAGTAA
TGCTGGTTGTTCTTGCGGCATTGCCGGCGTGTACCGGCATCAGCGTGAATGGATCGCAGC
AAGCAAGTCGGAGCTTGCAAGG-TGCTGTCTGTCCTCGCGC--CGTGT--CAGCCGCGAA
-GCCGGGCTCGCCGCTGTG---CAATATCAAGGCGGAGCTGC-GGCGCA-----------
------------------------------------------------------------
-----------------------------------------
>FTmdc1219
TGAGACGCCCCCTGTGCCATTGCATCAATGAAGTCCGTCAAGCGGGATCGGGCACGGCTC
TCGTCAGGAGAAGGAGCGACTGGTCTGG-CAGCGTTT-GACCCTAGACCAGCGCTTCGAG
ATCGCGTGATTGGCCGGCG-TTCATGTAAGGCAGCTTTTCTGG-TGGCGCGGTGGAGTAA
TGCTGGTTGTTCTTGCGGCATTGCCGGCGTGTACCGGCATCAGCGTGAATGGATCGCAGC
AAGCAAGTCGGAGCTTGCAAGG-TGCTGTCTGTCCTCGCGC--CGTGT--CAGCCGCGAA
-GCCGGGCTCGCCGCTGTG---CAATATCAAGGCGGAGCTGC-GGCGCA-----------
------------------------------------------------------------
-----------------------------------------
>FTmdc1220
TGATACGCCCCCTGTGCCATTGCATCAATGAAGTCCGTCAAGCGGGATCGGGCACGGCTC
TCGTCAGGAGAAGGAGCGACTGGTCTGG-CAGCGTTT-GACCCTAGACCAGCGCTTCGAG
ATCGCGTGATTGGCCGGCG-TTCATGTAAGGCAGCTTTTCTGG-TGGCGCGGTGGAGTAA
TGCTGGTTGTTCTTGCGGCATTGCCGGCGTGTACCGGCATCAGCGTGAATGGATCGCAGC
AAGCAAGTCGGAGCTTGCAAGG-TGCTGTCTGTCCTCGCGC--CGTGT--CAGCCGCGAA
-GCCGGGCTCGCCGCTGTG---CAATATCAAGGCGGAGCTGC-GGCGCA-----------
------------------------------------------------------------
-----------------------------------------
>FTmdc1222
TGATACGCCCCCTGTGCCATTGCATCAATGAAGTCCGTCAAGCGGGATCGGGCACGGCTC
TCGTCAGGAGAAGGAGCGACTGGTCTGG-CAGCGTTT-GACCCTAGACCAGCGCTTCGAG
ATCGCGTGATTGGCCGGCG-TTCATGTAAGGCAGCTTTTCTGG-TGGCGCGGTGGAGTAA
TGCTGGTTGTTCTTGCGGCATTGCCGGCGTGTACCGGCATCAGCGTGAATGGATCGCAGC
AAGCAAGTCGGAGCTTGCAAGG-TGCTGTCTGTCCTCGCGC--CGTGT--CAGCCGCGAA
-GCCGGGCTCGCCGCTGTG---CAATATCAAGGCGGAGCTGC-GGCGCA-----------
------------------------------------------------------------
-----------------------------------------
>FTmdc1224
TGATACGCCCCCTGTGCCATTGCATCAATGAAGTCCGTCAAGCGGGATCGGGCACGGCTC
TCGTCAGGAGAAGGAGCGACTGGTCTGG-CAGCGTTT-GACCCTAGACCAGCGCTTCGAG
ATCGCGTGATTGGCCGGCG-TTCATGTAAGGCAGCTTTTCTGG-TGGCGCGGTGGAGTAA
TGCTGGTTGTTCTTGCGGCATTGCCGGCGTGTACCGGCATCAGCGTGAATGGATCGCAGC
AAGCAAGTCGGAGCTTGCAAGG-TGCTGTCTGTCCTCGCGC--CGTGT--CAGCCGCGAA
-GCCGGGCTCGCCGCTGTG---CAATATCAAG-CGGAGCTGC-GGCGCA-----------
------------------------------------------------------------
-----------------------------------------
>FTmdc1233
TGAGACGCCCCCTGTGCCATTGCATCAATGAAGTCCGTCAAGCGGGATCGGGCACGGCTC
TCGTCAGGAGAAGGAGCGACTGGTCTGG-CAGCGTTT-GACCCTAGACCAGCGCTTCGAG
ATCGCGTGATTGGCCGGCG-TTCATGTAAGGCAGCTTTTCTGG-TGGCGCGGTGGAGTAA
TGCTGGTTGTTCTTGCGGCATTGCCGGCGTGTACCGGCATCAGCGTGAATGGATCGCAGC
AAGCAAGTCGGAGCTTGCAAGG-TGCTGTCTGTCCTCGCGC--CGTGT--CAGCCGCGAA
-GCCGGGCTCGCCGCTGTG---CAATATCAAGGCGGAGCTGC-GGCGCA-----------
------------------------------------------------------------
-----------------------------------------
>FTmdc1241
TGATACGCCCCCTGTGCCATTGCATCAATGAAGTCCGTCAAGCGGGATCGGGCACGGCTC
TCGTCAGGAGAAGGAGCGACTGGTCTGG-CAGCGTTT-GACCCTAGACCAGCGCTTCGAG
ATCGCGTGATTGGCCGGCG-TTCATGTAAGGCAGCTTTTCTGG-TGGCGCGGTGGAGTAA
TGCTGGTTGTTCTTGCGGCATTGCCGGCGTGTACCGGCATCAGCGTGAATGGATCGCAGC
AAGCAAGTCGGAGCTTGCAAGG-TGCTGTCTGTCCTCGCGC--CGTGT--CAGCCGCGAA
-GCCGGGCTCGCCGCTGTG---CAATATCAAGGCGGAGCTGC-GGCGCA-----------
------------------------------------------------------------
-----------------------------------------
>FTmdc1242
TGATACGCCCCCTGTGCCATTGCATCAATGAAGTCCGTCAAGCGGGATCGGGCACGGCTC
TCGTCAGGAGAAGGAGCGACTGGTCTGG-CAGCGTTT-GACCCTAGACCAGCGCTTCGAG
ATCGCGTGATTGGCCGGCG-TTCATGTAAGGCAGCTTTTCTGG-TGGCGCGGTGGAGTAA
TGCTGGTTGTTCTTGCGGCATTGCCGGCGTGTACCGGCATCAGCGTGAATGGATCGCAGC
AAGCAAGTCGGAGCTTGCAAGG-TGCTGTCTGTCCTCGCGC--CGTGT--CAGCCGCGAA
-GCCGGGCTCGCCGCTGTG---CAATATCAAGGCGGAGCTGC-GGCGCA-----------
------------------------------------------------------------
-----------------------------------------
>FTmdc1244
TGATACGCCCCCTGTGCCATTGCATCAATGAAGTCCGTCAAGCGGGATCGGGCACGGCTC
TCGTCAGGAGAAGGAGCGACTGGTCTGG-CAGCGTTT-GACCCTAGACCAGCGCTTCGAG
ATCGCGTGATTGGCCGGCG-TTCATGTAAGGCAGCTTTTCTGG-TGGCGCGGTGGAGTAA
TGCTGGTTGTTCTTGCGGCATTGCCGGCGTGTACCGGCATCAGCGTGAATGGATCGCAGC
AAGCAAGTCGGAGCTTGCAAGG-TGCTGTCTGTCCTCGCGC--CGTGT--CAGCCGCGAA
-GCCGGGCTCGCCGCTGTG---CAATATCAAGGCGGAGCTGC-GGCGCA-----------
------------------------------------------------------------
-----------------------------------------
>FTmdc1246
TGATACGCCCCCTGTGCCATTGCATCAATGAAGTCCGTCAAGCGGGATCGGGCACGGCTC
TCGTCAGGAGAAGGAGCGACTGGTCTGG-CAGCGTTT-GACCCTAGACCAGCGCTTCGAG
ATCGCGTGATTGGCCGGCG-TTCATGTAAGGCAGCTTTTCTGG-TGGCGCGGTGGAGTAA
TGCTGGTTGTTCTTGCGGCATTGCCGGCGTGTACCGGCATCAGCGTGAATGGATCGCAGC
AAGCAAGTCGGAGCTTGCAAGG-TGCTGTCTGTCCTCGCGC--CGTGT--CAGCCGCGAA
-GCCGGGCTCGCCGCTGTG---CAATATCAAGGCGGAGCTGC-GGCGCA-----------
------------------------------------------------------------
-----------------------------------------
>FTmdc1247
TGATACGCCCCCTGTGCCATTGCATCAATGAAGTCCGTCAAGCGGGATCGGGCACGGCTC
TCGTCAGGAGAAGGAGCGACTGGTCTGG-CAGCGTTT-GACCCTAGACCAGCGCTTCGAG
ATCGCGTGATTGGCCGGCG-TTCATGTAAGGCAGCTTTTCTGG-TGGCGCGGTGGAGTAA
TGCTGGTTGTTCTTGCGGCATTGCCGGCGTGTACCGGCATCAGCGTGAATGGATCGCAGC
AAGCAAGTCGGAGCTTGCAAGG-TGCTGTCTGTCCTCGCGC--CGTGT--CAGCCGCGAA
-GCCGGGCTCGCCGCTGTG---CAATATCAAGGCGGAGCTGC-GGCGCA-----------
------------------------------------------------------------
-----------------------------------------
>FTmdc1248
TGATACGCCCCCTGTGCCATTGCATCAATGAAGTCCGTCAAGCGGGATCGGGCACGGCTC
TCGTCAGGAGAAGGAGCGACTGGTCTGG-CAGCGTTT-GACCCTAGACCAGCGCTTCGAG
ATCGCGTGATTGGCCGGCG-TTCATGTAAGGCAGCTTTTCTGG-TGGCGCGGTGGAGTAA
TGCTGGTTGTTCTTGCGGCATTGCCGGCGTGTACCGGCATCAGCGTGAATGGATCGCAGC
AAGCAAGTCGGAGCTTGCAAGG-TGCTGTCTGTCCTCGCGC--CGTGT--CAGCCGCGAA
-GCCGGGCTCGCCGCTGTG---CAATATCAAGGCGGAGCTGC-GGCGCA-----------
------------------------------------------------------------
-----------------------------------------
>FTmdc1249
TGAGACGCCCCCTGTGCCATTGCATCAATGAAGTCCGTCAAGCGGGATCGGGCACGGCTC
TCGTCAGGAGAAGGAGCGACTGGTCTGG-CAGCGTTT-GACCCTAGACCAGCGCTTCGAG
ATCGCGTGATTGGCCGGCG-TTCATGTAAGGCAGCTTTTCTGG-TGGCGCGGTGGAGTAA
TGCTGGTTGTTCTTGCGGCATTGCCGGCGTGTACCGGCATCAGCGTGAATGGATCGCAGC
AAGCAAGTCGGAGCTTGCAAGG-TGCTGTCTGTCCTCGCGC--CGTGT--CAGCCGCGAA
-GCCGGGCTCGCCGCTGTG---CAATATCAAGGCGGAGCTGC-GGCGCA-----------
------------------------------------------------------------
-----------------------------------------
>FTmdc1251
TGAGACGCCCCCTGTGCCATTGCATCAATGAAGTCCGTCAAGCGGGATCGGGCACGGCTC
TCGTCAGGAGAAGGAGCGACTGGTCTGG-CAGCGTTT-GACCCTAGACCAGCGCTTCGAG
ATCGCGTGATTGGCCGGCG-TTCATGTAAGGCAGCTTTTCTGG-TGGCGCGGTGGAGTAA
TGCTGGTTGTTCTTGCGGCATTGCCGGCGTGTACCGGCATCAGCGTGAATGGATCGCAGC
AAGCAAGTCGGAGCTTGCAAGG-TGCTGTCTGTCCTCGCGC--CGTGT--CAGCCGCGAA
-GCCGGGCTCGCCGCTGTG---CAATATCAAGGCGGAGCTGC-GGCGCA-----------
------------------------------------------------------------
-----------------------------------------
>FTmdc1253
TGAGACGCCCCCTGTGCCATTGCATCAATGAAGTCCGTCAAGCGGGATCGGGCACGGCTC
TCGTCAGGAGAAGGAGCGACTGGTCTGG-CAGCGTTT-GACCCTAGACCAGCGCTTCGAG
ATCGCGTGATTGGCCGGCG-TTCATGTAAGGCAGCTTTTCTGG-TGGCGCGGTGGAGTAA
TGCTGGTTGTTCTTGCGGCATTGCCGGCGTGTACCGGCATCAGCGTGAATGGATCGCAGC
AAGCAAGTCGGAGCTTGCAAGG-TGCTGTCTGTCCTCGCGC--CGTGT--CAGCCGCGAA
-GCCGGGCTCGCCGCTGTG---CAATATCAAGGCGGAGCTGC-GGCGCA-----------
------------------------------------------------------------
-----------------------------------------
>FTmdc1611
TGATACGCCCCCTGTGCCATTGCATCAATGAAGTCCGTCAAGCGGGATCGGGCACGGCTC
TCGTCAGGAGAAGGAGCGACTGGTCTGG-CAGCGTTT-GACCCTAGACCAGCGCTTCGAG
ATCGCGTGATTGGCCGGCG-TTCATGTAAGGCAGCTTTTCTGG-TGGCGCGGTGGAGTAA
TGCTGGTTGTTCTTGCGGCATTGCCGGCGTGTACCGGCATCAGCGTGAATGGATCGCAGC
AAGCAAGTCGGAGCTTGCAAGG-TGCTGTCTGTCCTCGCGC--CGTGT--CAGCCGCGAA
-GCCGGGCTCGCCGCTGTG---CAATATCAAGGCGGAGCTGC-GGCGCA-----------
------------------------------------------------------------
-----------------------------------------
>FTmdc1615
TGATACGCCCCCTGTGCCATTGCATCAATGAAGTCCGTCAAGCGGGATCGGGCACGGCTC
TCGTCAGGAGAAGGAGCGACTGGTCTGG-CAGCGTTT-GACCCTAGACCAGCGCTTCGAG
ATCGCGTGATTGGCCGGCG-TTCATGTAAGGCAGCTTTTCTGG-TGGCGCGGTGGAGTAA
TGCTGGTTGTTCTTGCGGCATTGCCGGCGTGTACCGGCATCAGCGTGAATGGATCGCAGC
AAGCAAGTCGGAGCTTGCAAGG-TGCTGTCTGTCCTCGCGC--CGTGT--CAGCCGCGAA
-GCCGGGCTCGCCGCTGTG---CAATATCAAGGCGGAGCTGC-GGCGCA-----------
------------------------------------------------------------
-----------------------------------------
>FTmdc1616
TGATACGCCCCCTGTGCCATTGCATCAATGAAGTCCGTCAAGCGGGATCGGGCACGGCTC
TCGTCAGGAGAAGGAGCGACTGGTCTGG-CAGCGTTT-GACCCTAGACCAGCGCTTCGAG
ATCGCGTGATTGGCCGGCG-TTCATGTAAGGCAGCTTTTCTGG-TGGCGCGGTGGAGTAA
TGCTGGTTGTTCTTGCGGCATTGCCGGCGTGTACCGGCATCAGCGTGAATGGATCGCAGC
AAGCAAGTCGGAGCTTGCAAGG-TGCTGTCTGTCCTCGCGC--CGTGT--CAGCCGCGAA
-GCCGGGCTCGCCGCTGTG---CAATATCAAGGCGGAGCTGC-GGCGCA-----------
------------------------------------------------------------
-----------------------------------------
>FTmdc1617
TGATACGCCCCCTGTGCCATTGCATCAATGAAGTCCGTCAAGCGGGATCGGGCACGGCTC
TCGTCAGGAGAAGGAGCGACTGGTCTGG-CAGCGTTT-GACCCTAGACCAGCGCTTCGAG
ATCGCGTGATTGGCCGGCG-TTCATGTAAGGCAGCTTTTCTGG-TGGCGCGGTGGAGTAA
TGCTGGTTGTTCTTGCGGCATTGCCGGCGTGTACCGGCATCAGCGTGAATGGATCGCAGC
AAGCAAGTCGGAGCTTGCAAGG-TGCTGTCTGTCCTCGCGC--CGTGT--CAGCCGCGAA
-GCCGGGCTCGCCGCTGTG---CAATATCAAGGCGGAGCTGC-GGCGCA-----------
------------------------------------------------------------
-----------------------------------------
>FTmdc1618
TGAGACGCCCCCTGTGCCATTGCATCAATGAAGTCCGTCAAGCGGGATCGGGCACGGCTC
TCGTCAGGAGAAGGAGCGACTGGTCTGG-CAGCGTTT-GACCCTAGACCAGCGCTTCGAG
ATCGCGTGATTGGCCGGCG-TTCATGTAAGGCAGCTTTTCTGG-TGGCGCGGTGGAGTAA
TGCTGGTTGTTCTTGCGGCATTGCCGGCGTGTACCGGCATCAGCGTGAATGGATCGCAGC
AAGCAAGTCGGAGCTTGCAAGG-TGCTGTCTGTCCTCGCGC--CGTGT--CAGCCGCGAA
-GCCGGGCTCGCCGCTGTG---CAATATCAAGGCGGAGCTGC-GGCGCA-----------
------------------------------------------------------------
-----------------------------------------
>FTmdc1620
TGATACGCCCCCTGTGCCATTGCATCAATGAAGTCCGTCAAGCGGGATCGGGCACGGCTC
TCGTCAGGAGAAGGAGCGACTGGTCTGG-CAGCGTTT-GACCCTAGACCAGCGCTTCGAG
ATCGCGTGATTGGCCGGCG-TTCATGTAAGGCAGCTTTTCTGG-TGGCGCGGTGGAGTAA
TGCTGGTTGTTCTTGCGGCATTGCCGGCGTGTACCGGCATCAGCGTGAATGGATCGCAGC
AAGCAAGTCGGAGCTTGCAAGG-TGCTGTCTGTCCTCGCGC--CGTGT--CAGCCGCGAA
-GCCGGGCTCGCCGCTGTG---CAATATCAAGGCGGAGCTGC-GGCGCA-----------
------------------------------------------------------------
-----------------------------------------
>FTmdc1621
TGATACGCCCCCTGTGCCATTGCATCAATGAAGTCCGTCAAGCGGGATCGGGCACGGCTC
TCGTCAGGAGAAGGAGCGACTGGTCTGG-CAGCGTTT-GACCCTAGACCAGCGCTTCGAG
ATCGCGTGATTGGCCGGCG-TTCATGTAAGGCAGCTTTTCTGG-TGGCGCGGTGGAGTAA
TGCTGGTTGTTCTTGCGGCATTGCCGGCGTGTACCGGCATCAGCGTGAATGGATCGCAGC
AAGCAAGTCGGAGCTTGCAAGG-TGCTGTCTGTCCTCGCGC--CGTGT--CAGCCGCGAA
-GCCGGGCTCGCCGCTGTG---CAATATCAAGGCGGAGCTGC-GGCGCA-----------
------------------------------------------------------------
-----------------------------------------
>FTmdc1622
TGATACGCCCCCTGTGCCATTGCATCAATGAAGTCCGTCAAGCGGGATCGGGCACGGCTC
TCGTCAGGAGAAGGAGCGACTGGTCTGG-CAGCGTTT-GACCCTAGACCAGCGCTTCGAG
ATCGCGTGATTGGCCGGCG-TTCATGTAAGGCAGCTTTTCTGG-TGGCGCGGTGGAGTAA
TGCTGGTTGTTCTTGCGGCATTGCCGGCGTGTACCGGCATCAGCGTGAATGGATCGCAGC
AAGCAAGTCGGAGCTTGCAAGG-TGCTGTCTGTCCTCGCGC--CGTGT--CAGCCGCGAA
-GCCGGGCTCGCCGCTGTG---CAATATCAAGGCGGAGCTGC-GGCGCA-----------
------------------------------------------------------------
-----------------------------------------
>FTmdc1625
TGATACGCCCCCTGTGCCATTGCATCAATGAAGTCCGTCAAGCGGGATCGGGCACGGCTC
TCGTCAGGAGAAGGAGCGACTGGTCTGG-CAGCGTTT-GACCCTAGACCAGCGCTTCGAG
ATCGCGTGATTGGCCGGCG-TTCATGTAAGGCAGCTTTTCTGG-TGGCGCGGTGGAGTAA
TGCTGGTTGTTCTTGCGGCATTGCCGGCGTGTACCGGCATCAGCGTGAATGGATCGCAGC
AAGCAAGTCGGAGCTTGCAAGG-TGCTGTCTGTCCTCGCGC--CGTGT--CAGCCGCGAA
-GCCGGGCTCGCCGCTGTG---CAATATCAAGGCGGAGCTGC-GGCGCA-----------
------------------------------------------------------------
-----------------------------------------
>FTmdc1626
TGATACGCCCCCTGTGCCATTGCATCAATGAAGTCCGTCAAGCGGGATCGGGCACGGCTC
TCGTCAGGAGAAGGAGCGACTGGTCTGG-CAGCGTTT-GACCCTAGACCAGCGCTTCGAG
ATCGCGTGATTGGCCGGCG-TTCATGTAAGGCAGCTTTTCTGG-TGGCGCGGTGGAGTAA
TGCTGGTTGTTCTTGCGGCATTGCCGGCGTGTACCGGCATCAGCGTGAATGGATCGCAGC
AAGCAAGTCGGAGCTTGCAAGG-TGCTGTCTGTCCTCGCGC--CGTGT--CAGCCGCGAA
-GCCGGGCTCGCCGCTGTG---CAATATCAAGGCGGAGCTGC-GGCGCA-----------
------------------------------------------------------------
-----------------------------------------
>FTmdc1627
TGAGACGCCCCCTGTGCCATTGCATCAATGAAGTCCGTCAAGCGGGATCGGGCACGGCTC
TCGTCAGGAGAAGGAGCGACTGGTCTGG-CAGCGTTT-GACCCTAGACCAGCGCTTCGAG
ATCGCGTGATTGGCCGGCG-TTCATGTAAGGCAGCTTTTCTGG-TGGCGCGGTGGAGTAA
TGCTGGTTGTTCTTGCGGCATTGCCGGCGTGTACCGGCATCAGCGTGAATGGATCGCAGC
AAGCAAGTCGGAGCTTGCAAGG-TGCTGTCTGTCCTCGCGC--CGTGT--CAGCCGCGAA
-GCCGGGCTCGCCGCTGTG---CAATATCAAGGCGGAGCTGC-GGCGCA-----------
------------------------------------------------------------
-----------------------------------------
>FTmdc1628
TGATACGCCCCCTGTGCCATTGCATCAATGAAGTCCGTCAAGCGGGATCGGGCACGGCTC
TCGTCAGGAGAAGGAGCGACTGGTCTGG-CAGCGTTT-GACCCTAGACCAGCGCTTCGAG
ATCGCGTGATTGGCCGGCG-TTCATGTAAGGCAGCTTTTCTGG-TGGCGCGGTGGAGTAA
TGCTGGTTGTTCTTGCGGCATTGCCGGCGTGTACCGGCATCAGCGTGAATGGATCGCAGC
AAGCAAGTCGGAGCTTGCAAGG-TGCTGTCTGTCCTCGCGC--CGTGT--CAGCCGCGAA
-GCCGGGCTCGCCGCTGTG---CAATATCAAGGCGGAGCTGC-GGCGCA-----------
------------------------------------------------------------
-----------------------------------------
>FTmdc1629
TGATACGCCCCCTGTGCCATTGCATCAATGAAGTCCGTCAAGCGGGATCGGGCACGGCTC
TCGTCAGGAGAAGGAGCGACTGGTCTGG-CAGCGTTT-GACCCTAGACCAGCGCTTCGAG
ATCGCGTGATTGGCCGGCG-TTCATGTAAGGCAGCTTTTCTGG-TGGCGCGGTGGAGTAA
TGCTGGTTGTTCTTGCGGCATTGCCGGCGTGTACCGGCATCAGCGTGAATGGATCGCAGC
AAGCAAGTCGGAGCTTGCAAGG-TGCTGTCTGTCCTCGCGC--CGTGT--CAGCCGCGAA
-GCCGGGCTCGCCGCTGTG---CAATATCAAGGCGGAGCTGC-GGCGCA-----------
------------------------------------------------------------
-----------------------------------------
>FTmdc1631
TGATACGCCCCCTGTGCCATTGCATCAATGAAGTCCGTCAAGCGGGATCGGGCACGGCTC
TCGTCAGGAGAAGGAGCGACTGGTCTGG-CAGCGTTT-GACCCTAGACCAGCGCTTCGAG
ATCGCGTGATTGGCCGGCG-TTCATGTAAGGCAGCTTTTCTGG-TGGCGCGGTGGAGTAA
TGCTGGTTGTTCTTGCGGCATTGCCGGCGTGTACCGGCATCAGCGTGAATGGATCGCAGC
AAGCAAGTCGGAGCTTGCAAGG-TGCTGTCTGTCCTCGCGC--CGTGT--CAGCCGCGAA
-GCCGGGCTCGCCGCTGTG---CAATATCAAGGCGGAGCTGC-GGCGCA-----------
------------------------------------------------------------
-----------------------------------------
>FTmdc1632
TGATACGCCCCCTGTGCCATTGCATCAATGAAGTCCGTCAAGCGGGATCGGGCACGGCTC
TCGTCAGGAGAAGGAGCGACTGGTCTGG-CAGCGTTT-GACCCTAGACCAGCGCTTCGAG
ATCGCGTGATTGGCCGGCG-TTCATGTAAGGCAGCTTTTCTGG-TGGCGCGGTGGAGTAA
TGCTGGTTGTTCTTGCGGCATTGCCGGCGTGTACCGGCATCAGCGTGAATGGATCGCAGC
AAGCAAGTCGGAGCTTGCAAGG-TGCTGTCTGTCCTCGCGC--CGTGT--CAGCCGCGAA
-GCCGGGCTCGCCGCTGTG---CAATATCAAGGCGGAGCTGC-GGCGCA-----------
------------------------------------------------------------
-----------------------------------------
>FTmdc1637
TGATACGCCCCCTGTGCCATTGCATCAATGAAGTCCGTCAAGCGGGATCGGGCACGGCTC
TCGTCAGGAGAAGGAGCGACTGGTCTGG-CAGCGTTT-GACCCTAGACCAGCGCTTCGAG
ATCGCGTGATTGGCCGGCG-TTCATGTAAGGCAGCTTTTCTGG-TGGCGCGGTGGAGTAA
TGCTGGTTGTTCTTGCGGCATTGCCGGCGTGTACCGGCATCAGCGTGAATGGATCGCAGC
AAGCAAGTCGGAGCTTGCAAGG-TGCTGTCTGTCCTCGCGC--CGTGT--CAGCCGCGAA
-GCCGGGCTCGCCGCTGTG---CAATATCAAGGCGGAGCTGC-GGCGCA-----------
------------------------------------------------------------
-----------------------------------------
>FTmdc1638
TGATACGCCCCCTGTGCCATTGCATCAATGAAGTCCGTCAAGCGGGATCGGGCACGGCTC
TCGTCAGGAGAAGGAGCGACTGGTCTGG-CAGCGTTT-GACCCTAGACCAGCGCTTCGAG
ATCGCGTGATTGGCCGGCG-TTCATGTAAGGCAGCTTTTCTGG-TGGCGCGGTGGAGTAA
TGCTGGTTGTTCTTGCGGCATTGCCGGCGTGTACCGGCATCAGCGTGAATGGATCGCAGC
AAGCAAGTCGGAGCTTGCAAGG-TGCTGTCTGTCCTCGCGC--CGTGT--CAGCCGCGAA
-GCCGGGCTCGCCGCTGTG---CAATATCAAGGCGGAGCTGC-GGCGCA-----------
------------------------------------------------------------
-----------------------------------------
>FTmdc1639
TGATACGCCCCCTGTGCCATTGCATCAATGAAGTCCGTCAAGCGGGATCGGGCACGGCTC
TCGTCAGGAGAAGGAGCGACTGGTCTGG-CAGCGTTT-GACCCTAGACCAGCGCTTCGAG
ATCGCGTGATTGGCCGGCG-TTCATGTAAGGCAGCTTTTCTGG-TGGCGCGGTGGAGTAA
TGCTGGTTGTTCTTGCGGCATTGCCGGCGTGTACCGGCATCAGCGTGAATGGATCGCAGC
AAGCAAGTCGGAGCTTGCAAGG-TGCTGTCTGTCCTCGCGC--CGTGT--CAGCCGCGAA
-GCCGGGCTCGCCGCTGTG---CAATATCAAGGCGGAGCTGC-GGCGCA-----------
------------------------------------------------------------
-----------------------------------------
>FTmdc1642
TGATACGCCCCCTGTGCCATTGCATCAATGAAGTCCGTCAAGCGGGATCGGGCACGGCTC
TCGTCAGGAGAAGGAGCGACTGGTCTGG-CAGCGTTT-GACCCTAGACCAGCGCTTCGAG
ATCGCGTGATTGGCCGGCG-TTCATGTAAGGCAGCTTTTCTGG-TGGCGCGGTGGAGTAA
TGCTGGTTGTTCTTGCGGCATTGCCGGCGTGTACCGGCATCAGCGTGAATGGATCGCAGC
AAGCAAGTCGGAGCTTGCAAGG-TGCTGTCTGTCCTCGCGC--CGTGT--CAGCCGCGAA
-GCCGGGCTCGCCGCTGTG---CAATATCAAGGCGGAGCTGC-GGCGCA-----------
------------------------------------------------------------
-----------------------------------------
>FTmdc1644
TGAGACGCCCCCTGTGCCATTGCATCAATGAAGTCCGTCAAGCGGGATCGGGCACGGCTC
TCGTCAGGAGAAGGAGCGACTGGTCTGG-CAGCGTTT-GACCCTAGACCAGCGCTTCGAG
ATCGCGTGATTGGCCGGCG-TTCATGTAAGGCAGCTTTTCTGG-TGGCGCGGTGGAGTAA
TGCTGGTTGTTCTTGCGGCATTGCCGGCGTGTACCGGCATCAGCGTGAATGGATCGCAGC
AAGCAAGTCGGAGCTTGCAAGG-TGCTGTCTGTCCTCGCGC--CGTGT--CAGCCGCGAA
-GCCGGGCTCGCCGCTGTG---CAATATCAAGGCGGAGCTGC-GGCGCA-----------
------------------------------------------------------------
-----------------------------------------
>FTmdc1649
TGATACGCCCCCTGTGCCATTGCATCAATGAAGTCCGTCAAGCGGGATCGGGCACGGCTC
TCGTCAGGAGAAGGAGCGACTGGTCTGG-CAGCGTTT-GACCCTAGACCAGCGCTTCGAG
ATCGCGTGATTGGCCGGCG-TTCATGTAAGGCAGCTTTTCTGG-TGGCGCGGTGGAGTAA
TGCTGGTTGTTCTTGCGGCATTGCCGGCGTGTACCGGCATCAGCGTGAATGGATCGCAGC
AAGCAAGTCGGAGCTTGCAAGG-TGCTGTCTGTCCTCGCGC--CGTGT--CAGCCGCGAA
-GCCGGGCTCGCCGCTGTG---CAATATCAAGGCGGAGCTGC-GGCGCA-----------
------------------------------------------------------------
-----------------------------------------
>FTmdc1650
TGAGACGCCCCCTGTGCCATTGCATCAATGAAGTCCGTCAAGCGGGATCGGGCACGGCTC
TCGTCAGGAGAAGGAGCGACTGGTCTGG-CAGCGTTT-GACCCTAGACCAGCGCTTCGAG
ATCGCGTGATTGGCCGGCG-TTCATGTAAGGCAGCTTTTCTGG-TGGCGCGGTGGAGTAA
TGCTGGTTGTTCTTGCGGCATTGCCGGCGTGTACCGGCATCAGCGTGAATGGATCGCAGC
AAGCAAGTCGGAGCTTGCAAGG-TGCTGTCTGTCCTCGCGC--CGTGT--CAGCCGCGAA
-GCCGGGCTCGCCGCTGTG---CAATATCAAGGCGGAGCTGC-GGCGCA-----------
------------------------------------------------------------
-----------------------------------------
>FTmdc1652
TGATACGCCCCCTGTGCCATTGCATCAATGAAGTCCGTCAAGCGGGATCGGGCACGGCTC
TCGTCAGGAGAAGGAGCGACTGGTCTGG-CAGCGTTT-GACCCTAGACCAGCGCTTCGAG
ATCGCGTGATTGGCCGGCG-TTCATGTAAGGCAGCTTTTCTGG-TGGCGCGGTGGAGTAA
TGCTGGTTGTTCTTGCGGCATTGCCGGCGTGTACCGGCATCAGCGTGAATGGATCGCAGC
AAGCAAGTCGGAGCTTGCAAGG-TGCTGTCTGTCCTCGCGC--CGTGT--CAGCCGCGAA
-GCCGGGCTCGCCGCTGTG---CAATATCAAGGCGGAGCTGC-GGCGCA-----------
------------------------------------------------------------
-----------------------------------------
>FTmdc1653
TGAGACGCCCCCTGTGCCATTGCATCAATGAAGTCCGTCAAGCGGGATCGGGCACGGCTC
TCGTCAGGAGAAGGAGCGACTGGTCTGG-CAGCGTTT-GACCCTAGACCAGCGCTTCGAG
ATCGCGTGATTGGCCGGCG-TTCATGTAAGGCAGCTTTTCTGG-TGGCGCGGTGGAGTAA
TGCTGGTTGTTCTTGCGGCATTGCCGGCGTGTACCGGCATCAGCGTGAATGGATCGCAGC
AAGCAAGTCGGAGCTTGCAAGG-TGCTGTCTGTCCTCGCGC--CGTGT--CAGCCGCGAA
-GCCGGGCTCGCCGCTGTG---CAATATCAAGGCGGAGCTGC-GGCGCA-----------
------------------------------------------------------------
-----------------------------------------
>FTmdc1654
TGATACGCCCCCTGTGCCATTGCATCAATGAAGTCCGTCAAGCGGGATCGGGCACGGCTC
TCGTCAGGAGAAGGAGCGACCGGTCTGG-CAGCGTTT-GACCCTAGACCAGCGCTTCGAG
ATCGCGTGATTGGCCGGCG-TTCATGTAAGGCAGCTTTTCTGG-TGGCGCGGTGGAGTAA
TGCTGGTTGTTCTTGCGGCATTGCCGGCGTGTACCGGCATCAGCGTGAATGGATCGCAGC
AAGCAAGTCGGAGCTTGCAAGG-TGCTGTCTGTCCTCGCGC--CGTGT--CAGCCGCGAA
-GCCGGGCTCGCCGCTGTG---CAATATCAAG-CGGAGCTGC-GGCGCA-----------
------------------------------------------------------------
-----------------------------------------
>FTmlt1202
---------CCCTGTGCCGTTGCATCAATGAAGTCCGTCAAGCGGGATCGGGCATGGCTC
TCGTCAGGAGAAGGAGCGACTGGTCTGGGCAGCGTTT-GACCCTAGGCCAGCGCTTCGAG
ATCGCGTGATTGGCCGGCG-TTCATGTAAGGCAGTTTTTCTGG-TGGCGCGATGAAGTAA
TGCTGGTTGTTCTTGCGGCATTGCCGGCGTGTACCGGCATCAGCGTGAATGGATCGCAGC
AAGCAAGTCGGAGCTTGCAAGG-TGCTGTCTGACCTAGCGC--CGTGTATCAGCCGCGAA
-GCCGGGCTCGCCGCTGTG---CAATATTAAGGCGGAGCTGC-GGCGCA-AGGCGACG--
--ATCAGCCGCGGC----------------------------------------------
-----------------------------------------
>FTmlt1206
---------CCCTGTGCCGTTGCATCAATGAAGTCCGTCAAGCGGGATCGGGCATGGCTC
TCGTCAGGAGAAGGAGCGACTGGTCTGGGCAGCGTTT-GACCCTAGGCCAGCGCTTCGAG
ATCGCGTGATTGGCCGGCG-TTCATGTAAGGCAGTTTTTCTGG-TGGCGCGATGAAGTAA
TGCTGGTTGTTCTTGCGGCATTGCCGGCGTGTACCGGCATCAGCGTGAATGGATCGCAGC
AAGCAAGTCGGAGCTTGCAAGG-TGCTGTCTGACCTAGCGC--CGTGTATCAGCCGCGAA
-GCCGGGCTCGCCGCTGTG---CAATATTAAGGCGGAGCTGC-GGCGCA-AGGCGACG--
--ATCAGCCGCGGC----------------------------------------------
-----------------------------------------
>FTmlt1207
---------CCCTGTGCCGTTGCATCAATGAAGTCCGTCAAGCGGGATCGGGCATGGCTC
TCGTCAGGAGAAGGAGCGACTGGTCTGGGCAGCGTTT-GACCCTAGGCCAGCGCTTCGAG
ATCGCGTGATTGGCCGGCG-TTCATGTAAGGCAGTTTTTCTGG-TGGCGCGATGAAGTAA
TGCTGGTTGTTCTTGCGGCATTGCCGGCGTGTACCGGCATCAGCGTGAATGGATCGCAGC
AAGCAAGTCGGAGCTTGCAAGG-TGCTGTCTGACCTAGCGC--CGTGTATCAGCCGCGAA
-GCCGGGCTCGCCGCTGTG---CAATATTAAGGCGGAGCTGC-GGCGCA-AGGCGACG--
--ATCAGCCGCGGC----------------------------------------------
-----------------------------------------
>FTmlt1209
---------CCCTGTGCCGTTGCATCAATGAAGTCCGTCAAGCGAGATCGGGCATGGCTC
TCGTCAGGAGAAGGAGCGACTGGTCTGGGCAGCGTTT-GACCCTAGGCCAGCGCTTCGAG
ATCGCGTGATTGGCCGGCG-TTCATGTAAGGCAGTTTTTCTGG-TGGCGCGATGAAGTAA
TGCTGGTTGTTCTTGCGGCATTGCCGGCGTGTACCGGCATCAGCGTGAATGGATCGCAGC
AAGCAAGCCGGAGCTTGCAAGG-TGCTGTCTGACCTAGCGC--CGTGTATCAGCCGCGAA
-GCCGGGCTCGCCGCTGTG---CAATATTAAGGCGGAGCTGC-GGCGCA-AGGCGACG--
--ATCAGCCGCGGC----------------------------------------------
-----------------------------------------
>FTmlt1210
---------CCCTGTGCCGTTGCATCAATGAAGTCCGTCAAGCGGGATCGGGCATGGCTC
TCGTCAGGAGAAGGAGCGACTGGTCTGGGCAGCGTTT-GACCCTAGGCCAGCGCTTCGAG
ATCGCGTGATTGGCCGGCG-TTCATGTAAGGCAGTTTTTCTGG-TGGCGCGATGAAGTAA
TGCTGGTTGTTCTTGCGGCATTGCCGGCGTGTACCGGCATCAGCGTGAATGGATCGCAGC
AAGCAAGTCGGAGCTTGCAAGG-TGCTGTCTGACCTAGCGC--CGTGTATCAGCCGCGAA
-GCCGGGCTCGCCGCTGTG---CAATATTAAGGCGGAGCTGC-GGCGCA-AGGCGACG--
--ATCAGCCGCGGC----------------------------------------------
-----------------------------------------
>FTmlt1212
---------CCCTGTGCCGTTGCATCAATGAAGTCCGTCAAGCGGGATCGGGCATGGCTC
TCGTCAGGAGAAGGAGCGACTGGTCTGGGCAGCGTTT-GACCCTAGGCCAGCGCTTCGAG
ATTGCGTGATTGGCCGGCG-TTCATGTAAGGCAGTTTTTCTGG-TGGCGCGATGAAGTAA
TGCTGGTTGTTCTTGCGGCATTGCCGGCGTGTACCGGCATCAGCGTGAATGGATCGCAGC
AAGCAAGTCGGAGCTTGCAAGG-TGCTGTCTGACCTAGCGC--CGTGTATCAGCCGCGAA
-GCCGGGCTCGCCGCTGTG---CAATATTAAGGCGGAGCTGC-GGCGCA-AGGCGACG--
--ATCAGCCGCGGC----------------------------------------------
-----------------------------------------
>FTmlt1214
---------CCCTGTGCCGTTGCATCAATGAAGTCCGTCAAGCGGGATCGGGCATGGCTC
TCGTCAGGAGAAGGAGCGACTGGTCTGGGCAGCGTTT-GACCCTAGGCCAGCGCTTCGAG
ATCGCGTGATTGGCCGGCG-TTCATGTAAGGCAGTTTTTCTGG-TGGCGCGATGAAGTAA
TGCTGGTTGTTCTTGCGGCATTGCCGGCGTGTACCGGCATCAGCGTGAATGGATCGCAGC
AAGCAAGTCGGAGCTTGCAAGG-TGCTGTCTGACCTAGCGC--CGTGTATCAGCCGCGAA
-GCCGGGCTCGCCGCTGTG---CAATATTAAGGCGGAGCTGC-GGCGCA-AGGCGACG--
--ATCAGCCGCGGC----------------------------------------------
-----------------------------------------
>FTmlt1218
---------CCCTGTGCCGTTGCATCAATGAAGTCCGTCAAGCGGGATCGGGCATGGCTC
TCGTCAGGAGAAGGAGCGACTGGTCTGGGCAGCGTTT-GACCCTAGGCCAGCGCTTCGAG
ATTGCGTGATTGGCCGGCG-TTCATGTAAGGCAGTTTTTCTGG-TGGCGCGATGAAGTAA
TGCTGGTTGTTCTTGCGGCATTGCCGGCGTGTACCGGCATCAGCGTGAATGGATCGCAGC
AAGCAAGTCGGAGCTTGCAAGG-TGCTGTCTGACCTAGCGC--CGTGTATCAGCCGCGAA
-GCCGGGCTCGCCGCTGTG---CAATATTAAGGCGGAGCTGC-GGCGCA-AGGCGACG--
--ATCAGCCGCGGC----------------------------------------------
-----------------------------------------
>FTmlt1223
---------CCCTGTGCCGTTGCATCAATGAAGTCCGTCAAGCGGGATCGGGCATGGCTC
TCGTCAGGAGAAGGAGCGACTGGTCTGGGCAGCGTTT-GACCCTAGGCCAGCGCTTCGAG
ATCGCGTGATTGGCCGGCG-TTCATGTAAGGCAGTTTTTCTGG-TGGCGCGATGAAGTAA
TGCTGGTTGTTCTTGCGGCATTGCCGGCGTGTACCGGCATCAGCGTGAATGGATCGCAGC
AAGCAAGTCGGAGCTTGCAAGG-TGCTGTCTGACCTAGCGC--CGTGTATCAGCCGCGAA
-GCCGGGCTCGCCGCTGTG---CAATATTAAGGCGGAGCTGC-GGCGCA-AGGCGACG--
--ATCAGCCGCGGC----------------------------------------------
-----------------------------------------
>FTmlt1225
---------CCCTGTGCCGTTGCATCAATGAAGTCCGTCAAGCGGGATCGGGCATGGCTC
TCGTCAGGAGAAGGAGCGACTGGTCTGGGCAGCGTTT-GACCCTAGGCCAGCGCTTCGAG
ATCGCGTGATTGGCCGGCG-TTCATGTAAGGCAGTTTTTCTGG-TGGCGCGATGAAGTAA
TGCTGGTTGTTCTTGCGGCATTGCCGGCGTGTACCGGCATCAGCGTGGTTGGATCGCAGC
AAGCAAGTCGGAGCTTGCAAGG-TGCTGTCCGACCTAGCGC--CGTGTATCAGCCGCGAA
-GCCGGGCTCGCCGCTGTG---CAATATTAAGGCGGAGCTGC-GGCGCA-AGGCGACG--
--ATCAGCCGCGGC----------------------------------------------
-----------------------------------------
>FTmlt1227
---------CCCTGTGCCGTTGCATCAATGAAGTCCGTCAAGCGGGATCGGGCATGGCTC
TCGTCAGGAGAAGGAGCGACTGGTCTGGGCAGCGTTT-GACCCTAGGCCAGCGCTTCGAG
ATCGCGTGATTGGCCGGCG-TTCATGTAAGGCAGTTTTTCTGG-TGGCGCGATGAAGTAA
TGCTGGTTGTTCTTGCGGCATTGCCGGCGTGTACCGGCATCAGCGTGAATGGATCGCAGC
AAGCAAGTCGGAGCTTGCAAGG-TGCTGTCTGACCTAGCGC--CGTGTATCAGCCGCGAA
-GCCGGGCTCGCCGCTGTG---CAATATTAAGGCGGAGCTGC-GGCGCA-AGGCGACG--
--ATCAGCCGCGGC----------------------------------------------
-----------------------------------------
>FTmlt1228
---------CCCTGTGCCGTTGCATCAATGAAGTCCGTCAAGCGGGATCGGGCATGGCTC
TCGTCAGGAGAAGGAGCGACTGGTCTGGGCAGCGTTT-GACCCTAGGCCAGCGCTTCGAG
ATCGCGTGATTGGCCGGCG-TTCATGTAAGGCAGTTTTTCTGG-TGGCGCGATGAAGTAA
TGCTGGTTGTTCTTGCGGCATTGCCGGCGTGTACCAGCATCAGCGTGAATGGATCGCAGC
AAGCAAGTCGGAGCTTGCAAGG-TGCTGTCTGACCTAGCGC--CGTGTATCAGCCGCGAA
-GCCGGGCTCGCCGCTGTG---CAATATTAAGGCGGAGCTGC-GGCGCA-AGGCGACG--
--ATCAGCCGCGGC----------------------------------------------
-----------------------------------------
>FTmlt1229
---------CCCTGTGCCGTTGCATCAATGAAGTCCGTCAAGCGGGATCGGGCATGGCTC
TCGTCAGGAGAAGGAGCGACTGGTCTGGGCAGCGTTT-GACCCTAGGCCAGCGCTTCGAG
ATTGCGTGATTGGCCGGCG-TTCATGTAAGGCAGTTTTTCTGG-TGGCGCGATGAAGTAA
TGCTGGTTGTTCTTGCGGCATTGCCGGCGTGTACCGGCATCAGCGTGAATGGATCGCAGC
AAGCAAGTCGGAGCTTGCAAGG-TGCTGTCTGACCTAGCGC--CGTGTATCAGCCGCGAA
-GCCGGGCTCGCCGCTGTG---CAATATTAAGGCGGAGCTGC-GGCGCA-AGGCGACG--
--ATCAGCCGCGGC----------------------------------------------
-----------------------------------------
>FTmlt1230
---------CCCTGTGCCGTTGCATCAATGAAGTCCGTCAAGCGAGATCGGGCATGGCTC
TCGTCAGGAGAAGGAGCGACTGGTCTGGGCAGCGTTT-GACCCTAGGCCAGCGCTTCGAG
ATCGCGTGATTGGCCGGCG-TTCATGTAAGGCAGTTTTTCTGG-TGGCGCGATGAAGTAA
TGCTGGTTGTTCTTGCGGCATTGCCGGCGTGTACCGGCATCAGCGTGAATGGATCGCAGC
AAGCAAGCCGGAGCTTGCAAGG-TGCTGTCTGACCTAGCGC--CGTGTATCAGCCGCGAA
-GCCGGGCTCGCCGCTGTG---CAATATTAAGGCGGAGCTGC-GGCGCA-AGGCGACG--
--ATCAGCCGCGGC----------------------------------------------
-----------------------------------------
>FTmlt1232
---------CCCTGTGCCGTTGCATCAATGAAGTCCGTCAAGCGGGATCGGGCATGGCTC
TCGTCAGGAGAAGGAGCGACTGGTCTGGGCAGCGTTT-GACCCTAGGCCAGCGCTTCGAG
ATTGCGTGATTGGCCGGCG-TTCATGTAAGGCAGTTTTTCTGG-TGGCGCGATGAAGTAA
TGCTGGTTGTTCTTGCGGCATTGCCGGCGTGTACCGGCATCAGCGTGAATGGATCGCAGC
AAGCAAGTCGGAGCTTGCAAGG-TGCTGTCTGACCTAGCGC--CGTGTATCAGCCGCGAA
-GCCGGGCTCGCCGCTGTG---CAATATTAAGGCGGAGCTGC-GGCGCA-AGGCGACG--
--ATCAGCCGCGGC----------------------------------------------
-----------------------------------------
>FTmlt1235
---------CCCTGTGCCGTTGCATCAATGAAGTCCGTCAAGCGGGATCGGGCATGGCTC
TCGTCAGGAGAAGGAGCGACTGGTCTGGGCAGCGTTT-GACCCTAGGCCAGCGCTTCGAG
ATCGCGTGATTGGCCGGCG-TTCATGTAAGGCAGTTTTTCTGG-TGGCGCGATGAAGTAA
TGCTGGTTGTTCTTGCGGCATTGCCGGCGTGTACCGGCATCAGCGTGAATGGATCGCAGC
AAGCAAGTCGGAGCTTGCAAGG-TGCTGTCTGACCTAGCGC--CGTGTATCAGCCGCGAA
-GCCGGGCTCGCCGCTGTG---CAATATTAAGGCGGAGCTGC-GGCGCA-AGGCGACG--
--ATCAGCCGCGGC----------------------------------------------
-----------------------------------------
>FTmlt1237
---------CCCTGTGCCGTTGCATCAATGAAGTCCGTCAAGCGGGATCGGGCATGGCTC
TCGTCAGGAGAAGGAGCGACTGGTCTGGGCAGCGTTT-GACCCTAGGCCAGCGCTTCGAG
ATCGCGTGATTGGCCGGCG-TTCATGTAAGGCAGTTTTTCTGG-TGGCGCGATGAAGTAA
TGCTGGTTGTTCTTGCGGCATTGCCGGCGTGTACCGGCATCAGCGTGAATGGATCGCAGC
AAGCAAGTCGGAGCTTGCAAGG-TGCTGTCTGACCTAGCGC--CGTGTATCAGCCGCGAA
-GCCGGGCTCGCCGCTGTG---CAATATTAAGGCGGAGCTGC-GGCGCA-AGGCGACG--
--ATCAGCCGCGGC----------------------------------------------
-----------------------------------------
>FTmlt1243
---------CCCTGTGCCGTTGCATCAATGAAGTCCGTCAAGCGGGATCGGGCATGGCTC
TCGTCAGGAGAAGGAGCGACTGGTCTGGGCAGCGTTT-GACCCTAGGCCAGCGCTTCGAG
ATCGCGTGATTGGCCGGCG-TTCATGTAAGGCAGTTTTTCTGG-TGGCGCGATGAAGTAA
TGCTGGTTGTTCTTGCGGCATTGCCGGCGTGTACCGGCATCAGCGTGAATGGATCGCAGC
AAGCAAGTCGGAGCTTGCAAGG-TGCTGTCTGACCTAGCGC--CGTGTATCAGCCGCGAA
-GCCGGGCTCGCCGCTGTG---CAATATTAAGGCGGAGCTGC-GGCGCA-AGGCGACG--
--ATCAGCCGCGGC----------------------------------------------
-----------------------------------------
>FTmlt1252
---------CCCTGTGCCGTTGCATCAATGAAGTCCGTCAAGCGGGATCGGGCATGGCTC
TCGTCAGGAGAAGGAGCGACTGGTCTGGGCAGCGTTT-GACCCTAGGCCAGCGCTTCGAG
ATCGCGTGATTGGCCGGCG-TTCATGTAAGGCAGTTTTTCTGG-TGGCGCGATGAAGTAA
TGCTGGTTGTTCTTGCGGCATTGCCGGCGTGTACCGGCATCAGCGTGAATGGATCGCAGC
AAGCAAGTCAGAGCTTGCAAGG-TGCTGTCTGACCTAGCGC--CGTGTATCAGCCGCGAA
-GCCGGGCTCGCCGCTGTG---CAATATTAAGGCGGAGCTGC-GGCGCA-AGGCGACG--
--ATCAGCCGCGGC----------------------------------------------
-----------------------------------------
>FTmlt1254
---------CCCTGTGCCGTTGCATCAATGAAGTCCGTCAAGCGGGATCGGGCATGGCTC
TCGTCAGGAGAAGGAGCGACTGGTCTGGGCAGCGTTT-GACCCTAGGCCAGCGCTTCGAG
ATCGCGTGATTGGCCGGCG-TTCATGTAAGGCAGTTTTTCTGG-TGGCGCGATGAAGTAA
TGCTGGTTGTTCTTGCGGCATTGCCGGCGTGTACCGGCATCAGCGTGAATGGATCGCAGC
AAGCAAGTCGGAGCTTGCAAGG-TGCTGTCTGACCTAGCGC--CGTGTATCAGCCGCGAA
-GCCGGGCTCGCCGCTGTG---CAATATTAAGGCGGAGCTGC-GGCGCA-AGGCGACG--
--ATCAGCCGCGGC----------------------------------------------
-----------------------------------------
>FTmlt1255
---------CCCTGTGCCGTTGCATCAATGAAGTCCGTCAAGCGGGATCGGGCATGGCTC
TCGTCAGGAGAAGGAGCGACTGGTCTGGGCAGCGTTT-GACCCTAGGCCAGCGCTTCGAG
ATTGCGTGATTGGCCGGCG-TTCATGTAAGGCAGTTTTTCTGG-TGGCGCGATGAAGTAA
TGCTGGTTGTTCTTGCGGCATTGCCGGCGTGTACCGGCATCAGCGTGAATGGATCGCAGC
AAGCAAGTCGGAGCTTGCAAGG-TGCTGTCTGACCTAGCGC--CGTGTATCAGCCGCGAA
-GCCGGGCTCGCCGCTGTG---CAATATTAAGGCGGAGCTGC-GGCGCA-AGGCGACG--
--ATCAGCCGCGGC----------------------------------------------
-----------------------------------------
>FTmlt1256
---------CCCTGTGCCGTTGCATCAATGAAGTCCGTCAAGCGGGATCGGGCATGGCTC
TCGTCAGGAGAAGGAGCGACTGGTCTGGGCAGCGTTT-GACCCTAGGCCAGCGCTTCGAG
ATCGCGTGATTGGCCGGCG-TTCATGTAAGGCAGTTTTTCTGG-TGGCGCGATGAAGTAA
TGCTGGTTGTTCTTGCGGCATTGCCGGCGTGTACCGGCATCAGCGTGAATGGATCGCAGC
AAGCAAGTCGGAGCTTGCAAGG-TGCTGTCTGACCTAGCGC--CGTGTATCAGCCGCGAA
-GCCGGGCTCGCCGCTGTG---CAATATTAAGGCGGAGCTGC-GGCGCA-AGGCGACG--
--ATCAGCCGCGGC----------------------------------------------
-----------------------------------------
>FTmlt1604
---------CCCTGTGCCGTTGCATCAATGAAGTCCGTCAAGCGGGATCGGGCATGGCTC
TCGTCAGGAGAAGGAGCGACTGGTCTGGGCAGCGTTT-GACCCTAGGCCAGCGCTTCGAG
ATTGCGTGATTGGCCGGCG-TTCATGTAAGGCAGTTTTTCTGG-TGGCGCGATGAAGTAA
TGCTGGTTGTTCTTGCGGCATTGCCGGCGTGTACCGGCATCAGCGTGAATGGATCGCAGC
AAGCAAGTCGGAGCTTGCAAGG-TGCTGTCTGACCTAGCGC--CGTGTATCAGCCGCGAA
-GCCGGGCTCGCCGCTGTG---CAATATTAAGGCGGAGCTGC-GGCGCA-AGGCGACG--
--ATCAGCCGCGGC----------------------------------------------
-----------------------------------------
>FTmlt1606
---------CCCTGTGCCGTTGCATCAATGAAGTCCGTCAAGCGGGATCGGGCATGGCTC
TCGTCAGGAGAAGGAGCGACTGGTCTGGGCAGCGTTT-GACCCTAGGCCAGCGCTTCGAG
ATCGCGTGATTGGCCGGCG-TTCATGTAAGGCAGTTTTTCTGG-TGGCGCGATGAAGTAA
TGCTGGTTGTTCTTGCGGCATTGCCGGCGTGTACCGGCATCAGCGTGAATGGATCGCAGC
AAGCAAGTCGGAGCTTGCAAGG-TGCTGTCTGACCTAGCGC--CGTGTATCAGCCGCGAA
-GCCGGGCTCGCCGCTGTG---CAATATTAAGGCGGAGCTGC-GGCGCA-AGGCGACG--
--ATCAGCCGCGGC----------------------------------------------
-----------------------------------------
>FTmlt1607
---------CCCTGTGCCGTTGCATCAATGAAGTCCGTCAAGCGGGATCGGGCATGGCTC
TCGTCAGGAGAAGGAGCGACTGGTCTGGGCAGCGTTT-GACCCTAGGCCAGCGCTTCGAG
ATCGCGTGATTGGCCGGCG-TTCATGTAAGGCAGTTTTTCTGG-TGGCGCGATGAAGTAA
TGCTGGTTGTTCTTGCGGCATTGCCGGCGTGTACCGGCATCAGCGTGAATGGATCGCAGC
AAGCAAGTCGGAGCTTGCAAGG-TGCTGTCTGACCTAGCGC--CGTGTATCAGCCGCGAA
-GCCGGGCTCGCCGCTGTG---CAATATTAAGGCGGAGCTGC-GGCGCA-AGGCGACG--
--ATCAGCCGCGGC----------------------------------------------
-----------------------------------------
>FTmlt1608
---------CCCTGTGCCGTTGCATCAATGAAGTCCGTCAAGCGAGATCGGGCATGGCTC
TCGTCAGGAGAAGGAGCGACTGGTCTGGGCAGCGTTT-GACCCTAGGCCAGCGCTTCGAG
ATCGCGTGATTGGCCGGCG-TTCATGTAAGGCAGTTTTTCTGG-TGGCGCGATGAAGTAA
TGCTGGTTGTTCTTGCGGCATTGCCGGCGTGTACCGGCATCAGCGTGAATGGATCGCAGC
AAGCAAGCCGGAGCTTGCAAGG-TGCTGTCTGACCTAGCGC--CGTGTATCAGCCGCGAA
-GCCGGGCTCGCCGCTGTG---CAATATTAAGGCGGAGCTGC-GGCGCA-AGGCGACG--
--ATCAGCCGCGGC----------------------------------------------
-----------------------------------------
>FTmlt1609
---------CCCTGTGCCGTTGCATCAATGAAGTCCGTCAAGCGGGATCGGGCATGGCTC
TCGTCAGGAGAAGGAGCGACTGGTCTGGGCAGCGTTT-GACCCTAGGCCAGCGCTTCGAG
ATTGCGTGATTGGCCGGCG-TTCATGTAAGGCAGTTTTTCTGG-TGGCGCGATGAAGTAA
TGCTGGTTGTTCTTGCGGCATTGCCGGCGTGTACCGGCATCAGCGTGAATGGATCGCAGC
AAGCAAGTCGGAGCTTGCAAGG-TGCTGTCTGACCTAGCGC--CGTGTATCAGCCGCGAA
-GCCGGGCTCGCCGCTGTG---CAATATTAAGGCGGAGCTGC-GGCGCA-AGGCGACG--
--ATCAGCCGCGGC----------------------------------------------
-----------------------------------------
>FTmlt1610
---------CCCTGTGCCGTTGCATCAATGAAGTCCGTCAAGCGGGATCGGGCATGGCTC
TCGTCAGGAGAAGGAGCGACTGGTCTGGGCAGCGTTT-GACCCTAGGCCAGCGCTTCGAG
ATCGCGTGATTGGCCGGCG-TTCATGTAAGGCAGTTTTTCTGG-TGGCGCGATGAAGTAA
TGCTGGTTGTTCTTGCGGCATTGCCGGCGTGTACCGGCATCAGCGTGAATGGATCGCAGC
AAGCAAGTCGGAGCTTGCAAGG-TGCTGTCTGACCTAGCGC--CGTGTATCAGCCGCGAA
-GCCGGGCTCGCCGCTGTG---CAATATTAAGGCGGAGCTGC-GGCGCA-AGGCGACG--
--ATCAGCCGCGGC----------------------------------------------
-----------------------------------------
>FTmlt1614
---------CCCTGTGCCGTTGCATCAATGAAGTCCGTCAAGCGGGATCGGGCATGGCTC
TCGTCAGGAGAAGGAGCGACTGGTCTGGGCAGCGTTT-GACCCTAGGCCAGCGCTTCGAG
ATCGCGTGATTGGCCGGCG-TTCATGTAAGGCAGTTTTTCTGG-TGGCGCGATGAAGTAA
TGCTGGTTGTTCTTGCGGCATTGCCGGCGTGTACCGGCATCAGCGTGAATGGATCGCAGC
AAGCAAGTCGGAGCTTGCAAGG-TGCTGTCTGACCTAGCGC--CGTGTATCAGCCGCGAA
-GCCGGGCTCGCCGCTGTG---CAATATTAAGGCGGAGCTGC-GGCGCA-AGGCGACG--
--ATCAGCCGCGGC----------------------------------------------
-----------------------------------------
>FTmlt1619
---------CCCTGTGCCGTTGCATCAATGAAGTCCGTCAAGCGAGATCGGGCATGGCTC
TCGTCAGGAGAAGGAGCGACTGGTCTGGGCAGCGTTT-GACCCTAGGCCAGCGCTTCGAG
ATCGCGTGATTGGCCGGCG-TTCATGTAAGGCAGTTTTTCTGG-TGGCGCGATGAAGTAA
TGCTGGTTGTTCTTGCGGCATTGCCGGCGTGTACCGGCATCAGCGTGAATGGATCGCAGC
AAGCAAGCCGGAGCTTGCAAGG-TGCTGTCTGACCTAGCGC--CGTGTATCAGCCGCGAA
-GCCGGGCTCGCCGCTGTG---CAATATTAAGGCGGAGCTGC-GGCGCA-AGGCGACG--
--ATCAGCCGCGGC----------------------------------------------
-----------------------------------------
>FTmlt1623
---------CCCTGTGCCGTTGCATCAATGAAGTCCGTCAAGCGGGATCGGGCATGGCTC
TCGTCAGGAGAAGGAGCGACTGGTCTGGGCAGCGTTT-GACCCTAGGCCAGCGCTTCGAG
ATTGCGTGATTGGCCGGCG-TTCATGTAAGGCAGTTTTTCTGG-TGGCGCGATGAAGTAA
TGCTGGTTGTTCTTGCGGCATTGCCGGCGTGTACCGGCATCAGCGTGAATGGATCGCAGC
AAGCAAGTCGGAGCTTGCAAGG-TGCTGTCTGACCTAGCGC--CGTGTATCAGCCGCGAA
-GCCGGGCTCGCCGCTGTG---CAATATTAAGGCGGAGCTGC-GGCGCA-AGGCGACG--
--ATCAGCCGCGGC----------------------------------------------
-----------------------------------------
>FTmlt1624
---------CCCTGTGCCGTTGCATCAATGAAGTCCGTCAAGCGGGATCGGGCATGGCTC
TCGTCAGGAGAAGGAGCGACTGGTCTGGGCAGCGTTT-GACCCTAGGCCAGCGCTTCGAG
ATCGCGTGATTGGCCGGCG-TTCATGTAAGGCAGTTTTTCTGG-TGGCGCGATGAAGTAA
TGCTGGTTGTTCTTGCGGCATTGCCGGCGTGTACCGGCATCAGCGTGAATGGATCGCAGC
AAGCAAGTCGGAGCTTGCAAGG-TGCTGTCTGACCTAGCGC--CGTGTATCAGCCGCGAA
-GCCGGGCTCGCCGCTGTG---CAATATTAAGGCGGAGCTGC-GGCGCA-AGGCGACG--
--ATCAGCCGCGGC----------------------------------------------
-----------------------------------------
>FTmlt1635
---------CCCTGTGCCGTTGCATCAATGAAGTCCGTCAAGCGGGATCGGGCATGGCTC
TCGTCAGGAGAAGGAGCGACTGGTCTGGGCAGCGTTT-GACCCTAGGCCAGCGCTTCGAG
ATCGCGTGATTGGCCGGCG-TTCATGTAAGGCAGTTTTTCTGG-TGGCGCGATGAAGTAA
TGCTGGTTGTTCTTGCGGCATTGCCGGCGTGTACCGGCATCAGCGTGAATGGATCGCAGC
AAGCAAGTCGGAGCTTGCAAGG-TGCTGTCTGACCTAGCGC--CGTGTATCAGCCGCGAA
-GCCGGGCTCGCCGCTGTG---CAATATTAAGGCGGAGCTGC-GGCGCA-AGGCGACG--
--ATCAGCCGCGGC----------------------------------------------
-----------------------------------------
>FTmlt1636
---------CCCTGTGCCGTTGCATCAATGAAGTCCGTCAAGCGGGATCGGGCATGGCTC
TCGTCAGGAGAAGGAGCGACTGGTCTGGGCAGCGTTT-GACCCTAGGCCAGCGCTTCGAG
ATCGCGTGATTGGCCGGCG-TTCATGTAAGGCAGTTTTTCTGG-TGGCGCGATGAAGTAA
TGCTGGTTGTTCTTGCGGCATTGCCGGCGTGTACCGGCATCAGCGTGAATGGATCGCAGC
AAGCAAGTCGGAGCTTGCAAGG-TGCTGTCTGACCTAGCGC--CGTGTATCAGCCGCGAA
-GCCGGGCTCGCCGCTGTG---CAATATTAAGGCGGAGCTGC-GGCGCA-AGGCGACG--
--ATCAGCCGCGGC----------------------------------------------
-----------------------------------------
>FTmlt1640
---------CCCTGTGCCGTTGCATCAATGAAGTCCGTCAAGCGGGATCGGGCATGGCTC
TCGTCAGGAGAAGGAGCGACTGGTCTGGGCAGCGTTT-GACCCTAGGCCAGCGCTTCGAG
ATCGCGTGATTGGCCGGCG-TTCATGTAAGGCAGTTTTTCTGG-TGGCGCGATGAAGTAA
TGCTGGTTGTTCTTGCGGCATTGCCGGCGTGTACCGGCATCAGCGTGAATGGATCGCAGC
AAGCAAGTCGGAGCTTGCAAGG-TGCTGTCTGACCTAGCGC--CGTGTATCAGCCGCGAA
-GCCGGGCTCGCCGCTGTG---CAATATTAAGGCGGAGCTGC-GGCGCA-AGGCGACG--
--ATCAGCCGCGGC----------------------------------------------
-----------------------------------------
>FTmlt1641
---------CCCTGTGCCGTTGCATCAATGAAGTCCGTCAAGCGGGATCGGGCATGGCTC
TCGTCAGGAGAAGGAGCGACTGGTCTGGGCAGCGTTT-GACCCTAGGCCAGCGCTTCGAG
ATCGCGTGATTGGCCGGCG-TTCATGTAAGGCAGTTTTTCTGG-TGGCGCGATGAAGTAA
TGCTGGTTGTTCTTGCGGCATTGCCGGCGTGTACCGGCATCAGCGTGAATGGATCGCAGC
AAGCAAGTCGGAGCTTGCAAGG-TGCTGTCTGACCTAGCGC--CGTGTATCAGCCGCGAA
-GCCGGGCTCGCCGCTGTG---CAATATTAAGGCGGAGCTGC-GGCGCA-AGGCGACG--
--ATCAGCCGCGGC----------------------------------------------
-----------------------------------------
>FTmlt1643
---------CCCTGTGCCGTTGCATCAATGAAGTCCGTCAAGCGGGATCGGGCATGGCTC
TCGTCAGGAGAAGGAGCGACTGGTCTGGGCAGCGTTT-GACCCTAGGCCAGCGCTTCGAG
ATCGCGTGATTGGCCGGCG-TTCATGTAAGGCAGTTTTTCTGG-TGGCGCGATGAAGTAA
TGCTGGTTGTTCTTGCGGCATTGCCGGCGTGTACCGGCATCAGCGTGAATGGATCGCAGC
AAGCAAGTCAGAGCTTGCAAGG-TGCTGTCTGACCTAGCGC--CGTGTATCAGCCGCGAA
-GCCGGGCTCGCCGCTGTG---CAATATTAAGGCGGAGCTGC-GGCGCA-AGGCGACG--
--ATCAGCCGCGGC----------------------------------------------
-----------------------------------------
>FTmlt1645
---------CCCTGTGCCGTTGCATCAATGAAGTCCGTCAAGCGGGATCGGGCATGGCTC
TCGTCAGGAGAAGGAGCGACTGGTCTGGGCAGCGTTT-GACCCTAGGCCAGCGCTTCGAG
ATCGCGTGATTGGCCGGCG-TTCATGTAAGGCAGTTTTTCTGG-TGGCGCGATGAAGTAA
TGCTGGTTGTTCTTGCGGCATTGCCGGCGTGTACCGGCATCAGCGTGAATGGATCGCAGC
AAGCAAGTCGGAGCTTGCAAGG-TGCTGTCTGACCTAGCGC--CGTGTATCAGCCGCGAA
-GCCGGGCTCGCCGCTGTG---CAATATTAAGGCGGAGCTGC-GGCGCA-AGGCGACG--
--ATCAGCCGCGGC----------------------------------------------
-----------------------------------------
>FTmlt1646
---------CCCTGTGCCGTTGCATCAATGAAGTCCGTCAAGCGGGATCGGGCATGGCTC
TCGTCAGGAGAAGGAGCGACTGGTCTGGGCAGCGTTT-GACCCTAGGCCAGCGCTTCGAG
ATCGCGTGATTGGCCGGCG-TTCATGTAAGGCAGTTTTTCTGG-TGGCGCGATGAAGTAA
TGCTGGTTGTTCTTGCGGCATTGCCGGCGTGTACCGGCATCAGCGTGAATGGATCGCAGC
AAGCAAGTCGGAGCTTGCAAGG-TGCTGTCTGACCTAGCGC--CGTGTATCAGCCGCGAA
-GCCGGGCTCGCCGCTGTG---CAATATTAAGGCGGAGCTGC-GGCGCA-AGGCGACG--
--ATCAGCCGCGGC----------------------------------------------
-----------------------------------------
>FTmlt1660
---------CCCTGTGCCGTTGCATCAATGAAGTCCGTCAAGCGGGATCGGGCATGGCTC
TCGTCAGGAGAAGGAGCGACTGGTCTGGGCAGCGTTT-GACCCTAGGCCAGCGCTTCGAG
ATCGCGTGATTGGCCGGCG-TTCATGTAAGGCAGTTTTTCTGG-TGGCGCGATGAAGTAA
TGCTGGTTGTTCTTGCGGCATTGCCGGCGTGTACCGGCATCAGCGTGAATGGATCGCAGC
AAGCAAGTCGGAGCTTGCAAGG-TGCTGTCTGACCTAGCGC--CGTGTATCAGCCGCGAA
-GCCGGGCTCGCCGCTGTG---CAATATTAAGGCGGAGCTGC-GGCGCA-AGGCGACG--
--ATCAGCCGCGGC----------------------------------------------
-----------------------------------------
>FTmlt1661
---------CCCTGTGCCGTTGCATCAATGAAGTCCGTCAAGCGGGATCGGGCATGGCTC
TCGTCAGGAGAAGGAGCGACTGGTCTGGGCAGCGTTT-GACCCTAGGCCAGCGCTTCGAG
ATCGCGTGATTGGCCGGCG-TTCATGTAAGGCAGTTTTTCTGG-TGGCGCGATGAAGTAA
TGCTGGTTGTTCTTGCGGCATTGCCGGCGTGTACCGGCATCAGCGTGAATGGATCGCAGC
AAGCAAGTCGGAGCTTGCAAGG-TGCTGTCTGACCTAGCGC--CGTGTATCAGCCGCGAA
-GCCGGGCTCGCCGCTGTG---CAATATTAAGGCGGAGCTGC-GGCGCA-AGGCGACG--
--ATCAGCCGCGGC----------------------------------------------
-----------------------------------------
>FTmlt1662
---------CCCTGTGCCGTTGCATCAATGAAGTCCGTCAAGCGGGATCGGGCATGGCTC
TCGTCAGGAGAAGGAGCGACTGGTCTGGGCAGCGTTT-GACCCTAGGCCAGCGCTTCGAG
ATCGCGTGATTGGCCGGCG-TTCATGTAAGGCAGTTTTTCTGG-TGGCGCGATGAAGTAA
TGCTGGTTGTTCTTGCGGCATTGCCGGCGTGTACCGGCATCAGCGTGAATGGATCGCAGC
AAGCAAGTCGGAGCTTGCAAGG-TGCTGTCTGACCTAGCGC--CGTGTATCAGCCGCGAA
-GCCGGGCTCGCCGCTGTG---CAATATTAAGGCGGAGCTGC-GGCGCA-AGGCGACG--
--ATCAGCCGCGGC----------------------------------------------
-----------------------------------------
>FTmlt1663
---------CCCTGTGCCGTTGCATCAATGAAGTCCGTCAAGCGGGATCGGGCATGGCTC
TCGTCAGGAGAAGGAGCGACTGGTCTGGGCAGCGTTT-GACCCTAGGCCAGCGCTTCGAG
ATCGCGTGATTGGCCGGCG-TTCATGTAAGGCAGTTTTTCTGG-TGGCGCGATGAAGTAA
TGCTGGTTGTTCTTGCGGCATTGCCGGCGTGTACCGGCATCAGCGTGAATGGATCGCAGC
AAGCAAGTCGGAGCTTGCAAGG-TGCTGTCTGACCTAGCGC--CGTGTATCAGCCGCGAA
-GCCGGGCTCGCCGCTGTG---CAATATTAAGGCGGAGCTGC-GGCGCA-AGGCGACG--
--ATCAGCCGCGGC----------------------------------------------
-----------------------------------------
>TTmdc601
TGAGACGCCCCCTGTGCCATTGCATCAATGAAGTCCGTCAAGCGGGATCGGGCACGGCTC
TCGTCAGGAGAAGGAGCGACTGGTCTGG-CAGCGTTT-GACCCTAGACCAGCGCTTCGAG
ATCGCGTGATTGGCCGGCG-TTCATGTAAGGCAGCTTTTCTGG-TGGCGCGGTGGAGTAA
TGCTGGTTGTTCTTGCGGCAATGCCGGCGTGTACCGGCATCAGCGTGAATGGATCGCAGC
AAGCAAGTCGGAGCTTGCAAGG-TGCTGTCTGTCCTCGCGC--CGTGT--CAGCCGCGAA
-GCCGGGCTCGCCGCTGTG---CAATATCAAGGCGGAACTGC-GGCGCA-----------
------------------------------------------------------------
-----------------------------------------
>TTmdc602
TGAGACGCCCCCTGTGCCATTGCATCAATGAAGTCCGTCAAGCGGGATCGGGCACGGCTC
TCGTCAGGAGAAGGAGCGACTGGTCTGG-CAGCGTTT-GACCCTAGACCAGCGCTTCGAG
ATCGCGTGATTGGCCGGCG-TTCATGTAAGGCAGCTTTTCTGG-TGGCGCGGTGGAGTAA
TGCTGGTTGTTCTTGCGGCATTGCCGGCGTGTACCGGCATCAGCGTGAATGGATCGCAGC
AAGCAAGTCGGAGCTTGCAAGG-TGCTGTCTGTCCTCGCGC--CGTGT--CAGCCGCGAA
-GCCGGGCTCGCCGCTGTG---CAATATCAAGGCGGAGCTGC-GGCGCA-----------
------------------------------------------------------------
-----------------------------------------
>TTmdc603
TGAGACGCCCCCTGTGCCATTGCATCAATGAAGTCCGTCAAGCGGGATCGGGCACGGCTC
TCGTCAGGAGAAGGAGCGACTGGTCTGG-CAGCGTTT-GACCCTAGACCAGCGCTTCGAG
ATCGCGTGATTGGCCGGCG-TTCATGTAAGGCAGCTTTTCTGG-TGGCGCGGTGGAGTAA
TGCTGGTTGTTCTTGCGGCATTGCCGGCGTGTACCGGCATCAGCGTGAATGGATCGCAGC
AAGCAAGTCGGAGCTTGCAAGG-TGCTGTCTGTCCTCGCGC--CGTGT--CAGCCGCGAA
-GCCGGGCTCGCCGCTGTG---CAATATCAAGGCGGAGCTGC-GGCGCA-----------
------------------------------------------------------------
-----------------------------------------
>TTmdc606
TGATACGCCCCCTGTGCCATTGCATCAATGAAGTCCGTCAAGCGGGATCGGGCACGGCTC
TCGTCAGGAGAAGGAGCGACTGGTCTGG-CAGCGTTT-GACCCTAGACCAGCGCTTCGAG
ATCGCGTGATTGGCCGGCG-TTCATGTAAGGCAGCTTTTCTGG-TGGCGCGGTGGAGTAA
TGCTGGTTGTTCTTGCGGCATTGCCGGCGTGTACCGGCATCAGCGTGAATGGATCGCAGC
AAGCAAGTCGGAGCTTGCAAGG-TGCTGTCTGTCCTCGCGC--CGTGT--CAGCCGCGAA
-GCCGGGCTCGCCGCTGTG---CAATATCAAGGCGGAGCTGC-GGCGCA-----------
------------------------------------------------------------
-----------------------------------------
>TTmdc610
TGATACGCCCCCTGTGCCATTGCATCAATGAAGTCCGTCAAGCGGGATCGGGCACGGCTC
TCGTCAGGAGAAGGAGCGACTGGTCTGG-CAGCGTTT-GACCCTAGACCAGCGCTTCGAG
ATCGCGTGATTGGCCGGCG-TTCATGTAAGGCAGCTTTTCTGG-TGGCGCGGTGGAGTAA
TGCTGGTTGTTCTTGCGGCATTGCCGGCGTGTACCGGCATCAGCGTGAATGGATCGCAGC
AAGCAAGTCGGAGCTTGCAAGG-TGCTGTCTGTCCTCGCGC--CGTGT--CAGCCGCGAA
-GCCGGGCTCGCCGCTGTG---CAATATCAAGGCGGAGCTGC-GGCGCA-----------
------------------------------------------------------------
-----------------------------------------
>TTmdc611
TGATACGCCCCCTGTGCCATTGCATCAATGAAGTCCGTCAAGCGGGATCGGGCACGGCTC
TCGTCAGGAGAAGGAGCGACTGGTCTGG-CAGCGTTT-GACCCTAGACCAGCGCTTCGAG
ATCGCGTGATTGGCCGGCG-TTCATGTAAGGCAGCTTTTCTGG-TGGCGCGGTGGAGTAA
TGCTGGTTGTTCTTGCGGCATTGCCGGCGTGTACCGGCATCAGCGTGAATGGATCGCAGC
AAGCAAGTCGGAGCTTGCAAGG-TGCTGTCTGTCCTCGCGC--CGTGT--CAGCCGCGAA
-GCCGGGCTCGCCGCTGTG---CAATATCAAGGCGGAGCTGC-GGCGCA-----------
------------------------------------------------------------
-----------------------------------------
>TTmdc612
TGAGACGCCCCCTGTGCCATTGCATCAATGAAGTCCGTCAAGCGGGATCGGGCACGGCTC
TCGTCAGGAGAAGGAGCGACTGGTCTGG-CAGCGTTT-GACCCTAGACCAGCGCTTCGAG
ATCGCGTGATTGGCCGGCG-TTCATGTAAGGCAGCTTTTCTGG-TGGCGCGGTGGAGTAA
TGCTGGTTGTTCTTGCGGCATTGCCGGCGTGTACCGGCATCAGCGTGAATGGATCGCAGC
AAGCAAGTCGGAGCTTGCAAGG-TGCTGTCTGTCCTCGCGC--CGTGT--CAGCCGCGAA
-GCCGGGCTCGCCGCTGTG---CAATATCAAGGCGGAGCTGC-GGCGCA-----------
------------------------------------------------------------
-----------------------------------------
>TTmdc614
TGATACGCCCCCTGTGCCATTGCATCAATGAAGTCCGTCAAGCGGGATCGGGCACGGCTC
TCGTCAGGAGAAGGAGCGACTGGTCTGG-CAGCGTTT-GACCCTAGACCAGCGCTTCGAG
ATCGCGTGATTGGCCGGCG-TTCATGTAAGGCAGCTTTTCTGG-TGGCGCGGTGGAGTAA
TGCTGGTTGTTCTTGCGGCATTGCCGGCGTGTACCGGCATCAGCGTGAATGGATCGCAGC
AAGCAAGTCGGAGCTTGCAAGG-TGCTGTCTGTCCTCGCGC--CGTGT--CAGCCGCGAA
-GCCGGGCTCGCCGCTGTG---CAATATCAAGGCGGAGCTGC-GGCGCA-----------
------------------------------------------------------------
-----------------------------------------
>TTmdc618
TGATACGCCCCCTGTGCCATTGCATCAATGAAGTCCGTCAAGCGGGATCGGGCACGGCTC
TCGTCAGGAGAAGGAGCGACTGGTCTGG-CAGCGTTT-GACCCTAGACCAGCGCTTCGAG
ATCGCGTGATTGGCCGGCG-TTCATGTAAGGCAGCTTTTCTGG-TGGCGCGGTGGAGTAA
TGCTGGTTGTTCTTGCGGCATTGCCGGCGTGTACCGGCATCAGCGTGAATGGATCGCAGC
AAGCAAGTCGGAGCTTGCAAGG-TGCTGTCTGTCCTCGCGC--CGTGT--CAGCCGCGAA
-GCCGGGCTCGCCGCTGTG---CAATATCAAGGCGGAGCTGC-GGCGCA-----------
------------------------------------------------------------
-----------------------------------------
>TTmdc619
TGAGACGCCCCCTGTGCCATTGCATCAATGAAGTCCGTCAAGCGGGATCGGGCACGGCTC
TCGTCAGGAGAAGGAGCGACTGGTCTGG-CAGCGTTT-GACCCTAGACCAGCGCTTCGAG
ATCGCGTGATTGGCCGGCG-TTCATGTAAGGCAGCTTTTCTGG-TGGCGCGGTGGAGTAA
TGCTGGTTGTTCTTGCGGCAATGCCGGCGTGTACCGGCATCAGCGTGAATGGATCGCAGC
AAGCAAGTCGGAGCTTGCAAGG-TGCTGTCTGTCCTCGCGC--CGTGT--CAGCCGCGAA
-GCCGGGCTCGCCGCTGTG---CAATATCAAGGCGGAACTGC-GGCGCA-----------
------------------------------------------------------------
-----------------------------------------
>TTmdc621
TGATACGCCCCCTGTGCCATTGCATCAATGAAGTCCGTCAAGCGGGATCGGGCACGGCTC
TCGTCAGGAGAAGGAGCGACTGGTCTGG-CAGCGTTT-GACCCTAGACCAGCGCTTCGAG
ATCGCGTGATTGGCCGGCG-TTCATGTAAGGCAGCTTTTCTGG-TGGCGCGGTGGAGTAA
TGCTGGTTGTTCTTGCGGCATTGCCGGCGTGTACCGGCATCAGCGTGAATGGATCGCAGC
AAGCAAGTCGGAGCTTGCAAGG-TGCTGTCTGTCCTCGCGC--CGTGT--CAGCCGCGAA
-GCCGGGCTCGCCGCTGTG---CAATATCAAGGCGGAGCTGC-GGCGCA-----------
------------------------------------------------------------
-----------------------------------------
>TTmdc626
TGAGACGCCCCCTGTGCCATTGCATCAATGAAGTCCGTCAAGCGGGATCGGGCACGGCTC
TCGTCAGGAGAAGGAGCGACTGGTCTGG-CAGCGTTT-GACCCTAGACCAGCGCTTCGAG
ATCGCGTGATTGGCCGGCG-TTCATGTAAGGCAGCTTTTCTGG-TGGCGCGGTGGAGTAA
TGCTGGTTGTTCTTGCGGCATTGCCGGCGTGTACCGGCATCAGCGTGAATGGATCGCAGC
AAGCAAGTCGGAGCTTGCAAGG-TGCTGTCTGTCCTCGCGC--CGTGT--CAGCCGCGAA
-GCCGGGCTCGCCGCTGTG---CAATATCAAGGCGGAGCTGC-GGCGCA-----------
------------------------------------------------------------
-----------------------------------------
>TTmdc628
TGAGACGCCCCCTGTGCCATTGCATCAATGAAGTCCGTCAAGCGGGATCGGGCACGGCTC
TCGTCAGGAGAAGGAGCGACTGGTCTGG-CAGCGTTT-GACCCTAGACCAGCGCTTCGAG
ATCGCGTGATTGGCCGGCG-TTCATGTAAGGCAGCTTTTCTGG-TGGCGCGGTGGAGTAA
TGCTGGTTGTTCTTGCGGCATTGCCGGCGTGTACCGGCATCAGCGTGAATGGATCGCAGC
AAGCAAGTCGGAGCTTGCAAGG-TGCTGTCTGTCCTCGCGC--CGTGT--CAGCCGCGAA
-GCCGGGCTCGCCGCTGTG---CAATATCAAGGCGGAGCTGC-GGCGCA-----------
------------------------------------------------------------
-----------------------------------------
>TTmdc629
TGAGACGCCCCCTGTGCCATTGCATCAATGAAGTCCGTCAAGCGGGATCGGGCACGGCTC
TCGTCAGGAGAAGGAGCGACTGGTCTGG-CAGCGTTT-GACCCTAGACCAGCGCTTCGAG
ATCGCGTGATTGGCCGGCG-TTCATGTAAGGCAGCTTTTCTGG-TGGCGCGGTGGAGTAA
TGCTGGTTGTTCTTGCGGCATTGCCGGCGTGTACCGGCATCAGCGTGAATGGATCGCAGC
AAGCAAGTCGGAGCTTGCAAGG-TGCTGTCTGTCCTCGCGC--CGTGT--CAGCCGCGAA
-GCCGGGCTCGCCGCTGTG---CAATATCAAGGCGGAGCTGC-GGCGCA-----------
------------------------------------------------------------
-----------------------------------------
>TTmdc630
TGAGACGCCCCCTGTGCCATTGCATCAATGAAGTCCGTCAAGCGGGATCGGGCACGGCTC
TCGTCAGGAGAAGGAGCGACTGGTCTGG-CAGCGTTT-GACCCTAGACCAGCGCTTCGAG
ATCGCGTGATTGGCCGGCG-TTCATGTAAGGCAGCTTTTCTGG-TGGCGCGGTGGAGTAA
TGCTGGTTGTTCTTGCGGCATTGCCGGCGTGTACCGGCATCAGCGTGAATGGATCGCAGC
AAGCAAGTCGGAGCTTGCAAGG-TGCTGTCTGTCCTCGCGC--CGTGT--CAGCCGCGAA
-GCCGGGCTCGCCGCTGTG---CAATATCAAGGCGGAGCTGC-GGCGCA-----------
------------------------------------------------------------
-----------------------------------------
>TTmdc631
TGAGACGCCCCCTGTGCCATTGCATCAATGAAGTCCGTCAAGCGGGATCGGGCACGGCTC
TCGTCAGGAGAAGGAGCGACTGGTCTGG-CAGCGTTT-GACCCTAGACCAGCGCTTCGAG
ATCGCGTGATTGGCCGGCG-TTCATGTAAGGCAGCTTTTCTGG-TGGCGCGGTGGAGTAA
TGCTGGTTGTTCTTGCGGCATTGCCGGCGTGTACCGGCATCAGCGTGAATGGATCGCAGC
AAGCAAGTCGGAGCTTGCAAGG-TGCTGTCTGTCCTCGCGC--CGTGT--CAGCCGCGAA
-GCCGGGCTCGCCGCTGTG---CAATATCAAGGCGGAGCTGC-GGCGCA-----------
------------------------------------------------------------
-----------------------------------------
>TTmdc640
TGAGACGCCCCCTGTGCCATTGCATCAATGAAGTCCGTCAAGCGGGATCGGGCACGGCTC
TCGTCAGGAGAAGGAGCGACTGGTCTGG-CAGCGTTT-GACCCTAGACCAGCGCTTCGAG
ATCGCGTGATTGGCCGGCG-TTCATGTAAGGCAGCTTTTCTGG-TGGCGCGGTGGAGTAA
TGCTGGTTGTTCTTGCGGCATTGCCGGCGTGTACCGGCATCAGCGTGAATGGATCGCAGC
AAGCAAGTCGGAGCTTGCAAGG-TGCTGTCTGTCCTCGCGC--CGTGT--CAGCCGCGAA
-GCCGGGCTCGCCGCTGTG---CAATATCAAGGCGGAGCTGC-GGCGCA-----------
------------------------------------------------------------
-----------------------------------------
>TTmdc644
TGATACGCCCCCTGTGCCATTGCATCAATGAAGTCCGTCAAGCGGGATCGGGCACGGCTC
TCGTCAGGAGAAGGAGCGACTGGTCTGG-CAGCGTTT-GACCCTAGACCAGCGCTTCGAG
ATCGCGTGATTGGCCGGCG-TTCATGTAAGGCAGCTTTTCTGG-TGGCGCGGTGGAGTAA
TGCTGGTTGTTCTTGCGGCATTGCCGGCGTGTACCGGCATCAGCGTGAATGGATCGCAGC
AAGCAAGTCGGAGCTTGCAAGG-TGCTGTCTGTCCTCGCGC--CGTGT--CAGCCGCGAA
-GCCGGGCTCGCCGCTGTG---CAATATCAAGGCGGAGCTGC-GGCGCA-----------
------------------------------------------------------------
-----------------------------------------
>TTmdc650
TGAGACGCCCCCTGTGCCATTGCATCAATGAAGTCCGTCAAGCGGGATCGGGCACGGCTC
TCGTCAGGAGAAGGAGCGACTGGTCTGG-CAGCGTTT-GACCCTAGACCAGCGCTTCGAG
ATCGCGTGATTGGCCGGCG-TTCATGTAAGGCAGCTTTTCTGG-TGGCGCGGTGGAGTAA
TGCTGGTTGTTCTTGCGGCATTGCCGGCGTGTACCGGCATCAGCGTGAATGGATCGCAGC
AAGCAAGTCGGAGCTTGCAAGG-TGCTGTCTGTCCTCGCGC--CGTGT--CAGCCGCGAA
-GCCGGGCTCGCCGCTGTG---CAATATCAAGGCGGAGCTGC-GGCGCA-----------
------------------------------------------------------------
-----------------------------------------
>TTmdc661
TGAGACGCCCCCTGTGCCATTGCATCAATGAAGTCCGTCAAGCGGGATCGGGCACGGCTC
TCGTCAGGAGAAGGAGCGACTGGTCTGG-CAGCGTTT-GACCCTAGACCAGCGCTTCGAG
ATCGCGTGATTGGCCGGCG-TTCATGTAAGGCAGCTTTTCTGG-TGGCGCGGTGGAGTAA
TGCTGGTTGTTCTTGCGGCATTGCCGGCGTGTACCGGCATCAGCGTGAATGGATCGCAGC
AAGCAAGTCGGAGCTTGCAAGG-TGCTGTCTGTCCTCGCGC--CGTGT--CAGCCGCGAA
-GCCGGGCTCGCCGCTGTG---CAATATCAAGGCGGAGCTGC-GGCGCA-----------
------------------------------------------------------------
-----------------------------------------
>TLmlt871
------ATGCCCTGCAGCGGTCTATCAATGAAGTCCGTCGAGCTGGATTGGGTGCGGGTC
TCGTCAGGAGAAGGAGCGACTGGTCTGG-CAACGTTT-GACGCTGCTCCAGC-TTCCGAG
ATCGCGTGATCGGCCG----TTTATGTAAGGC----TTCCCTG-TCTCGCTATGGCGTAA
TGCTGGCTGCTGTTGCGGCACCGCCAGCGT-TATCGGCACTAGCACGAATGGTTCGCAGC
AAACGAAACGCAGCTGGCAAGGGTGCTTTCTGACCTGGCGC--CGGGTATCAGCCACGAA
AGCCGGAGTCGGCGGCGCTG---------------------CCGGCGGCTAGGGGGCCGG
CGATCAGCCGCAGCGAGAAAGAAGCCATGAACCCTAAGACGTCTGCCGCCGAAGGCAGGA
TCACCAGCCTACACCATAT----------------------
>TLmlt872
------ATGCCCTGCAGCGGTCTATCAATGAAGTCCGTCGAGCTGGATTGGGTGCGGGTC
TCGTCAGGAGAAGGAGCGACTGGTCTGA-CAACGTTT-GACGCTGCTCCACC-TTCCGAG
ATCGCGTGATCGGCCGGCG-TTCATGTAAGGC----GTCCCTG-TCTCGCTATGACGTAA
TACTGGCTGCTGTTGCGGCACCGCCAGCGT-TATCGGCACCAGCACGAATGGTTCGCAGC
AAACGAAACGCAGCTGGCAAGGGTGCTTTCTGACCTGGCGC--CGCGTATCAGCCACGAA
AGCCGGAGTCGGCGGCGCTG---------------------CCGGCGGCTAGGGGACCGG
CGATCAGCCGCAGCGAGAAAGAAGCCATGAACCCGAAGACGTCTGCCGCCGAAGGCAGGA
TCACCAGCCTACACCATAT----------------------
>TLmlt873
------ATGCCCTGCAGCGGTCTATCAATGAAGTCCGTCGAGCTGGATTGGGTGCGGGTC
TCGTCAGGAGAAGGAGCGACTGGTCTGA-CAACGTTT-GACGCTGCTCCACC-TTCCGAG
ATCGCGTGATCGGCCGGCG-TTCATGTAAGGC----GTCCCTG-TCTCGCTATGACGTAA
TACTGGCTGCTGTTGCGGCACCGCCAGCGT-TATCGGCACCAGCACGAATGGTTCGCAGC
AAACGAAACGCAGCTGGCAAGGGTGCTTTCTGACCTGGCGC--CGCGTATCAGCCACGAA
AGCCGGAGTCGGCGGCGCTG---------------------CCGGCGGCTAGGGGACCGG
CGATCAGCCGCAGCGAGAAAGAAGCCATGAACCCGAAGACGTCTGCCGCCGAAGGCAGGA
TCACCAGCCTACACCATAT----------------------
>TLmlt874
------ATGCCCTGCAGCGGTCTATCAATGAAGTCCGTCGAGCTGGATTGGGTGCGGGTC
TCGTCAGGAGAAGGAGCGACTGGTCTGG-CAACGTTT-GACGCTGCTCCAGC-TTCCGAG
ATCGCGTGATCGGCCG----TTTATGTAAGGC----TTCCCTG-TCTCGCTATGGCGTAA
TGCTGGCTGCTGTTGCGGCACCGCCAGCGT-TATCGGCACTAGCACGAATGGTTCGCAGC
AAACGAAACGCAGCTGGCAAGGGTGCTTTCTGACCTGGCGC--CGCGTATCAGCCACGAA
AGCCGGAGTCGGCGGCGCTG---------------------CCGGCGGCTAGGGGGCCGG
CGATCAGCCGCAGCGAGAAAGAAGCCATGAACCCGAAGACGTCTGCCGCCGAAGGCAGGA
TCACCAGCCTACACCATAT----------------------
>TLmlt875
------ATGCCCTGCAACGGTCTATCAATGAAGTCCGTCGAGCTGGATTGGGTGCGGGTC
TCGTCAGGAGAAGGAGCGACTGGTTTGG-CAACGTTT-GACGCTGCTCCAGC-TTGCGAG
ATCGCGTGATCGGCCGGCG-TTCATGTA-GCC----TTCTCTG-TCTCGCTATGGCGTAA
TGCTGGCTGCTGTTGCGGCACCGCCAGCGT-TATCGGCACCAGTACGAATGGTTCGCAGC
AAACAAGACGCAGCTGGCAAGGGTGCTTTCTGACCTGGCGC--CGCGTATCAGCCACGAA
AGCCGGGGTCGGCGGCGCTGAGCAATATCAAGGCGGAGCTGCCGGCGGCTAGGGGACCGG
TGATCAGCCGCAGCGAGAAAGTAGCCATGAACCCGAAGACGTCTGGCGCCGAAGGCAGGC
TCACCAGCCTACACCATAT----------------------
>TLmlt878
------ATGCCCTGCAGCGGTCTATCAATGAAGTCCGTCGAGCTGGATTGGGTGCGGGTC
TCGTCAGGAGAAGGAGCGACTGGTCTGG-CAACGTTT-GACGCTGCTCCAGC-TTCCGAG
ATCGCGTGATCGGCCGGCG-TTTATGTAAGGC----TTCCCTG-TCTCGCTATGGCGTAA
TGCTGGCTGCTGTTGCGGCACCGCCAGCGT-TATCGGCACCAGCACGAATGGTTCGCAGC
AAACGAAACGCAGCTGGCAAGGGTGCTTTCTGACCTGGCGC--CGCGTATCAGCCACGAA
AGCCGGAGTCGGCGGCGCTG---------------------CCGGCGGCTAGGGGACCGG
CGATCAGCCGCAGCGAGAAAGAAGCCATGAACCCGAAGACGCCTGCCGCCGAAGGCAGGA
TCACCAGCCTACACCATAT----------------------
>TLmlt881
------ATGCCCTGCAGCGGTCTATCAATGAAGTCCGTCGAGCTGGATTGGGTGCGGGTC
TCGTCAGGAGAAGGAGCGACTGGTCTGG-CAACGTTT-GACGCTGCTCCAGC-TTCCGAG
ATCGCGTGATCGGCCG----TTTATGTAAGGC----TTCCCTG-TCTCGCTATGGCGTAA
TGCTGGCTGCTGTTGCGGCACCGCCAGCGT-TATCGGCACTAGCACGAATGGTTCGCAGC
AAACGAAACGCAGCTGGCAAGGGTGCTTTCTGACCTGGCGC--CGCGTATCAGCCACGAA
AGCCGGAGTCGGCGGCGCTG---------------------CCGGCGGCTAGGGGGCCGG
CGATCAGCCGCAGCGAGAAAGAAGCCATGAACCCGAAGACGTCTGCCGCCGAAGGCAGGA
TCACCAGCCTACACCATAT----------------------
>TLmlt882
------ATGCCCTGCAGCGGTCTATCAATGAAGTCCGTCGAGCTGGATTGGGTGCGGGTC
TCGTCAGGAGAAGGAGCGACTGGTCTGG-CAACGTTT-GACGCTGCTCCAGC-TTCCGAG
ATCGCGTGATCGGCCGGCG-TTTATGTAAGGC----TTCCCTG-TCTCGCTATGGCGTAA
TGCTGGCTGCTGTTGCGGCACCGCCAGCGT-TATCGGCACCAGCACGAATGGTTCGCAGC
AAACGAAACGCAGCTGGCAAGGGTGCTTTCTGACCTGGCGC--CGCGTATCAGCCACGAA
AGCCGGAGTCGGCGGCGCTG---------------------CCGGCGGCTAGGGGACCGG
CGATCAGCCGCAGCGAGAAAGAAGCCATGAACCCGAAGACGTCTGCCGCCGAAGGCAGGA
TCACCAGCCTACACCATAT----------------------
>TLmlt884
------ATGCCCTGCAGCGGTCTATCAATGAAGTCCGTCGAGCTGGATTGGGTGCGGGTC
TCGTCAGGAGAAGGAGCGACTGGTCTGG-CAACGTTT-GACGCTGCTCCAGC-TTCCGAG
ATCGCGTGATCGGCCGGCG-TTTATGTAAGGC----TTCCCTG-TCTCGCTATGGCGTAA
TGCTGGCTGCTGTTGCGGCACCGCCAGCGT-TATCGGCACCAGCACGAATGGTTCGCAGC
AAACGAAACGCAGCTGGCAAGGGTGCTTTCTGACCTGGCGC--CGCGTATCAGCCACGAA
AGCCGGAGTCGGCGGCGCTG---------------------CCGGCGGCTAGGGGACCGG
CGATCAGCCGCAGCGAGAAAGAAGCCATGAACCCGAAGACGTCTGCCGCCGAAGGCAGGA
TCACCAGCCTACACCATAT----------------------
>TLmlt885
------ATGCCCTGCAGCGGTCTATCAATGAAGTCCGTCGAGCTGGATTGGGTGCGGGTC
TCGTCAGGAGAAGGAGCGACTGGTCTGG-CAACGTTT-GACGCTGCTCCAGC-TTCCGAG
ATCGCGTGATCGGCCGGCG-TTTATGTAAGGC----TTCCCTG-TCTCGCTATGGCGTAA
TGCTGGCTGCTGTTGCGGCACCGCCAGCGT-TATCGGCACCAGCACGAATGGTTCGCAGC
AAACGAAACGCAGCTGGCAAGGGTGCTTTCTGACCTGGCGC--CGCGTATCAGCCACGAA
AGCCGGAGTCGGCGGCGCTG---------------------CCGGCGGCTAGGGGACCGG
CGATCAGCCGCAGCGAGAAAGAAGCCATGAACCCGAAGACGTCTGCCGCCGAAGGCAGGA
TCACCAGCCTACACCATAT----------------------
>TLmlt886
------ATGCCCTGCAGCGGTCTATCAATGAAGTCCGTCGAGCTGGATTGGGTGCGGGTC
TCGTCAGGAGAAGGAGCGACTGGTCTGG-CAACGTTT-GACGCTGCTCCAGC-TTCCGAG
ATCGCGTGATCGGCCGGCG-TTTATGTAAGGC----TTCCCTG-TCTCGCTATGGCGTAA
TGCTGGCTGCTGTTGCGGCACCGCCAGCGT-TATCGGCACCAGCACGAATGGTTCGCAGC
AAACGAAACGCAGCTGGCAAGGGTGCTTTCTGACCTGGCGC--CGCGTATCAGCCACGAA
AGCCGGAGTCGGCGGCGCTG---------------------CCGGCGGCTAGGGGACCGG
CGATCAGCCGCAGCGAGAAAGAAGCCATGAACCCGAAGACGTCTGCCGCCGAAGGCAGGA
TCACCAGCCTACACCATAT----------------------
>TLmlt887
------ATGCCCTGCAGCGGTCTATCAATGAAGTCCGTCGAGCTGGATTGGGTGCGGGTC
TCGTCAGGAGAAGGAGCGACTGGTCTGG-CAACGTTT-GACGCTGCTCCAGC-TTCCGAG
ATCGCGTGATCGGCCGGCG-TTTATGTAAGGC----TTCCCTG-TCTCGCTATGGCGTAA
TGCTGGCTGCTGTTGCGGCACCGCCAGCGT-TATCGGCACCAGCACGAATGGTTCGCAGC
AAACGAAACGCAGCTGGCAAGGGTGCTTTCTGACCTGGCGC--CGCGTATCAGCCACGAA
AGCCGGAGTCGGCGGCGCTG---------------------CCGGCGGCTAGGGGACCGG
CGATCAGCCGCAGCGAGAAAGAAGCCATGAACCCGAAGACGTCTGCCGCCGAAGGCAGGA
TCACCAGCCTACACCATAT----------------------
>TLmlt888
------ATGCCCTGCAGCGGTCTATCAATGAAGTCCGTCGAGCTGGATTGGGTGCGGGTC
TCGTCAGGAGAAGGAGCGACTGGTCTGG-CAACGTTT-GACGCTGCTCCAGC-TTCCGAG
ATCGCGTGATCGGCCGGCG-TTTATGTAAGGC----TTCCCTG-TCTCGCTATGGCGTAA
TGCTGGCTGCTGTTGCGGCACCGCCAGCGT-TATCGGCACCAGCACGAATGGTTCGCAGC
AAACGAAACGCAGCTGGCAAGGGTGCTTTCTGACCTGGCGC--CGCGTATCAGCCACGAA
AGCCGGAGTCGGCGGCGCTG---------------------CCGGCGGCTAGGGGACCGG
CGATCAGCCGCAGCGAGAAAGAAGCCATGAACCCGAAGACGTCTGCCGCCGAAGGCAGGA
TCACCAGCCTACACCATAT----------------------
>TLmlt891
------ATGCCCTGCAACGGTCTATCAATGAAGTCCGTCGAGCTGGATTGGGTGCGGGTC
TCGTCAGGAGAAGGAGCGACTGGTTTGG-CAACGTTT-GACGCTGCTCCAGC-TTGCGAG
ATCGCGTGATCGGCCGGCG-TTCATGTAAGCC----TTCTCTG-TCTCGCTATGGCGTAA
TGCTGGCTGCTGTTGCGGCACCGCCAGCGT-TATCGGCACCAGTACGAATGGTTCGCAGC
AAACAAGACGCAGCTGGCAAGGGTGCTTTCTGACCTGGCGC--CGCGTATCAGCCACGAA
AGCCGGGGTCGGCGGCGCTGAGCAATATCAAGGCGGAGCTGCCGGCGGCTAGGGGACCGG
TGATCAGCCGCAGCGAGAAAGTAGCCATGAACCCGAAGACGTCTGGCGCCGAAGGCAGGC
TCACCAGCCTACACCATAT----------------------
>TLmlt891B
------ATGCCCTGCAGCGGTCTATCAATGAAGTCCGTCGAGCTGGATTGGGTGCGGGTC
TCGTCAGGAGAAGGAGCGACTGGTCTGG-CAACGTTT-GACGCTGCTCCAGC-TTCCGAG
ATCGCGTGATCGGCCG----TTTATGTAAGGC----TTCCCTG-TCTCGCTATGGCGTAA
TGCTGGCTGCTGTTGCGGCACCGCCAGCGT-TATCGGCACTAGCACGAATGGTTCGCAGC
AAACGAAACGCAGCTGGCAAGGGTGCTTTCTGACCTGGCGC--CGCGTATCAGCCACGAA
AGCCGGAGTCGGCGGCGCTG---------------------CCGGCGGCTAGGGGGCCGG
CGATCAGCCGCAGCGAGAAAGAAGCCATGAACCCGAAGACGTCTGCCGCCGAAGGCAGGA
TCACCAGCCTACACCATAT----------------------
>TLmlt892
------ATGCCCTGCAGCGGTCTATCAATGAAGTCCGTCGAGCTGGATTGGGTGCGGGTC
TCGTCAGGAGAAGGAGCGACTGGTCTGG-CAACGTTT-GACGCTGCTCCAGC-TTCCGAG
ATCGCGTGATCGGCCGGCG-TTTATGTAAGGC----TTCCCTG-TCTCGCTATGGCGTAA
TGCTGGCTGCTGTTGCGGCACCGCCAGCGT-TATCGGCACCAGCACGAATGGTTCGCAGC
AAACGAAACGCAGCTGGCAAGGGTGCTTTCTGACCTGGCGC--CGCGTATCAGCCACGAA
AGCCGGAGTCGGCGGCGCTG---------------------CCGGCGGCTAGGGGACCGG
CGATCAGCCGCAGCGAGAAAGAAGCCATGAACCCGAAGACGTCTGCCGCCGAAGGCAGGA
TCACCAGCCTACACCATAT----------------------
>TLmlt893
------ATGCCCTGCAGCGGTCTATCAATGAAGTCCGTCGAGCTGGATTGGGTGCGGGTC
TCGTCAGGAGAAGGAGCGACTGGTCTGG-CAACGTTT-GACGCTGCTCCAGC-TTCCGAG
ATCGCGTGATCGGCCGGCG-TTTATGTAAGGC----TTCCCTG-TCTCGCTATGGCGTAA
TGCTGGCTGCTGTTGCGGCACCGCCAGCGT-TATCGGCACCAGCACGAATGGTTCGCAGC
AAACGAAACGCAGCTGGCAAGGGTGCTTTCTGACCTGGCGC--CGCGTATCAGCCACGAA
AGCCGGAGTCGGCGGCGCTG---------------------CCGGCGGCTAGGGGACCGG
CGATCAGCCGCAGCGAGAAAGAAGCCATGAACCCGAAGACGTCTGCCGCCGAAGGCAGGA
TCACCAGCCTACACCATAT----------------------
>TLmlt894
------ATGCCCTGCAGCGGTCTATCAATGAAGTCCGTCGAGCTGGATTGGGTGCGGGTC
TCGTCAGGAGAAGGAGCGACTGGTCTGG-CAACGTTT-GACGCTGCTCCAGC-TTCCGAG
ATCGCGTGATCGGCCG----TTTATGTAAGGC----TTCCCTG-TCTCGCTATGGCGTAA
TGCTGGCTGCTGTTGCGGCACCGCCAGCGT-TATCGGCACTAGCACGAATGGTTCGCAGC
AAACGAAACGCAGCTGGCAAGGGTGCTTTCTGACCTGGCGC--CGCGTATCAGCCACGAA
AGCCGGAGTCGGCGGCGCTG---------------------CCGGCGGCTAGGGGGCCGG
CGATCAGCCGCAGCGAGAAAGAAGCCATGAACCCGAAGACGTCTGCCGCCGAAGGCAGGA
TCACCAGCCTACACCATAT----------------------
>TLmlt896
------ATGCCCTGCAGCGGTCTATCAATGAAGTCCGTCGAGCTGGATTGGGTGCGGGTC
TCGTCAGGAGAAGGAGCGACTGGTCTGG-CAACGTTT-GACGCTGCTCCAGC-TTCCGAG
ATCGCGTGATCGGCCGGCG-TTTATGTAAGGC----TTCCCTG-TCTCGCTATGGCGTAA
TGCTGGCTGCTGTTGCGGCACCGCCAGCGT-TATCGGCACCAGCACGAATGGTTCGCAGC
AAACGAAACGCAGCTGGCAAGGGTGCTTTCTGACCTGGCGC--CGCGTATCAGCCACGAA
AGCCGGAGTCGGCGGCGCTG---------------------CCGGCGGCTAGGGGACCGG
CGATCAGCCGCAGCGAGAAAGAAGCCATGAACCCGAAGACGTCTGCCGCCGAAGGCAGGA
TCACCAGCCTACACCATAT----------------------
>TLmlt898B
------ATGCCCTGCAGCGGTCTATCAATGAAGTCCGTCGAGCTGGATTGGGTGCGGGTC
TCGTCAGGAGAAGGAGCGACTGGTCTGG-CAACGTTT-GACGCTGCTCCAGC-TTCCGAG
ATCGCGTGATCGGCCG----TTTATGTAAGGC----TTCCCTG-TCTCGCTATGGCGTAA
TGCTGGCTGCTGTTGCGGCACCGCCAGCGT-TATCGGCACTAGCACGAATGGTTCGCAGC
AAACGAAACGCAGCTGGCAAGGGTGCTTTCTGACCTGGCGC--CGGGTATCAGCCACGAA
AGCCGGAGTCGGCGGCGCTG---------------------CCGGCGGCTAGGGGGCCGG
CGATCAGCCGCAGCGAGAAAGAAGCCATGAACCCTAAGACGTCTGCCGCCGAAGGCAGGA
TCACCAGCCTACACCATAT----------------------
>TLmlt671
------ATGCCCTGCAGCGGTCTATCAATGAAGTCCGTCGAGCTGGATTGGGTGCGGGTC
TCGTCAGGAGAAGGAGCGACTGGTCTGG-CAACGTTT-GACGCTGCTCCAGC-TTCCGAG
ATCGCGTGATCGGCCG----TTTATGTAAGGC----TTCCCTG-TCTCGCTATGGCGTAA
TGCTGGCTGCTGTTGCGGCACCGCCAGCGT-TATCGGCACTAGCACGAATGGTTCGCAGC
AAACGAAACGCAGCTGGCAAGGGTGCTTTCTGACCTGGCGC--CGCGTATCAGCCACGAA
AGCCGGAGTCGGCGGCGCTG---------------------CCGGCGGCTAGGGGGCCGG
CGATCAGCCGCAGCGAGAAAGAAGCCATGAACCCGAAGACGTCTGCCGCCGAAGGCAGGA
TCACCAGCCTACACCATAT----------------------
>TLmlt672
------ATGCCCTGCAGCGGTCTATCAATGAAGTCCGTCGAGCTGGATTGGGTGCGGGTC
TCGTCAGGAGAAGGAGCGACTGGTCTGG-CAACGTTT-GACGCTGCTCCAGC-TTCCGAG
ATCGCGTGATCGGCCG----TTTATGTAAGGC----TTCCCTG-TCTCGCTATGGCGTAA
TGCTGGCTGCTGTTGCGGCACCGCCAGCGT-TATCGGCACTAGCACGAATGGTTCGCAGC
AAACGAAACGCAGCTGGCAAGGGTGCTTTCTGACCTGGCGC--CGCGTATCAGCCACGAA
AGCCGGAGTCGGCGGCGCTG---------------------CCGGCGGCTAGGGGGCCGG
CGATCAGCCGCAGCGAGAAAGAAGCCATGAACCCGAAGACGTCTGCCGCCGAAGGCAGGA
TCACCAGCCTACACCATAT----------------------
>TLmlt675
------ATGCCCTGCAACGGTCTATCAATGAAGTCCGTCGAGCTGGATTGGGTGCGGGTC
TCGTCAGGAGAAGGAGCGACTGGTTTGG-CAACGTTT-GACGCTGCTCCAGC-TTGCGAG
ATCGCGTGATCGGCCGGCG-TTCATGTAAGCC----TTCTCTG-TCTCGCTATGGCGTAA
TGCTGGCTGCTGTTGCGGCACCGCCAGCGT-TATCGGCACCAGTACGAATGGTTCGCAGC
AAACAAGACGCAGCTGGCAAGGGTGCTTTCTGACCTAGCGC--CGCGTATCAGCCACGAA
AGCCGGGGTCGGCGGCGCTGAGCAATATCAAGGCGGAGCTGCCGGCGGCTAGGGGACCGG
TGATCAGCCGCAGCGAGAAAGTAGCCATGAACCCGAAGACGTCTGGCGCCGAAGGCAGGC
TCACCAGCCTACACCATAT----------------------
>TLmlt680
------ATGCCCTGCAGCGGTCTATCAATGAAGTCCGCCGAGCTGGATTGGGTGCGGGTC
TCGTCAGGAGAAGGAGCGACTGGTCTGG-CAACGTTTTGACGCTGCTCCAGC-TTCCGAG
ATCGCGTGATCGGCCGGCG-TTTATGTAAGGC----TTCCCTG-TCTCGCTATGGCGTAA
TGCTGGCTGCTGTTGCGGCACCGCCAGCGT-TATCGGCACCAGCACGAATGGTTCGCAGC
AAACGAAACGCAGCTGGCAAGGGTGCTTTCTGACCTGGCGC--CGCGTATCAGCCACGAA
AGCCGGAGTCGGCGGCGCTG---------------------CCGGCGGCTAGGGGACCGG
CGATCAGCCGCAGCGAGAAAGAAGCCATGAACCCGAAGACGTCTGCCGCCGAAGGCAGGA
TCACCAGCCTACACCATAT----------------------
>TLmlt681
------ATGCCCTGCAACGGTCTATCAATGAAGTCCGTCGAGCTGGATTGGGTGCGGGTC
TCGTCAGGAGAAGGAGCGACTGGTTTGG-CAACGTTT-GACGCTGCTCCAGC-TTGCGAG
ATCGCGTGATCGGCCGGCG-TTCATGTA-GCC----TTCTCTG-TCTCGCTATGGCGTAA
TGCTGGCTGCTGTTGCGGCACCGCCAGCGT-TATCGGCACCAGTACGAATGGTTCGCAGC
AAACAAGACGCAGCTGGCAAGGGTGCTTTCTGACCTGGCGC--CGCGTATCAGCCACGAA
AGCCGGGGTCGGCGGCGCTGAGCAATATCAAGGCGGAGCTGCCGGCGGCTAGGGGACCGG
TGATCAGCCGCAGCGAGAAAGTAGCCATGAACCCGAAGACGTCTGGCGCCGAAGGCAGGC
TCACCAGCCTACACCATAT----------------------
>TLmlt683
------ATGCCCTGCAGCGGTCTATCAATGAAGTCCGTCGAGCTGGATTGGGTGCGGGTC
TCGTCAGGAGAAGGAGCGACTGGTCTGG-CAACGTTT-GACGCTGCTCCAGC-TTCCGAG
ATCGCGTGATCGGCCGGCG-TTTATGTAAGGC----TTCCCTG-TCTCGCTATGGCGTAA
TGCTGGCTGCTGTTGCGGCACCGCCAGCGT-TATCGGCACCAGCACGAATGGTTCGCAGC
AAACGAAACGCAGCTGGCAAGGGTGCTTTCTGACCTGGCGC--CGCGTATCAGCCACGAA
AGCCGGAGTCGGCGGCGCTG---------------------CCGGCGGCTAGGGGACCGG
CGATCAGCCGCAGCGAGAAAGAAGCCATGAACCCGAAGACGTCTGCCGCCGAAGGCAGGA
TCACCAGCCTACACCATAT----------------------
>TLmlt684
------ATGCCCTGCAGCGGTCTATCAATGAAGTCCGTCGAGCTGGATTGGGTGCGGGTC
TCGTCAGGAGAAGGAGCGACTGGTCTGG-CAACGTTT-GACGCTGCTCCAGC-TTCCGAG
ATCGCGTGATCGGCCGGCG-TTTATGTAAGGC----TTCCCTG-TCTCGCTATGGCGTAA
TGCTGGCTGCTGTTGCGGCACCGCCAGCGT-TATCGGCACCAGCACGAATGGTTCGCAGC
AAACGAAACGCAGCTGGCAAGGGTGCTTTCTGACCTGGCGC--CGCGTATCAGCCACGAA
AGCCGGAGTCGGCGGCGCTG---------------------CCGGCGGCTAGGGGACCGG
CGATCAGCCGCAGCGAGAAAGAAGCCATGAACCCGAAGACGTCTGCCGCCGAAGGCAGGA
TCACCAGCCTACACCATAT----------------------
>TLmlt685
------ATGCCCTGCAGCGGTCTATCAATGAAGTCCGTCGAGCTGGATTGGGTGCGGGTC
TCGTCAGGAGAAGGAGCGACTGGTCTGG-CAACGTTT-GACGCTGCTCCAGC-TTCCGAG
ATCGCGTGATCGGCCG----TTTATGTAAGGC----TTCCCTG-TCTCGCTATGGCGTAA
TGCTGGCTGCTGTTGCGGCACCGCCAGCGT-TATCGGCACTAGCACGAATGGTTCGCAGC
AAACGAAACGCAGCTGGCAAGGGTGCTTTCTGACCTGGCGC--CGGGTATCAGCCACGAA
AGCCGGAGTCGGCGGCGCTG---------------------CCGGCGGCTAGGGGGCCGG
CGATCAGCCGCAGCGAGAAAGAAGCCATGAACCCTAAGACGTCTGCCGCCGAAGGCAGGA
TCACCAGCCTACACCATAT----------------------
>TLmlt686
------ATGCCCTGCAACGGTCTATCAATGAAGTCCGTCGAGCTGGATTGGGTGCGGGTC
TCGTCAGGAGAAGGAGCGACTGGTTTGG-CAACGTTT-GACGCTGCTCCAGC-TTGCGAG
ATCGCGTGATCGGCCGGCG-TTCATGTA-GCC----TTCTCTG-TCTCGCTATGGCGTAA
TGCTGGCTGCTGTTGCGGCACCGCCAGCGT-TATCGGCACCAGTACGAATGGTTCGCAGC
AAACAAGACGCAGCTGGCAAGGGTGCTTTCTGACCTGGCGC--CGCGTATCAGCCACGAA
AGCCGGGGTCGGCGGCGCTGAGCAATATCAAGGCGGAGCTGCCGGCGGCTAGGGGACCGG
TGATCAGCCGCAGCGAGAAAGTAGCCATGAACCCGAAGACGTCTGGCGCCGAAGGCAGGC
TCACCAGCCTACACCATAT----------------------
>TLmlt688
------ATGCCCTGCAACGGTCTATCAATGAAGTCCGTCGAGCTGGATTGGGTGCGGGTC
TCGTCAGGAGAAGGAGCGACTGGTTTGG-CAACGTTT-GACGCTGCTCCAGC-TTGCGAG
ATCGCGTGATCGGCCGGCG-TTCATGTA-GCC----TTCTCTG-TCTCGCTATGGCGTAA
TGCTGGCTGCTGTTGCGGCACCGCCAGCGT-TATCGGCACCAGTACGAATGGTTCGCAGC
AAACAAGACGCAGCTGGCAAGGGTGCTTTCTGACCTGGCGC--CGCGTATCAGCCACGAA
AGCCGGGGTCGGCGGCGCTGAGCAATATCAAGGCGGAGCTGCCGGCGGCTAGGGGACCGG
TGATCAGCCGCAGCGAGAAAGTAGCCATGAACCCGAAGACGTCTGGCGCCGAAGGCAGGC
TCACCAGCCTACACCATAT----------------------
>TLmlt689
------ATGCCCTGCAACGGTCTATCAATGAAGTCCGTCGAGCTGGATTGGGTGCGGGTC
TCGTCAGGAGAAGGAGCGACTGGTTTGG-CAACGTTT-GACGCTGCTCCAGC-TTGCGAG
ATCGCGTGATCGGCCGGCG-TTCATGTAAGCC----TTCTCTG-TCTCGCTATGGCGTAA
TGCTGGCTGCTGTTGCGGCACCGCCAGCGT-TATCGGCACCAGTACGAATGGTTCGCAGC
AAACAAGACGCAGCTGGCAAGGGTGCTTTCTGACCTAGCGC--CGCGTATCAGCCACGAA
AGCCGGGGTCGGCGGCGCTGAGCAATATCAAGGCGGAGCTGCCGGCGGCTAGGGGACCGG
TGATCAGCCGCAGCGAGAAAGTAGCCATGAACCCGAAGACGTCTGGCGCCGAAGGCAGGC
TCACCAGCCTACACCATAT----------------------
>TLmlt690
------ATGCCCTGCAGCGGTCTATCAATGAAGTCCGTCGAGCTGGATTGGGTGCGGGTC
TCGTCAGGAGAAGGAGCGACTGGTCTGA-CAACGTTT-GACGCTGCTCCACC-TTCCGAG
ATCGCGTGATCGGCCGGCG-TTCATGTAAGGC----GTCCCTG-TCTCGCTATGACGTAA
TACTGGCTGCTGTTGCGGCACCGCCAGCGT-TATCGGCACCAGCACGAATGGTTCGCAGC
AAACGAAACGCAGCTGGCAAGGGTGCTTTCTGACCTGGCGC--CGCGTATCAGCCACGAA
AGCCGGAGTCGGCGGCGCTG---------------------CCGGCGGCTAGGGGACCGG
CGATCAGCCGCAGCGAGAAAGAAGCCATGAACCCGAAGACGTCTGCCGCCGAAGGCAGGA
TCACCAGCCTACACCATAT----------------------
>TLmlt691
------ATGCCCTGCAGCGGTCTATCAATGAAGTCCGTCGAGCTGGATTGGGTGCGGGTC
TCGTCAGGAGAAGGAGCGACTGGTCTGG-CAACGTTT-GACGCTGCTCCAGC-TTCCGAG
ATCGCGTGATCGGCCGGCG-TTTATGTAAGGC----TTCCCTG-TCTCGCTATGGCGTAA
TGCTGGCTGCTGTTGCGGCACCGCCAGCGT-TATCGGCACCAGCACGAATGGTTCGCAGC
AAACGAAACGCAGCTGGCAAGGGTGCTTTCTGACCTGGCGC--CGCGTATCAGCCACGAA
AGCCGGAGTCGGCGGCGCTG---------------------CCGGCGGCTAGGGGACCGG
CGATCAGCCGCAGCGAGAAAGAAGCCATGAACCCGAAGACGTCTGCCGCCGAAGGCAGGA
TCACCAGCCTACACCATAT----------------------
>TLmlt692
------ATGCCCTGCAACGGTCTATCAATGAAGTCCGTCGAGCTGGATTGGGTGCGGGTC
TCGTCAGGAGAAGGAGCGACTGGTTTGG-CAACGTTT-GACGCTGCTCCAGC-TTGCGAG
ATCGCGTGATCGGCCGGCG-TTCATGTAAGCC----TTCTCTG-TCTCGCTATGGCGTAA
TGCTGGCTGCTGTTGCGGCACCGCCAGCGT-TATCGGCACCAGTACGAATGGTTCGCAGC
AAACAAGACGCAGCTGGCAAGGGTGCTTTCTGACCTGGCGC--CGCGTATCAGCCACGAA
AGCCGGGGTCGGCGGCGCTGAGCAATATCAAGGCGGAGCTGCCGGCGGCTAGGGGACCGG
TGATCAGCCGCAGCGAGAAAGTAGCCATGAACCCGAAGACGTCTGGCGCCGAAGGCAGGC
TCACCAGCCTACACCATAT----------------------
>TLmlt694
------ATGCCCTGCAGCGGTCTATCAATGAAGTCCGTCGAGCTGGATTGGGTGCGGGTC
TCGTCAGGAGAAGGAGCGACTGGTCTGG-CAACGTTT-GACGCTGCTCCAGC-TTCCGAG
ATCGCGTGATCGGCCG----TTTATGTAAGGC----TTCCCTG-TCTCGCTATGGCGTAA
TGCTGGCTGCTGTTGCGGCACCGCCAGCGT-TATCGGCACTAGCACGAATGGTTCGCAGC
AAACGAAACGCAGCTGGCAAGGGTGCTTTCTGACCTGGCGC--CGGGTATCAGCCACGAA
AGCCGGAGTCGGCGGCGCTG---------------------CCGGCGGCTAGGGGGCCGG
CGATCAGCCGCAGCGAGAAAGAAGCCATGAACCCTAAGACGTCTGCCGCCGAAGGCAGGA
TCACCAGCCTACACCATAT----------------------
>TLmlt695
------ATGCCCTGCAACGGTCTATCAATGAAGTCCGTCGAGCTGGATTGGGTGCGGGTC
TCGTCAGGAGAAGGAGCGACTGGTTTGG-CAACGTTT-GACGCTGCTCCAGC-TTGCGAG
ATCGCGTGATCGGCCGGCG-TTCATGTA-GCC----TTCTCTG-TCTCGCTATGGCGTAA
TGCTGGCTGCTGTTGCGGCACCGCCAGCGT-TATCGGCACCAGTACGAATGGTTCGCAGC
AAACAAGACGCAGCTGGCAAGGGTGCTTTCTGACCTGGCGC--CGCGTATCAGCCACGAA
AGCCGGGGTCGGCGGCGCTGAGCAATATCAAGGCGGAGCTGCCGGCGGCTAGGGGACCGG
TGATCAGCCGCAGCGAGAAAGTAGCCATGAACCCGAAGACGTCTGGCGCCGAAGGCAGGC
TCACCAGCCTACACCATAT----------------------
>TLmlt696
------ATGCCCTGCAGCGGTCTATCAATGAAGTCCGTCGAGCTGGATTGGGTGCGGGTC
TCGTCAGGAGAAGGAGCGACTGGTCTGG-CAACGTTT-GACGCTGCTCCAGC-TTCCGAG
ATCGCGTGATCGGCCGGCG-TTTATGTAAGGC----TTCCCTG-TCTCGCTATGGCGTAA
TGCTGGCTGCTGTTGCGGCACCGCCAGCGT-TATCGGCACCAGCACGAATGGTTCGCAGC
AAACGAAACGCAGCTGGCAAGGGTGCTTTCTGACCTGGCGC--CGCGTATCAGCCACGAA
AGCCGGAGTCGGCGGCGCTG---------------------CCGGCGGCTAGGGGACCGG
CGATCAGCCGCAGCGAGAAAGAAGCCATGAACCCGAAGACGTCTGCCGCCGAAGGCAGGA
TCACCAGCCTACACCATAT----------------------
>TLmlt697
------ATGCCCTGCAGCGGTCTATCAATGAAGTCCGTCGAGCTGGATTGGGTGCGGGTC
TCGTCAGGAGAAGGAGCGACTGGTCTGG-CAACGTTT-GACGCTGCTCCAGC-TTCCGAG
ATCGCGTGATCGGCCG----TTTATGTAAGGC----TTCCCTG-TCTCGCTATGGCGTAA
TGCTGGCTGCTGTTGCGGCACCGCCAGCGT-TATCGGCACTAGCACGAATGGTTCGCAGC
AAACGAAACGCAGCTGGCAAGGGTGCTTTCTGACCTGGCGC--CGCGTATCAGCCACGAA
AGCCGGAGTCGGCGGCGCTG---------------------CCGGCGGCTAGGGGGCCGG
CGATCAGCCGCAGCGAGAAAGAAGCCATGAACCCGAAGACGTCTGCCGCCGAAGGCAGGA
TCACCAGCCTACACCATAT----------------------
>TLmlt698
------ATGCCCTGCAGCGGTCTATCAATGAAGTCCGTCGAGCTGGATTGGGTGCGGGTC
TCGTCAGGAGAAGGAGCGACTGGTCTGG-CAACGTTT-GACGCTGCTCCAGC-TTCCGAG
ATCGCGTGATCGGCCGGCG-TTTATGTAAGGC----TTCCCTG-TCTCGCTATGGCGTAA
TGCTGGCTGCTGTTGCGGCACCGCCAGCGT-TATCGGCACCAGCACGAATGGTTCGCAGC
AAACGAAACGCAGCTGGCAAGGGTGCTTTCTGACCTGGCGC--CGCGTATCAGCCACGAA
AGCCGGAGTCGGCGGCGCTG---------------------CCGGCGGCTAGGGGACCGG
CGATCAGCCGCAGCGAGAAAGAAGCCATGAACCCGAAGACGTCTGCCGCCGAAGGCAGGA
TCACCAGCCTACACCATAT----------------------
>TLmlt699
------ATGCCCTGCAGCGGTCTATCAATGAAGTCCGTCGAGCTGGATTGGGTGCGGGTC
TCGTCAGGAGAAGGAGCGACTGGTCTGG-CAACGTTT-GACGCTGCTCCAGC-TTCCGAG
ATCGCGTGATCGGCCG----TTTATGTAAGGC----TTCCCTG-TCTCGCTATGGCGTAA
TGCTGGCTGCTGTTGCGGCACCGCCAGCGT-TATCGGCACTAGCACGAATGGTTCGCAGC
AAACGAAACGCAGCTGGCAAGGGTGCTTTCTGACCTGGCGC--CGCGTATCAGCCACGAA
AGCCGGAGTCGGCGGCGCTG---------------------CCGGCGGCTAGGGGGCCGG
CGATCAGCCGCAGCGAGAAAGAAGCCATGAACCCGAAGACGTCTGCCGCCGAAGGCAGGA
TCACCAGCCTACACCATAT----------------------
>TTmlt604
---------CCCTGTGCCGTTGCATCAATGAAGTCCGTCAAGCGGGATCGGGCATGGCTC
TCGTCAGGAGAAGGAGCGACTGGTCTGGGCAGCGTTT-GACCCTAGGCCAGCGCTTCGAG
ATCGCGTGATTGGCCGGCG-TTCATGTAAGGCAGTTTTTCTGG-TGGCGCGATGAAGTAA
TGCTGGTTGTTCTTGCGGCATTGCCGGCGTGTACCGGCATCAGCGTGAATGGATCGCAGC
AAGCAAGTCGGAGCTTGCAAGG-TGCTGTCTGACCTAGCGC--CGTGTATCAGCCGCGAA
-GCCGGGCTCGCCGCTGTG---CAATATTAAGGCGGAGCTGC-GGCGCA-AGGCGACG--
--ATCAGCCGCGGC----------------------------------------------
-----------------------------------------
>TTmlt605
---------CCCTGTGCCGTTGCATCAATGAAGTCCGTCAAGCGGGATCGGGCATGGCTC
TCGTCAGGAGAAGGAGCGACTGGTCTGGGCAGCGTTT-GACCCTAGGCCAGCGCTTCGAG
ATCGCGTGATTGGCCGGCGGTTCATGTAAGGCAGTTTTTCTGG-TGGCGCGATGAAGTAA
TGCTGGTTGTTCTTGCGGCATTGCCGGCGTGTACCGGCATCAGCGTGAATGGATCGCAGC
AAGCAAGTCGGAGCTTGCAAGG-TGCTGTCTGACCTAGCGC--CGTGTATCAGCCGCGAA
-GCCGGGCTCGCCGCTGTG---CAATATTAAGGCGGAGCTGC-GGCGCA-AGGCGACG--
--ATCAGCCGCGGC----------------------------------------------
-----------------------------------------
>TTmlt607
---------CCCTGTGCCGTTGCATCAATGAAGTCCGTCAAGCGGGATCGGGCATGGCTC
TCGTCAGGAGAAGGAGCGACTGGTCTGGGCAGCGTTT-GACCCTAGGCCAGCGCTTCGAG
ATCGCGTGATTGGCCGGCG-TTCATGTAAGGCAGTTTTTCTGG-TGGCGCGATGAAGTAA
TGCTGGTTGTTCTTGCGGCATTGCCGGCGTGTACCGGCATCAGCGTGAATGGATCGCAGC
AAGCAAGTCGGAGCTTGCAAGG-TGCTGTCTGACCTAGCGC--CGTGTATCAGCCGCGAA
-GCCGGGCTCGCCGCTGTG---CAATATTAAGGCGGAGCTGC-GGCGCA-AGGCGACG--
--ATCAGCCGCGGC----------------------------------------------
-----------------------------------------
>TTmlt608
---------CCCTGTGCCGTTGCATCAATGAAGTCCGTCAAGCGGGATCGGGCATGGCTC
TCGTCAGGAGAAGGAGCGACTGGTCTGGGCAGCGTTT-GACCCTAGGCCAGCGCTTCGAG
ATCGCGTGATTGGCCGGCG-TTCATGTAAGGCAGTTTTTCTGG-TGGCGCGATGAAGTAA
TGCTGGTTGTTCTTGCGGCATTGCCGGCGTGTACCGGCATCAGCGTGAATGGATCGCAGC
AAGCAAGTCGGAGCTTGCAAGG-TGCTGTCTGACCTAGCGC--CGTGTATCAGCCGCGAA
-GCCGGGCTCGCCGCTGTG---CAATATTAAGGCGGAGCTGC-GGCGCA-AGGCGACG--
--ATCAGCCACGGC----------------------------------------------
-----------------------------------------
>TTmlt609
---------CCCTGTGCCGTTGCATCAATGAAGTCCGTCAAGCGGGATCGGGCATGGCTC
TCGTCAGGAGAAGGAGCGACTGGTCTGGGCAGCGTTT-GACCCTAGGCCAGCGCTTCGAG
ATCGCGTGATTGGCCGGCGGTTCATGTAAGGCAGTTTTTCTGG-TGGCGCGATGAAGTAA
TGCTGGTTGTTCTTGCGGCATTGCCGGCGTGTACCGGCATCAGCGTGAATGGATCGCAGC
AAGCAAGTCGGAGCTTGCAAGG-TGCTGTCTGACCTAGCGC--CGTGTATCAGCCGCGAA
-GCCGGGCTCGCCGCTGTG---CAATATTAAGGCGGAGCTGC-GGCGCA-AGGCGACG--
--ATCAGCCGCGGC----------------------------------------------
-----------------------------------------
>TTmlt613
---------CCCTGTGCCGTTGCATCAATGAAGTCCGTCAAGCGGGATCGGGCATGGCTC
TCGTCAGGAGAAGGAGCGACTGGTCTGGGCAGCGTTT-GACCCTAGGCCAGCGCTTCGAG
ATCGCGTGATTGGCCGGCG-TTCATGTAAGGCAGTTTTTCTGG-TGGCGCGATGAAGTAA
TGCTGGTTGTTCTTGCGGCATTGCCGGCGTGTACCGGCATCAGCGTGAATGGATCGCAGC
AAGCAAGTCGGAGCTTGCAAGG-TGCTGTCTGACCTAGCGC--CGTGTATCAGCCGCGAA
-GCCGGGCTCGCCGCTGTG---CAATATTAAGGCGGAGCTGC-GGCGCA-AGGCGACG--
--ATCAGCCGCGGC----------------------------------------------
-----------------------------------------
>TTmlt615
---------CCCTGTGCCGTTGCATCAATGAAGTCCGTCAAGCGGGATCGGGCATGGCTC
TCGTCAGGAGAAGGAGCGACTGGTCTGGGCAGCGTTT-GACCCTAGGCCAGCGCTTCGAG
ATCGCGTGATTGGCCGGCG-TTCATGTAAGGCAGTTTTTCTGG-TGGCGCGATGAAGTAA
TGCTGGTTGTTCTTGCGGCATTGCCGGCGTGTACCGGCATCAGCGTGAATGGATCGCAGC
AAGCAAGTCGGAGCTTGCAAGG-TGCTGTCTGACCTAGCGC--CGTGTATCAGCCGCGAA
-GCCGGGCTCGCCGCTGTG---CAATATTAAGGCGGAGCTGC-GGCGCA-AGGCGACG--
--ATCAGCCGCGGC----------------------------------------------
-----------------------------------------
>TTmlt617
---------CCCTGTGCCGTTGCATCAATGAAGTCCGTCAAGCGGGATCGGGCATGGCTC
TCGTCAGGAGAAGGAGCGACTGGTCTGGGCAGCGTTT-GACCCTAGGCCAGCGCTTCGAG
ATCGCGTGATTGGCCGGCG-TTCATGTAAGGCAGTTTTTCTGG-TGGCGCGATGAAGTAA
TGCTGGTTGTTCTTGCGGCATTGCCGGCGTGTACCGGCATCAGCGTGAATGGATCGCAGC
AAGCAAGTCGGAGCTTGCAAGG-TGCTGTCTGACCTAGCGC--CGTGTATCAGCCGCGAA
-GCCGGGCTCGCCGCTGTG---CAATATTAAGGCGGAGCTGC-GGCGCA-AGGCGACG--
--ATCAGCCGCGGC----------------------------------------------
-----------------------------------------
>TTmlt620
---------CCCTGTGCCGTTGCATCAATGAAGTCCGTCAAGCGGGATCGGGCATGGCTC
TCGTCAGGAGAAGGAGCGACTGGTCTGGGCAGCGTTT-GACCCTAGGCCAGCGCTTCGAG
ATCGCGTGATTGGCCGGCG-TTCATGTAAGGCAGTTTTTCTGG-TGGCGCGATGAAGTAA
TGCTGGTTGTTCTTGCGGCATTGCCGGCGTGTACCGGCATCAGCGTGAATGGATCGCAGC
AAGCAAGTCGGAGCTTGCAAGG-TGCTGTCTGACCTAGCGC--CGTGTATCAGCCGCGAA
-GCCGGGCTCGCCGCTGTG---CAATATTAAGGCGGAGCTGC-GGCGCA-AGGCGACG--
--ATCAGCCGCGGC----------------------------------------------
-----------------------------------------
>TTmlt622
---------CCCTGTGCCGTTGCATCAATGAAGTCCGTCAAGCGGGATCGGGCATGGCTC
TCGTCAGGAGAAGGAGCGACTGGTCTGGGCAGCGTTT-GACCCTAGGCCAGCGCTTCGAG
ATCGCGTGATTGGCCGGCG-TTCATGTAAGGCAGTTTTTCTGG-TGGCGCGATGAAGTAA
TGCTGGTTGTTCTTGCGGCATTGCCGGCGTGTACCGGCATCAGCGTGAATGGATCGCAGC
AAGCAAGTCGGAGCTTGCAAGG-TGCTGTCTGACCTAGCGC--CGTGTATCAGCCGCGAA
-GCCGGGCTCGCCGCTGTG---CAATATTAAGGCGGAGCTGC-GGCGCA-AGGCGACG--
--ATCAGCCGCGGC----------------------------------------------
-----------------------------------------
>TTmlt623
---------CCCTGTGCCGTTGCATCAATGAAGTCCGTCAAGCGGGATCGGGCATGGCTC
TCGTCAGGAGAAGGAGCGACTGGTCTGGGCAGCGTTT-GACCCTAGGCCAGCGCTTCGAG
ATCGCGTGATTGGCCGGCG-TTCATGTAAGGCAGTTTTTCTGG-TGGCGCGATGAAGTAA
TGCTGGTTGTTCTTGCGGCATTGCCGGCGTGTACCGGCATCAGCGTGAATGGATCGCAGC
AAGCAAGTCGGAGCTTGCAAGG-TGCTGTCTGACCTAGCGC--CGTGTATCAGCCGCGAA
-GCCGGGCTCGCCGCTGTG---CAATATTAAGGCGGAGCTGC-GGCGCA-AGGCGACG--
--ATCAGCCGCGGC----------------------------------------------
-----------------------------------------
>TTmlt624
---------CCCTGTGCCGTTGCATCAATGAAGTCCGTCAAGCGGGATCGGGCATGGCTC
TCGTCAGGAGAAGGAGCGACTGGTCTGGGCAGCGTTT-GACCCTAGGCCAGCGCTTCGAG
ATCGCGTGATTGGCCGGCG-TTCATGTAAGGCAGTTTTTCTGG-TGGCGCGATGAAGTAA
TGCTGGTTGTTCTTGCGGCATTGCCGGCGTGTACCGGCATCAGCGTGAATGGATCGCAGC
AAGCAAGTCGGAGCTTGCAAGG-TGCTGTCTGACCTAGCGC--CGTGTATCAGCCGCGAA
-GCCGGGCTCGCCGCTGTG---CAATATTAAGGCGGAGCTGC-GGCGCA-AGGCGACG--
--ATCAGCCGCGGC----------------------------------------------
-----------------------------------------
>TTmlt627
---------CCCTGTGCCGTTGCATCAATGAAGTCCGTCAAGCGGGATCGGGCATGGCTC
TCGTCAGGAGAAGGAGCGACTGGTCTGGGCAGCGTTT-GACCCTAGGCCAGCGCTTCGAG
ATCGCGTGATTGGCCGGCG-TTCATGTAAGGCAGTTTTTCTGG-TGGCGCGATGAAGTAA
TGCTGGTTGTTCTTGCGGCATTGCCGGCGTGTACCGGCATCAGCGTGAATGGATCGCAGC
AAGCAAGTCGGAGCTTGCAAGG-TGCTGTCTGACCTAGCGC--CGTGTATCAGCCGCGAA
-GCCGGGCTCGCCGCTGTG---CAATATTAAGGCGGAGCTGC-GGCGCA-AGGCGACG--
--ATCAGCCGCGGC----------------------------------------------
-----------------------------------------
>TTmlt632
---------CCCTGTGCCGTTGCATCAATGAAGTCCGTCAAGCGGGATCGGGCATGGCTC
TCGTCAGGAGAAGGAGCGACTGGTCTGGGCAGCGTTT-GACCCTAGGCCAGCGCTTCGAG
ATCGCGTGATTGGCCGGCG-TTCATGTAAGGCAGTTTTTCTGG-TGGCGCGATGAAGTAA
TGCTGGTTGTTCTTGCGGCATTGCCGGCGTGTACCAGCATCAGCGTGAATGGATCGCAGC
AAGCAAGTCGGAGCTTGCAAGG-TGCTGTCTGACCTAGCGC--CGTGTATCAGCCGCGAA
-GCCGGGCTCGCCGCTGTG---CAATATTAAGGCGGAGCTGC-GGCGCA-AGGCGACG--
--ATCAGCCGCGGC----------------------------------------------
-----------------------------------------
>TTmlt633
---------CCCTGTGCCGTTGCATCAATGAAGTCCGTCAAGCGGGATCGGGCATGGCTC
TCGTCAGGAGAAGGAGCGACTGGTCTGGGCAGCGTTT-GACCCTAGGCCAGCGCTTCGAG
ATCGCGTGATTGGCCGGCGGTTCATGTAAGGCAGTTTTTCTGG-TGGCGCGATGAAGTAA
TGCTGGTTGTTCTTGCGGCATTGCCGGCGTGTACCGGCATCAGCGTGAATGGATCGCAGC
AAGCAAGTCGGAGCTTGCAAGG-TGCTGTCTGACCTAGCGC--CGTGTATCAGCCGCGAA
-GCCGGGCTCGCCGCTGTG---CAATATTAAGGCGGAGCTGC-GGCGCA-AGGCGACG--
--ATCAGCCGCGGC----------------------------------------------
-----------------------------------------
>TTmlt634
---------CCCTGTGCCGTTGCATCAATGAAGTCCGTCAAGCGGGATCGGGCATGGCTC
TCGTCAGGAGAAGGAGCGACTGGTCTGGGCAGCGTTT-GACCCTAGGCCAGCGCTTCGAG
ATCGCGTGATTGGCCGGCG-TTCATGTAAGGCAGTTTTTCTGG-TGGCGCGATGAAGTAA
TGCTGGTTGTTCTTGCGGCATTGCCGGCGTGTACCGGCATCAGCGTGAATGGATCGCAGC
AAGCAAGTCGGAGCTTGCAAGG-TGCTGTCTGACCTAGCGC--CGTGTATCAGCCGCGAA
-GCCGGGCTCGCCGCTGTG---CAATATTAAGGCGGAGCTGC-GGCGCA-AGGCGACG--
--ATCAGCCGCGGC----------------------------------------------
-----------------------------------------
>TTmlt636
---------CCCTGTGCCGTTGCATCAATGAAGTCCGTCAAGCGGGATCGGGCATGGCTC
TCGTCAGGAGAAGGAGCGACTGGTCTGGGCAGCGTTT-GACCCTAGGCCAGCGCTTCGAG
ATCGCGTGATTGGCCGGCGGTTCATGTAAGGCAGTTTTTCTGG-TGGCGCGATGAAGTAA
TGCTGGTTGTTCTTGCGGCATTGCCGGCGTGTACCGGCATCAGCGTGAATGGATCGCAGC
AAGCAAGTCGGAGCTTGCAAGG-TGCTGTCTGACCTAGCGC--CGTGTATCAGCCGCGAA
-GCCGGGCTCGCCGCTGTG---CAATATTAAGGCGGAGCTGC-GGCGCA-AGGCGACG--
--ATCAGCCGCGGC----------------------------------------------
-----------------------------------------
>TTmlt641
---------CCCTGTGCCGTTGCATCAATGAAGTCCGTCAAGCGGGATCGGGCATGGCTC
TCGTCAGGAGAAGGAGCGACTGGTCTGGGCAGCGTTT-GACCCTAGGCCAGCGCTTCGAG
ATCGCGTGATTGGCCGGCGGTTCATGTAAGGCAGTTTTTCTGG-TGGCGCGATGAAGTAA
TGCTGGTTGTTCTTGCGGCATTGCCGGCGTGTACCGGCATCAGCGTGAATGGATCGCAGC
AAGCAAGTCGGAGCTTGCAAGG-TGCTGTCTGACCTAGCGC--CGTGTATCAGCCGCGAA
-GCCGGGCTCGCCGCTGTG---CAATATTAAGGCGGAGCTGC-GGCGCA-AGGCGACG--
--ATCAGCCGCGGC----------------------------------------------
-----------------------------------------
>TTmlt651
---------CCCTGTGCCGTTGCATCAATGAAGTCCGTCAAGCGGGATCGGGCATGGCTC
TCGTCAGGAGAAGGAGCGACTGGTCTGGGCAGCGTTT-GACCCTAGGCCAGCGCTTCGAG
ATCGCGTGATTGGCCGGCGGTTCATGTAAGGCAGTTTTTCTGG-TGGCGCGATGAAGTAA
TGCTGGTTGTTCTTGCGGCATTGCCGGCGTGTACCGGCATCAGCGTGAATGGATCGCAGC
AAGCAAGTCGGAGCTTGCAAGG-TGCTGTCTGACCTAGCGC--CGTGTATCAGCCGCGAA
-GCCGGGCTCGCCGCTGTG---CAATATTAAGGCGGAGCTGC-GGCGCA-AGGCGACG--
--ATCAGCCGCGGC----------------------------------------------
-----------------------------------------
>TTmlt652
---------CCCTGTGCCGTTGCATCAATGAAGTCCGTCAAGCGGGATCGGGCATGGCTC
TCGTCAGGAGAAGGAGCGACTGGTCTGGGCAGCGTTT-GACCCTAGGCCAGCGCTTCGAG
ATCGCGTGATTGGCCGGCG-TTCATGTAAGGCAGTTTTTCTGG-TGGCGCGATGAAGTAA
TGCTGGTTGTTCTTGCGGCATTGCCGGCGTGTACCGGCATCAGCGTGAATGGATCGCAGC
AAGCAAGTCGGAGCTTGCAAGG-TGCTGTCTGACCTAGCGC--CGTGTATCAGCCGCGAA
-GCCGGGCTCGCCGCTGTG---CAATATTAAGGCGGAGCTGC-GGCGCA-AGGCGACG--
--ATCAGCCGCGGC----------------------------------------------
-----------------------------------------
>TTmlt653
---------CCCTGTGCCGTTGCATCAATGAAGTCCGTCAAGCGGGATCGGGCATGGCTC
TCGTCAGGAGAAGGAGCGACTGGTCTGGGCAGCGTTT-GACCCTAGGCCAGCGCTTCGAG
ATCGCGTGATTGGCCGGCG-TTCATGTAAGGCAGTTTTTCTGG-TGGCGCGATGAAGTAA
TGCTGGTTGTTCTTGCGGCATTGCCGGCGTGTACCGGCATCAGCGTGAATGGATCGCAGC
AAGCAAGTCGGAGCTTGCAAGG-TGCTGTCTGACCTAGCGC--CGTGTATCAGCCGCGAA
-GCCGGGCTCGCCGCTGTG---CAATATTAAGGCGGAGCTGC-GGCGCA-AGGCGACG--
--ATCAGCCGCGGC----------------------------------------------
-----------------------------------------
>TTmlt654
---------CCCTGTGCCGTTGCATCAATGAAGTCCGTCAAGCGGGATCGGGCATGGCTC
TCGTCAGGAGAAGGAGCGACTGGTCTGGGCAGCGTTT-GACCCTAGGCCAGCGCTTCGAG
ATCGCGTGATTGGCCGGCG-TTCATGTAAGGCAGTTTTTCTGG-TGGCGCGATGAAGTAA
TGCTGGTTGTTCTTGCGGCATTGCCGGCGTGTACCGGCATCAGCGTGAATGGATCGCAGC
AAGCAAGTCGGAGCTTGCAAGG-TGCTGTCTGACCTAGCGC--CGTGTATCAGCCGCGAA
-GCCGGGCTCGCCGCTGTG---CAATATTAAGGCGGAGCTGC-GGCGCA-AGGCGACG--
--ATCAGCCGCGGC----------------------------------------------
-----------------------------------------
>TTmlt662
---------CCCTGTGCCGTTGCATCAATGAAGTCCGTCAAGCGGGATCGGGCATGGCTC
TCGTCAGGAGAAGGAGCGACTGGTCTGGGCAGCGTTT-GACCCTAGGCCAGCGCTTCGAG
ATCGCGTGATTGGCCGGCG-TTCATGTAAGGCAGTTTTTCTGG-TGGCGCGATGAAGTAA
TGCTGGTTGTTCTTGCGGCATTGCCGGCGTGTACCGGCATCAGCGTGAATGGATCGCAGC
AAGCAAGTCGGAGCTTGCAAGG-TGCTGTCTGACCTAGCGC--CGTGTATCAGCCGCGAA
-GCCGGGCTCGCCGCTGTG---CAATATTAAGGCGGAGCTGC-GGCGCA-AGGCGACG--
--ATCAGCCGCGGC----------------------------------------------
-----------------------------------------
>TTmlt666
---------CCCTGTGCCGTTGCATCAATGAAGTCCGTCAAGCGGGATCGGGCATGGCTC
TCGTCAGGAGAAGGAGCGACTGGTCTGGGCAGCGTTT-GACCCTAGGCCAGCGCTTCGAG
ATCGCGTGATTGGCCGGCG-TTCATGTAAGGCAGTTTTTCTGG-TGGCGCGATGAAGTAA
TGCTGGTTGTTCTTGCGGCATTGCCGGCGTGTACCGGCATCAGCGTGAATGGATCGCAGC
AAGCAAGTCGGAGCTTGCAAGG-TGCTGTCTGACCTAGCGC--CGTGTATCAGCCGCGAA
-GCCGGGCTCGCCGCTGTG---CAATATTAAGGCGGAGCTGC-GGCGCA-AGGCGACG--
--ATCAGCCGCGGC----------------------------------------------
-----------------------------------------
>TTmlt802
---------CCCTGTGCCGTTGCATCAATGAAGTCCGTCAAGCGGGATCGGGCATGGCTC
TCGTCAGGAGAAGGAGCGACTGGTCTGGGCAGCGTTT-GACCCTAGGCCAGCGCTTCGAG
ATCGCGTGATTGGCCGGCG-TTCATGTAAGGCAGTTTTTCTGG-TGGCGCGATGAAGTAA
TGCTGGTTGTTCTTGCGGCATTGCCGGCGTGTACCGGCATCAGCGTGAATGGATCGCAGC
AAGCAAGTCGGAGCTTGCAAGG-TGCTGTCTGACCTAGCGC--CGTGTATCAGCCGCGAA
-GCCGGGCTCGCCGCTGTG---CAATATTAAGGCGGAGCTGC-GGCGCA-AGGCGACG--
--ATCAGCCGCGGC----------------------------------------------
-----------------------------------------
>TTmlt803
---------CCCTGTGCCGTTGCATCAATGAAGTCCGTCAAGCGGGATCGGGCATGGCTC
TCGTCAGGAGAAGGAGCGACTGGTCTGGGCAGCGTTT-GACCCTAGGCCAGCGCTTCGAG
ATCGCGTGATTGGCCGGCG-TTCATGTAAGGCAGTTTTTCTGG-TGGCGCGATGAAGTAA
TGCTGGTTGTTCTTGCGGCATTGCCGGCGTGTACCGGCATCAGCGTGAATGGATCGCAGC
AAGCAAGTCGGAGCTTGCAAGG-TGCTGTCTGACCTAGCGCGCCGTGTATCAGCCGCGAA
-GCCGGGCTCGCCGCTGTG---CAATATTAAGGCGGAGCTGC-GGCGCA-AGGCGACG--
--ATCAGCCGCGGC----------------------------------------------
-----------------------------------------
>TTmlt805
---------CCCTGTGCCGTTGCATCAATGAAGTCCGTCAAGCGGGATCGGGCATGGCTC
TCGTCAGGAGAAGGAGCGACTGGTCTGGGCAGCGTTT-GACCCTAGGCCAGCGCTTCGAG
ATCGCGTGATTGGCCGGCG-TTCATGTAAGGCAGTTTTTCTGG-TGGCGCGATGAAGTAA
TGCTGGTTGTTCTTGCGGCATTGCCGGCGTGTACCGGCATCAGCGTGAATGGATCGCAGC
AAGCAAGTCGGAGCTTGCAAGG-TGCTGTCTGACCTAGCGC--CGTGTATCAGCCGCGAA
-GCCGGGCTCGCCGCTGTG---CAATATTAAGGCGGAGCTGC-GGCGCA-AGGCGACG--
--ATCAGCCGCGGC----------------------------------------------
-----------------------------------------
>TTmlt806
---------CCCTGTGCCGTTGCATCAATGAAGTCCGTCAAGCGGGATCGGGCATGGCTC
TCGTCAGGAGAAGGAGCGACTGGTCTGGGCAGCGTTT-GACCCTAGGCCAGCGCTTCGAG
ATCGCGTGATTGGCCGGCG-TTCATGTAAGGCAGTTTTTCTGG-TGGCGCGATGAAGTAA
TGCTGGTTGTTCTTGCGGCATTGCCGGCGTGTACCGGCATCAGCGTGAATGGATCGCAGC
AAGCAAGTCGGAGCTTGCAAGG-TGCTGTCTGACCTAGCGC--CGTGTATCAGCCGCGAA
-GCCGGGCTCGCCGCTGTG---CAATATTAAGGCGGAGCTGC-GGCGCA-AGGCGACG--
--ATCAGCCGCGGC----------------------------------------------
-----------------------------------------
>TTmlt807
---------CCCTGTGCCGTTGCATCAATGAAGTCCGTCAAGCGGGATCGGGCATGGCTC
TCGTCAGGAGAAGGAGCGACTGGTCTGGGCAGCGTTT-GACCCTAGGCCAGCGCTTCGAG
ATCGCGTGATTGGCCGGCG-TTCATGTAAGGCAGTTTTTCTGG-TGGCGCGATGAAGTAA
TGCTGGTTGTTCTTGCGGCATTGCCGGCGTGTACCGGCATCAGCGTGAATGGATCGCAGC
AAGCAAGTCGGAGCTTGCAAGG-TGCTGTCTGACCTAGCGC--CGTGTATCAGCCGCGAA
-GCCGGGCTCGCCGCTGTG---CAATATTAAGGCGGAGCTGC-GGCGCA-AGGCGACG--
--ATCAGCCGCGGC----------------------------------------------
-----------------------------------------
>TTmlt809
---------CCCTGTGCCGTTGCATCAATGAAGTCCGTCAAGCGGGATCGGGCATGGCTC
TCGTCAGGAGAAGGAGCGACTGGTCTGGGCAGCGTTT-GACCCTAGGCCAGCGCTTCGAG
ATCGCGTGATTGGCCGGCG-TTCATGTAAGGCAGTTTTTCTGG-TGGCGCGATGAAGTAA
TGCTGGTTGTTCTTGCGGCATTGCCGGCGTGTACCGGCATCAGCGTGAATGGATCGCAGC
AAGCAAGTCGGAGCTTGCAAGG-TGCTGTCTGACCTAGCGC--CGTGTATCAGCCGCGAA
-GCCGGGCTCGCCGCTGTG---CAATATTAAGGCGGAGCTGC-GGCGCA-AGGCGACG--
--ATCAGCCGCGGC----------------------------------------------
-----------------------------------------
>TTmlt810
---------CCCTGTGCCGTTGCATCAATGAAGTCCGTCAAGCGGGATCGGGCATGGCTC
TCGTCAGGAGAAGGAGCGACTGGTCTGGGCAGCGTTT-GACCCTAGGCCAGCGCTTCGAG
ATCGCGTGATTGGCCGGCG-TTCATGTAAGGCAGTTTTTCTGG-TGGCGCGATGAAGTAA
TGCTGGTTGTTCTTGCGGCATTGCCGGCGTGTACCGGCATCAGCGTGAATGGATCGCAGC
AAGCAAGTCGGAGCTTGCAAGG-TGCTGTCTGACCTAGCGC--CGTGTATCAGCCGCGAA
-GCCGGGCTCGCCGCTGTG---CAATATTAAGGCGGAGCTGC-GGCGCA-AGGCGACG--
--ATCAGCCGCGGC----------------------------------------------
-----------------------------------------
>TTmlt811
---------CCCTGTGCCGTTGCATCAATGAAGTCCGTCAAGCGGGATCGGGCATGGCTC
TCGTCAGGAGAAGGAGCGACTGGTCTGGGCAGCGTTT-GACCCTAGGCCAGCGCTTCGAG
ATCGCGTGATTGGCCGGCG-TTCATGTAAGGCAGTTTTTCTGG-TGGCGCGATGAAGTAA
TGCTGGTTGTTCTTGCGGCATTGCCGGCGTGTACCGGCATCAGCGTGAATGGATCGCAGC
AAGCAAGTCGGAGCTTGCAAGG-TGCTGTCTGACCTAGCGC--CGTGTATCAGCCGCGAA
-GCCGGGCTCGCCGCTGTG---CAATATTAAGGCGGAGCTGC-GGCGCA-AGGCGACG--
--ATCAGCCGCGGC----------------------------------------------
-----------------------------------------
>TTmlt813
---------CCCTGTGCCGTTGCATCAATGAAGTCCGTCAAGCGGGATCGGGCATGGCTC
TCGTCAGGAGAAGGAGCGACTGGTCTGGGCAGCGTTT-GACCCTAGGCCAGCGCTTCGAG
ATCGCGTGATTGGCCGGCG-TTCATGTAAGGCAGTTTTTCTGG-TGGCGCGATGAAGTAA
TGCTGGTTGTTCTTGCGGCATTGCCGGCGTGTACCGGCATCAGCGTGAATGGATCGCAGC
AAGCAAGTCGGAGCTTGCAAGG-TGCTGTCTGACCTAGCGC--CGTGTATCAGCCGCGAA
-GCCGGGCTCGCCGCTGTG---CAATATTAAGGCGGAGCTGC-GGCGCA-AGGCGACG--
--ATCAGCCGCGGC----------------------------------------------
-----------------------------------------
>TTmlt814
---------CCCTGTGCCGTTGCATCAATGAAGTCCGTCAAGCGGGATCGGGCATGGCTC
TCGTCAGGAGAAGGAGCGACTGGTCTGGGCAGCGTTT-GACCCTAGGCCAGCGCTTCGAG
ATCGCGTGATTGGCCGGCG-TTCATGTAAGGCAGTTTTTCTGG-TGGCGCGATGAAGTAA
TGCTGGTTGTTCTTGCGGCATTGCCGGCGTGTACCGGCATCAGCGTGAATGGATCGCAGC
AAGCAAGTCGGAGCTTGCAAGG-TGCTGTCTGACCTAGCGC--CGTGTATCAGCCGCGAA
-GCCGGGCTCGCCGCTGTG---CAATATTAAGGCGGAGCTGC-GGCGCA-AGGCGACG--
--ATCAGCCGCGGC----------------------------------------------
-----------------------------------------
>TTmlt815
---------CCCTGTGCCGTTGCATCAATGAAGTCCGTCAAGCGGGATCGGGCATGGCTC
TCGTCAGGAGAAGGAGCGACTGGTCTGGGCAGCGTTT-GACCCTAGGCCAGCGCTTCGAG
ATCGCGTGATTGGCCGGCG-TTCATGTAAGGCAGTTTTTCTGG-TGGCGCGATGAAGTAA
TGCTGGTTGTTCTTGCGGCATTGCCGGCGTGTACCGGCATCAGCGTGAATGGATCGCAGC
AAGCAAGTCGGAGCTTGCAAGG-TGCTGTCTGACCTAGCGC--CGTGTATCAGCCGCGAA
-GCCGGGCTCGCCGCTGTG---CAATATTAAGGCGGAGCTGC-GGCGCA-AGGCGACG--
--ATCAGCCGCGGC----------------------------------------------
-----------------------------------------
>TTmlt816
---------CCCTGTGCCGTTGCATCAATGAAGTCCGTCAAGCGGGATCGGGCATGGCTC
TCGTCAGGAGAAGGAGCGACTGGTCTGGGCAGCGTTT-GACCCTAGGCCAGCGCTTCGAG
ATCGCGTGATTGGCCGGCG-TTCATGTAAGGCAGTTTTTCTGG-TGGCGCGATGAAGTAA
TGCTGGTTGTTCTTGCGGCATTGCCGGCGTGTACCGGCATCAGCGTGAATGGATCGCAGC
AAGCAAGTCGGAGCTTGCAAGG-TGCTGTCTGACCTAGCGC--CGTGTATCAGCCGCGAA
-GCCGGGCTCGCCGCTGTG---CAATATTAAGGCGGAGCTGC-GGCGCA-AGGCGACG--
--ATCAGCCGCGGC----------------------------------------------
-----------------------------------------
>TTmlt818
---------CCCTGTGCCGTTGCATCAATGAAGTCCGTCAAGCGGGATCGGGCATGGCTC
TCGTCAGGAGAAGGAGCGACTGGTCTGGGCAGCGTTT-GACCCTAGGCCAGCGCTTCGAG
ATCGCGTGATTGGCCGGCGGTTCATGTAAGGCAGTTTTTCTGG-TGGCGCGATGAAGTAA
TGCTGGTTGTTCTTGCGGCATTGCCGGCGTGTACCGGCATCAGCGTGAATGGATCGCAGC
AAGCAAGTCGGAGCTTGCAAGG-TGCTGTCTGACCTAGCGC--CGTGTATCAGCCGCGAA
-GCCGGGCTCGCCGCTGTG---CAATATTAAGGCGGAGCTGC-GGCGCA-AGGCGACG--
--ATCAGCCGCGGC----------------------------------------------
-----------------------------------------
>TTmlt819
---------CCCTGTGCCGTTGCATCAATGAAGTCCGTCAAGCGGGATCGGGCATGGCTC
TCGTCAGGAGAAGGAGCGACTGGTCTGGGCAGCGTTT-GACCCTAGGCCAGCGCTTCGAG
ATCGCGTGATTGGCCGGCG-TTCATGTAAGGCAGTTTTTCTGG-TGGCGCGATGAAGTAA
TGCTGGTTGTTCTTGCGGCATTGCCGGCGTGTACCGGCATCAGCGTGAATGGATCGCAGC
AAGCAAGTCGGAGCTTGCAAGG-TGCTGTCTGACCTAGCGC--CGTGTATCAGCCGCGAA
-GCCGGGCTCGCCGCTGTG---CAATATTAAGGCGGAGCTGC-GGCGCA-AGGCGACG--
--ATCAGCCGCGGC----------------------------------------------
-----------------------------------------
>TTmlt821
---------CCCTGTGCCGTTGCATCAATGAAGTCCGTCAAGCGGGATCGGGCATGGCTC
TCGTCAGGAGAAGGAGCGACTGGTCTGGGCAGCGTTT-GACCCTAGGCCAGCGCTTCGAG
ATCGCGTGATTGGCCGGCGGTTCATGTAAGGCAGTTTTTCTGG-TGGCGCGATGAAGTAA
TGCTGGTTGTTCTTGCGGCATTGCCGGCGTGTACCGGCATCAGCGTGAATGGATCGCAGC
AAGCAAGTCGGAGCTTGCAAGG-TGCTGTCTGACCTAGCGC--CGTGTATCAGCCGCGAA
-GCCGGGCTCGCCGCTGTG---CAATATTAAGGCGGAGCTGC-GGCGCA-AGGCGACG--
--ATCAGCCGCGGC----------------------------------------------
-----------------------------------------
>TTmlt822
---------CCCTGTGCCGTTGCATCAATGAAGTCCGTCAAGCGGGATCGGGCATGGCTC
TCGTCAGGAGAAGGAGCGACTGGTCTGGGCAGCGTTT-GACCCTAGGCCAGCGCTTCGAG
ATCGCGTGATTGGCCGGCG-TTCATGTAAGGCAGTTTTTCTGG-TGGCGCGATGAAGTAA
TGCTGGTTGTTCTTGCGGCATTGCCGGCGTGTACCGGCATCAGCGTGAATGGATCGCAGC
AAGCAAGTCGGAGCTTGCAAGG-TGCTGTCTGACCTAGCGC--CGTGTATCAGCCGCGAA
-GCCGGGCTCGCCGCTGTG---CAATATTAAGGCGGAGCTGC-GGCGCA-AGGCGACG--
--ATCAGCCGCGGC----------------------------------------------
-----------------------------------------
>TTmlt823
---------CCCTGTGCCGTTGCATCAATGAAGTCCGTCAAGCGGGATCGGGCATGGCTC
TCGTCAGGAGAAGGAGCGACTGGTCTGGGCAGCGTTT-GACCCTAGGCCAGCGCTTCGAG
ATCGCGTGATTGGCCGGCG-TTCATGTAAGGCAGTTTTTCTGG-TGGCGCGATGAAGTAA
TGCTGGTTGTTCTTGCGGCATTGCCGGCGTGTACCGGCATCAGCGTGAATGGATCGCAGC
AAGCAAGTCGGAGCTTGCAAGG-TGCTGTCTGACCTAGCGC--CGTGTATCAGCCGCGAA
-GCCGGGCTCGCCGCTGTG---CAATATTAAGGCGGAGCTGC-GGCGCA-AGGCGACG--
--ATCAGCCGCGGC----------------------------------------------
-----------------------------------------
>TTmlt824
---------CCCTGTGCCGTTGCATCAATGAAGTCCGTCAAGCGGGATCGGGCATGGCTC
TCGTCAGGAGAAGGAGCGACTGGTCTGGGCAGCGTTT-GACCCTAGGCCAGCGCTTCGAG
ATCGCGTGATTGGCCGGCGGTTCATGTAAGGCAGTTTTTCTGG-TGGCGCGATGAAGTAA
TGCTGGTTGTTCTTGCGGCATTGCCGGCGTGTACCGGCATCAGCGTGAATGGATCGCAGC
AAGCAAGTCGGAGCTTGCAAGG-TGCTGTCTGACCTAGCGC--CGTGTATCAGCCGCGAA
-GCCGGGCTCGCCGCTGTG---CAATATTAAGGCGGAGCTGC-GGCGCA-AGGCGACG--
--ATCAGCCGCGGC----------------------------------------------
-----------------------------------------
>TTmlt826
---------CCCTGTGCCGTTGCATCAATGAAGTCCGTCAAGCGGGATCGGGCATGGCTC
TCGTCAGGAGAAGGAGCGACTGGTCTGGGCAGCGTTT-GACCCTAGGCCAGCGCTTCGAG
ATCGCGTGATTGGCCGGCG-TTCATGTAAGGCAGTTTTTCTGG-TGGCGCGATGAAGTAA
TGCTGGTTGTTCTTGCGGCATTGCCGGCGTGTACCGGCATCAGCGTGAATGGATCGCAGC
AAGCAAGTCGGAGCTTGCAAGG-TGCTGTCTGACCTAGCGC--CGTGTATCAGCCGCGAA
-GCCGGGCTCGCCGCTGTG---CAATATTAAGGCGGAGCTGC-GGCGCA-AGGCGACG--
--ATCAGCCGCGGC----------------------------------------------
-----------------------------------------
>TTmlt827
---------CCCTGTGCCGTTGCATCAATGAAGTCCGTCAAGCGGGATCAGGCATGGCTC
TCGTCAGGAGAAGGAGCGACTGGTCTGGGCAGCGTTT-GACCCTAGGCCAGCGCTTCGAG
ATCGCGTGATTGGCCGGCG-TTCATGTAAGGCAGTTTTTCTGG-TGGCGCGATGAAGTAA
TGCTGGTTGTTCTTGCGGCATTGCCGGCGTGTACCGGCATCAGCGTGAATGGATCGCAGC
AAGCAAGTCGGAGCTTGCAAGG-TGCTGTCTGACCTAGCGC--CGTGTATCAGCCGCGAA
-GCCGGGCTCGCCGCTGTG---CAATATTAAGGCGGAGCTGC-GGCGCA-AGGCGACG--
--ATCAGCCGCGGC----------------------------------------------
-----------------------------------------
>TTmlt828
---------CCCTGTGCCGTTGCATCAATGAAGTCCGTCAAGCGGGATCAGGCATGGCTC
TCGTCAGGAGAAGGAGCGACTGGTCTGGGCAGCGTTT-GACCCTAGGCCAGCGCTTCGAG
ATCGCGTGATTGGCCGGCG-TTCATGTAAGGCAGTTTTTCTGG-TGGCGCGATGAAGTAA
TGCTGGTTGTTCTTGCGGCATTGCCGGCGTGTACCGGCATCAGCGTGGTTGGATCGCAGC
AAGCAAGTCGGAGCTTGCAAGG-TGCTGTCCGACCTAGCGC--CGTGTATCAGCCGCGAA
-GCCGGGCTCGCCGCTGTG---CAATATTAAGGCGGAGCTGC-GGCGCA-AGGCGACG--
--ATCAGCCGCGGC----------------------------------------------
-----------------------------------------
>TTmlt829
---------CCCTGTGCCGTTGCATCAATGAAGTCCGTCAAGCGGGATCGGGCATGGCTC
TCGTCAGGAGAAGGAGCGACTGGTCTGGGCAGCGTTT-GACCCTAGGCCAGCGCTTCGAG
ATCGCGTGATTGGCCGGCG-TTCATGTAAGGCAGTTTTTCTGG-TGGCGCGATGAAGTAA
TGCTGGTTGTTCTTGCGGCATTGCCGGCGTGTACCGGCATCAGCGTGAATGGATCGCAGC
AAGCAAGTCGGAGCTTGCAAGG-TGCTGTCTGACCTAGCGC--CGTGTATCAGCCGCGAA
-GCCGGGCTCGCCGCTGTG---CAATATTAAGGCGGAGCTGC-GGCGCA-AGGCGACG--
--ATCAGCCGCGGC----------------------------------------------
-----------------------------------------
>TTmlt832
---------CCCTGTGCCGTTGCATCAATGAAGTCCGTCAAGCGGGATCAGGCATGGCTC
TCGTCAGGAGAAGGAGCGACTGGTCTGGGCAGCGTTT-GACCCTAGGCCAGCGCTTCGAG
ATCGCGTGATTGGCCGGCG-TTCATGTAAGGCAGTTTTTCTGG-TGGCGCGATGAAGTAA
TGCTGGTTGTTCTTGCGGCATTGCCGGCGTGTACCGGCATCAGCGTGGTTGGATCGCAGC
AAGCAAGTCGGAGCTTGCAAGG-TGCTGTCCGACCTAGCGC--CGTGTATCAGCCGCGAA
-GCCGGGCTCGCCGCTGTG---CAATATTAAGGCGGAGCTGC-GGCGCA-AGGCGACG--
--ATCAGCCGCGGC----------------------------------------------
-----------------------------------------
>TTmlt833
---------CCCTGTGCCGTTGCATCAATGAAGTCCGTCAAGCGGGATCGGGCATGGCTC
TCGTCAGGAGAAGGAGCGACTGGTCTGGGCAGCGTTT-GACCCTAGGCCAGCGCTTCGAG
ATCGCGTGATTGGCCGGCG-TTCATGTAAGGCAGTTTTTCTGG-TGGCGCGATGAAGTAA
TGCTGGTTGTTCTTGCGGCATTGCCGGCGTGTACCGGCATCAGCGTGAATGGATCGCAGC
AAGCAAGTCGGAGCTTGCAAGG-TGCTGTCTGACCTAGCGC--CGTGTATCAGCCGCGAA
-GCCGGGCTCGCCGCTGTG---CAATATTAAGGCGGAGCTGC-GGCGCA-AGGCGACG--
--ATCAGCCGCGGC----------------------------------------------
-----------------------------------------
>TTmlt834
---------CCCTGTGCCGTTGCATCAATGAAGTCCGTCAAGCGGGATCGGGCATGGCTC
TCGTCAGGAGAAGGAGCGACTGGTCTGGGCAGCGTTT-GACCCTAGGCCAGCGCTTCGAG
ATCGCGTGATTGGCCGGCG-TTCATGTAAGGCAGTTTTTCTGG-TGGCGCGATGAAGTAA
TGCTGGTTGTTCTTGCGGCATTGCCGGCGTGTACCGGCATCAGCGTGAATGGATCGCAGC
AAGCAAGTCGGAGCTTGCAAGG-TGCTGTCTGACCTAGCGC--CGTGTATCAGCCGCGAA
-GCCGGGCTCGCCGCTGTG---CAATATTAAGGCGGAGCTGC-GGCGCA-AGGCGACG--
--ATCAGCCGCGGC----------------------------------------------
-----------------------------------------
>TTmlt838
---------CCCTGTGCCGTTGCATCAATGAAGTCCGTCAAGCGGGATCGGGCATGGCTC
TCGTCAGGAGAAGGAGCGACTGGTCTGGGCAGCGTTT-GACCCTAGGCCAGCGCTTCGAG
ATCGCGTGATTGGCCGGCG-TTCATGTAAGGCAGTTTTTCTGG-TGGCGCGATGAAGTAA
TGCTGGTTGTTCTTGCGGCATTGCCGGCGTGTACCGGCATCAGCGTGAATGGATCGCAGC
AAGCAAGTCGGAGCTTGCAAGG-TGCTGTCTGACCTAGCGCGCCGTGTATCAGCCGCGAA
-GCCGGGCTCGCCGCTGTG---CAATATTAAGGCGGAGCTGC-GGCGCA-AGGCGACG--
--ATCAGCCGCGGC----------------------------------------------
-----------------------------------------
>TTmlt839
---------CCCTGTGCCGTTGCATCAATGAAGTCCGTCAAGCGGGATCGGGCATGGCTC
TCGTCAGGAGAAGGAGCGACTGGTCTGGGCAGCGTTT-GACCCTAGGCCAGCGCTTCGAG
ATCGCGTGATTGGCCGGCGGTTCATGTAAGGCAGTTTTTCTGG-TGGCGCGATGAAGTAA
TGCTGGTTGTTCTTGCGGCATTGCCGGCGTGTACCGGCATCAGCGTGAATGGATCGCAGC
AAGCAAGTCGGAGCTTGCAAGG-TGCTGTCTGACCTAGCGC--CGTGTATCAGCCGCGAA
-GCCGGGCTCGCCGCTGTG---CAATATTAAGGCGGAGCTGC-GGCGCA-AGGCGACG--
--ATCAGCCGCGGC----------------------------------------------
-----------------------------------------
>TTmlt840
---------CCCTGTGCCGTTGCATCAATGAAGTCCGTCAAGCGGGATCGGGCATGGCTC
TCGTCAGGAGAAGGAGCGACTGGTCTGGGCAGCGTTT-GACCCTAGGCCAGCGCTTCGAG
ATCGCGTGATTGGCCGGCGGTTCATGTAAGGCAGTTTTTCTGG-TGGCGCGATGAAGTAA
TGCTGGTTGTTCTTGCGGCATTGCCGGCGTGTACCGGCATCAGCGTGAATGGATCGCAGC
AAGCAAGTCGGAGCTTGCAAGG-TGCTGTCTGACCTAGCGC--CGTGTATCAGCCGCGAA
-GCCGGGCTCGCCGCTGTG---CAATATTAAGGCGGAGCTGC-GGCGCA-AGGCGACG--
--ATCAGCCGCGGC----------------------------------------------
-----------------------------------------
>TTmlt841
---------CCCTGTGCCGTTGCATCAATGAAGTCCGTCAAGCGGGATCGGGCATGGCTC
TCGTCAGGAGAAGGAGCGACTGGTCTGGGCAGCGTTT-GACCCTAGGCCAGCGCTTCGAG
ATCGCGTGATTGGCCGGCG-TTCATGTAAGGCAGTTTTTCTGG-TGGCGCGATGAAGTAA
TGCTGGTTGTTCTTGCGGCATTGCCGGCGTGTACCGGCATCAGCGTGAATGGATCGCAGC
AAGCAAGTCGGAGCTTGCAAGG-TGCTGTCTGACCTAGCGC--CGTGTATCAGCCGCGAA
-GCCGGGCTCGCCGCTGTG---CAATATTAAGGCGGAGCTGC-GGCGCA-AGGCGACG--
--ATCAGCCGCGGC----------------------------------------------
-----------------------------------------
>TTmlt842
---------CCCTGTGCCGTTGCATCAATGAAGTCCGTCAAGCGGGATCGGGCATGGCTC
TCGTCAGGAGAAGGAGCGACTGGTCTGGGCAGCGTTT-GACCCTAGGCCAGCGCTTCGAG
ATCGCGTGATTGGCCGGCGGTTCATGTAAGGCAGTTTTTCTGG-TGGCGCGATGAAGTAA
TGCTGGTTGTTCTTGCGGCATTGCCGGCGTGTACCGGCATCAGCGTGAATGGATCGCAGC
AAGCAAGTCGGAGCTTGCAAGG-TGCTGTCTGACCTAGCGC--CGTGTATCAGCCGCGAA
-GCCGGGCTCGCCGCTGTG---CAATATTAAGGCGGAGCTGC-GGCGCA-AGGCGACG--
--ATCAGCCGCGGC----------------------------------------------
-----------------------------------------
>TTmlt845
---------CCCTGTGCCGTTGCATCAATGAAGTCCGTCAAGCGGGATCGGGCATGGCTC
TCGTCAGGAGAAGGAGCGACTGGTCTGGGCAGCGTTT-GACCCTAGGCCAGCGCTTCGAG
ATCGCGTGATTGGCCGGCGGTTCATGTAAGGCAGTTTTTCTGG-TGGCGCGATGAAGTAA
TGCTGGTTGTTCTTGCGGCATTGCCGGCGTGTACCGGCATCAGCGTGAATGGATCGCAGC
AAGCAAGTCGGAGCTTGCAAGG-TGCTGTCTGACCTAGCGC--CGTGTATCAGCCGCGAA
-GCCGGGCTCGCCGCTGTG---CAATATTAAGGCGGAGCTGC-GGCGCA-AGGCGACG--
--ATCAGCCGCGGC----------------------------------------------
-----------------------------------------
>TTmlt846
---------CCCTGTGCCGTTGCATCAATGAAGTCCGTCAAGCGGGATCGGGCATGGCTC
TCGTCAGGAGAAGGAGCGACTGGTCTGGGCAGCGTTT-GACCCTAGGCCAGCGCTTCGAG
ATCGCGTGATTGGCCGGCG-TTCATGTAAGGCAGTTTTTCTGG-TGGCGCGATGAAGTAA
TGCTGGTTGTTCTTGCGGCATTGCCGGCGTGTACCGGCATCAGCGTGAATGGATCGCAGC
AAGCAAGTCGGAGCTTGCAAGG-TGCTGTCTGACCTAGCGC--CGTGTATCAGCCGCGAA
-GCCGGGCTCGCCGCTGTG---CAATATTAAGGCGGAGCTGC-GGCGCA-AGGCGACG--
--ATCAGCCGCGGC----------------------------------------------
-----------------------------------------
>TTmlt847
---------CCCTGTGCCGTTGCATCAATGAAGTCCGTCAAGCGGGATCGGGCATGGCTC
TCGTCAGGAGAAGGAGCGACTGGTCTGGGCAGCGTTT-GACCCTAGGCCAGCGCTTCGAG
ATCGCGTGATTGGCCGGCG-TTCATGTAAGGCAGTTTTTCTGG-TGGCGCGATGAAGTAA
TGCTGGTTGTTCTTGCGGCATTGCCGGCGTGTACCGGCATCAGCCTGAATGGATCGCAGC
AAGCAAGTCGGAGCTTGCAAGG-TGCTGTCTGACCTAGCGC--CGTGTATCAGCCGCGAA
-GCCGGGCTCGCCGCTGTG---CAATATTAAGGCGGAGCTGC-GGCGCA-AGGCGACG--
--ATCAGCCGCGGC----------------------------------------------
-----------------------------------------
>TTmlt849
---------CCCTGTGCCGTTGCATCAATGAAGTCCGTCAAGCGGGATCGGGCATGGCTC
TCGTCAGGAGAAGGAGCGACTGGTCTGGGCAGCGTTT-GACCCTAGGCCAGCGCTTCGAG
ATCGCGTGATTGGCCGGCG-TTCATGTAAGGCAGTTTTTCTGG-TGGCGCGATGAAGTAA
TGCTGGTTGTTCTTGCGGCATTGCCGGCGTGTACCGGCATCAGCGTGAATGGATCGCAGC
AAGCAAGTCGGAGCTTGCAAGG-TGCTGTCTGACCTAGCGC--CGTGTATCAGCCGCGAA
-GCCGGGCTCGCCGCTGTG---CAATATTAAGGCGGAGCTGC-GGCGCA-AGGCGACG--
--ATCAGCCGCGGC----------------------------------------------
-----------------------------------------
>TTmlt853
---------CCCTGTGCCGTTGCATCAATGAAGTCCGTCAAGCGGGATCGGGCATGGCTC
TCGTCAGGAGAAGGAGCGACTGGTCTGGGCAGCGTTT-GACCCTAGGCCAGCGCTTCGAG
ATCGCGTGATTGGCCGGCGGTTCATGTAAGGCAGTTTTTCTGG-TGGCGCGATGAAGTAA
TGCTGGTTGTTCTTGCGGCATTGCCGGCGTGTACCGGCATCAGCGTGAATGGATCGCAGC
AAGCAAGTCGGAGCTTGCAAGG-TGCTGTCTGACCTAGCGC--CGTGTATCAGCCGCGAA
-GCCGGGCTCGCCGCTGTG---CAATATTAAGGCGGAGCTGC-GGCGCA-AGGCGACG--
--ATCAGCCGCGGC----------------------------------------------
-----------------------------------------
>TTmlt860
---------CCCTGTGCCGTTGCATCAATGAAGTCCGTCAAGCGGGATCGGGCATGGCTC
TCGTCAGGAGAAGGAGCGACTGGTCTGGGCAGCGTTT-GACCCTAGGCCAGCGCTTCGAG
ATCGCGTGATTGGCCGGCG-TTCATGTAAGGCAGTTTTTCTGG-TGGCGCGATGAAGTAA
TGCTGGTTGTTCTTGCGGCATTGCCGGCGTGTACCGGCATCAGCGTGAATGGATCGCAGC
AAGCAAGTCGGAGCTTGCAAGG-TGCTGTCTGACCTAGCGC--CGTGTATCAGCCGCGAA
-GCCGGGCTCGCCGCTGTG---CAATATTAAGGCGGAGCTGC-GGCGCA-AGGCGACG--
--ATCAGCCGCGGC----------------------------------------------
-----------------------------------------
>TTmlt861
---------CCCTGTGCCGTTGCATCAATGAAGTCCGTCAAGCGGGATCGGGCATGGCTC
TCGTCAGGAGAAGGAGCGACTGGTCTGGGCAGCGTTT-GACCCTAGGCCAGCGCTTCGAG
ATCGCGTGATTGGCCGGCG-TTCATGTAAGGCAGTTTTTCTGG-TGGCGCGATGAAGTAA
TGCTGGTTGTTCTTGCGGCATTGCCGGCGTGTACCGGCATCAGCGTGAATGGATCGCAGC
AAGCAAGTCGGAGCTTGCAAGG-TGCTGTCTGACCTAGCGC--CGTGTATCAGCCGCGAA
-GCCGGGCTCGCCGCTGTG---CAATATTAAGGCGGAGCTGC-GGCGCA-AGGCGACG--
--ATCAGCCACGGC----------------------------------------------
-----------------------------------------
>TTmlt863
---------CCCTGTGCCGTTGCATCAATGAAGTCCGTCAAGCGGGATCAGGCATGGCTC
TCGTCAGGAGAAGGAGCGACTGGTCTGGGCAGCGTTT-GACCCTAGGCCAGCGCTTCGAG
ATCGCGTGATTGGCCGGCG-TTCATGTAAGGCAGTTTTTCTGG-TGGCGCGATGAAGTAA
TGCTGGTTGTTCTTGCGGCATTGCCGGCGTGTACCGGCATCAGCGTGGTTGGATCGCAGC
AAGCAAGTCGGAGCTTGCAAGG-TGCTGTCCGACCTAGCGC--CGTGTATCAGCCGCGAA
-GCCGGGCTCGCCGCTGTG---CAATATTAAGGCGGAGCTGC-GGCGCA-AGGCGACG--
--ATCAGCCGCGGC----------------------------------------------
-----------------------------------------
>TTmlt864
---------CCCTGTGCCGTTGCATCAATGAAGTCCGTCAAGCGGGATCGGGCATGGCTC
TCGTCAGGAGAAGGAGCGACTGGTCTGGGCAGCGTTT-GACCCTAGGCCAGCGCTTCGAG
ATCGCGTGATTGGCCGGCG-TTCATGTAAGGCAGTTTTTCTGG-TGGCGCGATGAAGTAA
TGCTGGTTGTTCTTGCGGCATTGCCGGCGTGTACCGGCATCAGCGTGAATGGATCGCAGC
AAGCAAGTCGGAGCTTGCAAGG-TGCTGTCTGACCTAGCGC--CGTGTATCAGCCGCGAA
-GCCGGGCTCGCCGCTGTG---CAATATTAAGGCGGAGCTGC-GGCGCA-AGGCGACG--
--ATCAGCCGCGGC----------------------------------------------
-----------------------------------------
>TTmlt865
---------CCCTGTGCCGTTGCATCAATGAAGTCCGTCAAGCGGGATCGGGCATGGCTC
TCGTCAGGAGAAGGAGCGACTGGTCTGGGCAGCGTTT-GACCCTAGGCCAGCGCTTCGAG
ATCGCGTGATTGGCCGGCG-TTCATGTAAGGCAGTTTTTCTGG-TGGCGCGATGAAGTAA
TGCTGGTTGTTCTTGCGGCATTGCCGGCGTGTACCGGCATCAGCGTGAATGGATCGCAGC
AAGCAAGTCGGAGCTTGCAAGG-TGCTGTCTGACCTAGCGC--CGTGTATCAGCCGCGAA
-GCCGGGCTCGCCGCTGTG---CAATATTAAGGCGGAGCTGC-GGCGCA-AGGCGACG--
--ATCAGCCGCGGC----------------------------------------------
-----------------------------------------
>TTmlt867
---------CCCTGTGCCGTTGCATCAATGAAGTCCGTCAAGCGGGATCGGGCATGGCTC
TCGTCAGGAGAAGGAGCGACTGGTCTGGGCAGCGTTT-GACCCTAGGCCAGCGCTTCGAG
ATCGCGTGATTGGCCGGCG-TTCATGTAAGGCAGTTTTTCTGG-TGGCGCGATGAAGTAA
TGCTGGTTGTTCTTGCGGCATTGCCGGCGTGTACCGGCATCAGCGTGAATGGATCGCAGC
AAGCAAGTCGGAGCTTGCAAGG-TGCTGTCTGACCTAGCGC--CGTGTATCAGCCGCGAA
-GCCGGGCTCGCCGCTGTG---CAATATTAAGGCGGAGCTGC-GGCGCA-AGGCGACG--
--ATCAGCCGCGGC----------------------------------------------
-----------------------------------------
>TTmlt869
---------CCCTGTGCCGTTGCATCAATGAAGTCCGTCAAGCGGGATCGGGCATGGCTC
TCGTCAGGAGAAGGAGCGACTGGTCTGGGCAGCGTTT-GACCCTAGGCCAGCGCTTCGAG
ATCGCGTGATTGGCCGGCG-TTCATGTAAGGCAGTTTTTCTGG-TGGCGCGATGAAGTAA
TGCTGGTTGTTCTTGCGGCATTGCCGGCGTGTACCGGCATCAGCGTGAATGGATCGCAGC
AAGCAAGTCGGAGCTTGCAAGG-TGCTGTCTGACCTAGCGC--CGTGTATCAGCCGCGAA
-GCCGGGCTCGCCGCTGTG---CAATATTAAGGCGGAGCTGC-GGCGCA-AGGCGACG--
--ATCAGCCGCGGC----------------------------------------------
-----------------------------------------
