# Supplementary material for: New analysis for consistency among markers in the study of genetic diversity: development and application to the description of bacterial diversity
Source: BMC Evol Biol. 2007 Sep 3;7:156. doi: 10.1186/1471-2148-7-156 (PMC2082430; doi:10.1186/1471-2148-7-156)
Supplement: Additional file 5 — DNA sequences for IGSEXO. Sequences are in "FASTA" format. The File is named "EXO.aa". See Additional file 2 for explanation on how to use this file. [file 1471-2148-7-156-S5.aa]

>FTmdc1203
TACTACATAGAAAACAGTTTCACGGACAATCAGAACACCGCCGCTTGATCAAAGCGCAGT
GCTCGCC-----------------------------------------------------
------------------------------------------------------------
---------------------------------TGAAGGTAGC-CGACGCGCGGGTGCTT
GG---------GTCTGTTCACACTAATCCTCCCACCAGTGGTGGAAATGGTGGACTGGCC
CCCGCCCCTGCCCGATCTTCAATCGGCCGGACGCGGAAATTGCGGC--------------
------------------------------------------------------------
------------------------------------------------------------
------------------------------------------------------------
---------------------------
>FTmdc1204
TACTACATAGAAAACAGTTTCACGGACAATCAGAACACCGCCGCTTGATCAAAGCGCAGT
GCTCGCC-----------------------------------------------------
------------------------------------------------------------
---------------------------------TGAAGGTAGC-CGACGCGCGGGTGCTT
GG---------GTCTGTTCACACTAATCCTCCCACCAGTGGTGGAAATGGTGGACTGGCC
CCCGCCCCTGCCCGATCTTCAATCGGCCGGACGCGGAAATTGCGGC--------------
------------------------------------------------------------
------------------------------------------------------------
------------------------------------------------------------
---------------------------
>FTmdc1205
TACTACATAGAAAACAGTTTCACGGACAATCAGAACACCGCCGCTTGATCAAAGCGCAGT
GCTCGCC-----------------------------------------------------
------------------------------------------------------------
---------------------------------TGAGGGTAGC-CGACGCGCGGGTGCTT
GG---------GTCTGCTCACACTAGTCCTCCCACCAGTGGTGGAAATGGTGGACTGGCC
CCCGCCCCTGCCCGATCTTCAATCGGCCGGACGCGGAAATTGCGGC--------------
------------------------------------------------------------
------------------------------------------------------------
------------------------------------------------------------
---------------------------
>FTmdc1208
TACTACATAGAAAACAGTTTCACGGACAATCAGAACACCGCCGCTTGATCAAAGCGCAGT
GCTCGCC-----------------------------------------------------
------------------------------------------------------------
---------------------------------TGAAGGTAGC-CGACGCGCGGGTGCTT
GG---------GTCTGTTCACACTAATCCTCCCACCAGTGGTGGAAATGGTGGACTGGCC
CCCGCCCCTGCCCGATCTTCAATCGGCCGGACGCGGAAATTGCGGC--------------
------------------------------------------------------------
------------------------------------------------------------
------------------------------------------------------------
---------------------------
>FTmdc1213
TACTACATAGAAAACAGTTTCACGGACAATCAGAACACCGCCGCTTGATCAAAGCGCAGT
GCTCGCC-----------------------------------------------------
------------------------------------------------------------
---------------------------------TGAAGGTAGC-CGACGCGCGGGTGCTT
GG---------GTCTGCTCACACTAATCCTCCCACCAGTGGTGGAAATGGTGGACTGGCC
CCCGCCCCTGCCCGATCTTCAATCGGCCGGACGCGGAAATTGCGGC--------------
------------------------------------------------------------
------------------------------------------------------------
------------------------------------------------------------
---------------------------
>FTmdc1216
TACTACATAGAAAACAGTTTCACGGACAATCAGAACACCGCCGCTTGATCAAAGCGCAGT
GCTCGCC-----------------------------------------------------
------------------------------------------------------------
---------------------------------TGAAGGTAGC-CGACGCGCGGGTGCTT
GG---------GTCTGTTCACACTAATCCTCCCACCAGTGGTGGAAATGGTGGACTGGCC
CCCGCCCCTGCCCGATCTTCAATCGGCCGGACGCGGAAATTGCGGC--------------
------------------------------------------------------------
------------------------------------------------------------
------------------------------------------------------------
---------------------------
>FTmdc1217
TACTACATAGAAAACAGTTTCACGGACAATCAGAACACCGCCGCTTGATCAAAGCGCAGT
GCTCGCC-----------------------------------------------------
------------------------------------------------------------
---------------------------------TGAAGGTAGC-CGACGCGCGGGTGCTT
GG---------GTCTGTTCACACTAATCCTCCCACCAGTGGTGGAAATGGTGGACTGGCC
CCCGCCCCTGCCCGATCTTCAATCGGCCGGACGCGGAAATTGCGGC--------------
------------------------------------------------------------
------------------------------------------------------------
------------------------------------------------------------
---------------------------
>FTmdc1219
TACTACATAGAAAACAGTTTCACGGACAATCAGAACACCGCCGCTTGATCAAAGCGCAGT
GCTCGCC-----------------------------------------------------
------------------------------------------------------------
---------------------------------TGAAGGTAGC-CGACGCGCGGGTGCTT
GG---------GTCTGTTCACACTAATCCTCCCACCAGTGGTGGAAATGGTGGACTGGCC
CCCGCCCCTGCCCGATCTTCAATCGGCCGGACGCGGAAATTGCGGC--------------
------------------------------------------------------------
------------------------------------------------------------
------------------------------------------------------------
---------------------------
>FTmdc1220
TACTACATAGAAAACAGTTTCACGGACAATCAGAACACCGCCGCTTGATCAAAGCGCAGT
GCTCGCC-----------------------------------------------------
------------------------------------------------------------
---------------------------------TGAAGGTAGC-CGACGCGCGGGTGCTT
GG---------GTCTGTTCACACTAATCCTCCCACCAGTGGTGGAAATGGTGGACTGGCC
CCCGCCCCTGCCCGATCTTCAATCGGCCGGACGCGGAAATTGCGGC--------------
------------------------------------------------------------
------------------------------------------------------------
------------------------------------------------------------
---------------------------
>FTmdc1222
TACTACATAGAAAACAGTTTCACGGACAATCAGAACACCGCCGCTTGATCAAAGCGCAGT
GCTCGCC-----------------------------------------------------
------------------------------------------------------------
---------------------------------TGAAGGTAGC-CGACGCGCGGGTGCTT
GG---------GTCTGTTCACACTAATCCTCCCACCAGTGGTGGAAATGGTGGACTGGCC
CCCGCCCCTGCCCGATCTTCAATCGGCCGGACGCGGAAATTGCGGC--------------
------------------------------------------------------------
------------------------------------------------------------
------------------------------------------------------------
---------------------------
>FTmdc1224
TACTACATAGAAAACAGTTTCACGGACAATCAGAACACCGCCGCTTGATCAAAGCGCAGT
GCTCGCC-----------------------------------------------------
------------------------------------------------------------
---------------------------------TGAGGGTAGC-CGACGCGCGGGTGCTT
GG---------GTCTGCTCACACTAGTCCTCCCACCAGTGGTGGAAATGGTGGACTGGCC
CCCGCCCCTGCCCGATCTTCAATCGGCCGGACGCGGAAATTGCGGC--------------
------------------------------------------------------------
------------------------------------------------------------
------------------------------------------------------------
---------------------------
>FTmdc1233
TACTACATAGAAAACAGTTTCACGGACAATCAGAACACCGCCGCTTGATCAAAGCGCAGT
GCTCGCC-----------------------------------------------------
------------------------------------------------------------
---------------------------------TGAGGGTAGC-CGACGCGCGGGTGCTT
GG---------GTCTGCTCACACTAGTCCTCCCACCAGTGGTGGAAATGGTGGACTGGCC
CCCGCCCCTGCCCGATCTTCAATCGGCCGGACGCGGAAATTGCGGC--------------
------------------------------------------------------------
------------------------------------------------------------
------------------------------------------------------------
---------------------------
>FTmdc1241
TACTACATAGAAAACAGTTTCACGGACAATCAGAACACCGCCGCTTGATCAAAGCGCAGT
GCTCGCC-----------------------------------------------------
------------------------------------------------------------
---------------------------------TGAGGGTAGC-CGACGCGCGGGTGCTT
GG---------GTCTGCTCACACTAGTCCTCCCACCAGTGGTGGAAATGGTGGACTGGCC
CCCGCCCCTGCCCGATCTTCAATCGGCCGGACGCGGAAATTGCGGC--------------
------------------------------------------------------------
------------------------------------------------------------
------------------------------------------------------------
---------------------------
>FTmdc1242
TACTACATAGAAAACAGTTTCACGGACAATCAGAACACCGCCGCTTGATCAAAGCGCAGT
GCTCGCC-----------------------------------------------------
------------------------------------------------------------
---------------------------------TGAGGGTAGC-CGACGCGCGGGTGCTT
GG---------GTCTGCTCACACTAATCCTCCCACCAGTGGTGGAAATGGTGGACTGGCC
CCCGCCCCTGCCCGATCTTCAATCGGCCGGACGCGGAAATTGCGGC--------------
------------------------------------------------------------
------------------------------------------------------------
------------------------------------------------------------
---------------------------
>FTmdc1244
TACTACATAGAAAACAGTTTCACGGACAATCAGAACACCGCCGCTTGATCAAAGCGCAGT
GCTCGCC-----------------------------------------------------
------------------------------------------------------------
---------------------------------TGAGGGTAGC-CGACGCGCGGGTGCTT
GG---------GTCTGCTCACACTAATCCTCCCACCAGTGGTGGAAATGGTGGACTGGCC
CCCGCCCCTGCCCGATCTTCAATCGGCCGGACGCGGAAATTGCGGC--------------
------------------------------------------------------------
------------------------------------------------------------
------------------------------------------------------------
---------------------------
>FTmdc1246
TACTACATAGAAAACAGTTTCACGGACAATCAGAACACCGCCGCTTGATCAAAGCGCAGT
GCTCGCC-----------------------------------------------------
------------------------------------------------------------
---------------------------------TGAAGGTAGC-CGACGCGCGGGTGCTT
GG---------GTCTGTTCACACTAATCCTCCCACCAGTGGTGGAAATGGTGGACTGGCC
CCCGCCCCTGCCCGATCTTCAATCGGCCGGACGCGGAAATTGCGGC--------------
------------------------------------------------------------
------------------------------------------------------------
------------------------------------------------------------
---------------------------
>FTmdc1247
TACTACATAGAAAACAGTTTCACGGACAATCAGAACACCGCCGCTTGATCAAAGCGCAGT
GCTCGCC-----------------------------------------------------
------------------------------------------------------------
---------------------------------TGAAGGTAGC-CGACGCGCGGGTGCTT
GG---------GTCTGTTCACACTAATCCTCCCACCAGTGGTGGAAATGGTGGACTGGCC
CCCGCCCCTGCCCGATCTTCAATCGGCCGGACGCGGAAATTGCGGC--------------
------------------------------------------------------------
------------------------------------------------------------
------------------------------------------------------------
---------------------------
>FTmdc1248
TACTACATAGAAAACAGTTTCACGGACAATCAGAACACCGCCGCTTGATCAAAGCGCAGT
GCTCGCC-----------------------------------------------------
------------------------------------------------------------
---------------------------------TGAAGGTAGC-CGACGCGCGGGTGCTT
GG---------GTCTGTTCACACTAATCCTCCCACCAGTGGTGGAAATGGTGGACTGGCC
CCCGCCCCTGCCCGATCTTCAATCGGCCGGACGCGGAAATTGCGGC--------------
------------------------------------------------------------
------------------------------------------------------------
------------------------------------------------------------
---------------------------
>FTmdc1249
TACTACATAGAAAACAGTTTCACGGACAATCAGAACACCGCCGCTTGATCAAAGCGCAGT
GCTCGCC-----------------------------------------------------
------------------------------------------------------------
---------------------------------TGAAGGTAGC-CGACGCGCGGGTGCTT
GG---------GTCTGCTCACACTAATCCTCCCACCAGTGGTGGAAATGGTGGACTGGCC
CCCGCCCCTGCCCGATCTTCAATCGGCCGGACGCGGAAATTGCGGC--------------
------------------------------------------------------------
------------------------------------------------------------
------------------------------------------------------------
---------------------------
>FTmdc1251
TACTACATAGAAAACAGTTTCACGGACAATCAGAACACCGCCGCTTGATCAAAGCGCAGT
GCTCGCC-----------------------------------------------------
------------------------------------------------------------
---------------------------------TGAAGGTAGC-CGACGCGCGGGTGCTT
GG---------GTCTGTTCACACTAATCCTCCCACCAGTGGTGGAAATGGTGGACTGGCC
CCCGCCCCTGCCCGATCTTCAATCGGCCGGACGCGGAAATTGCGGC--------------
------------------------------------------------------------
------------------------------------------------------------
------------------------------------------------------------
---------------------------
>FTmdc1253
TACTACATAGAAAACAGTTTCACGGACAATCAGAACACCGCCGCTTGATCAAAGCGCAGT
GCTCGCC-----------------------------------------------------
------------------------------------------------------------
---------------------------------TGAAGGTAGC-CGACGCGCGGGTGCTT
GG---------GTCTGCTCACACTAATCCTCCCACCAGTGGTGGAAATGGTGGACTGGCC
CCCGCCCCTGCCCGATCTTCAATCGGCCGGACGCGGAAATTGCGGC--------------
------------------------------------------------------------
------------------------------------------------------------
------------------------------------------------------------
---------------------------
>FTmdc1611
TACTACATAGAAAACAGTTTCACGGACAATCAGAACACCGCCGCTTGATCAAAGCGCAGT
GCTCGCC-----------------------------------------------------
------------------------------------------------------------
---------------------------------TGAGGGTAGC-CGACGCGCGGGTGCTT
GG---------GTCTGCTCACACTAATCCTCCCACCAGTGGTGGAAATGGTGGACTGGCC
CCCGCCCCTGCCCGATCTTCAATCGGCCGGACGCGGAAATTGCGGC--------------
------------------------------------------------------------
------------------------------------------------------------
------------------------------------------------------------
---------------------------
>FTmdc1615
TACTACATAGAAAACAGTTTCACGGACAATCAGAACACCGCCGCTTGATCAAAGCGCAGT
GCTCGCC-----------------------------------------------------
------------------------------------------------------------
---------------------------------TGAGGGTAGC-CGACGCGCGGGTGCTT
GG---------GTCTGCTCACACTAGTCCTCCCACCAGTGGTGGAAATGGTGGACTGGCC
CCCGCCCCTGCCCGATCTTCAATCGGCCGGACGCGGAAATTGCGGC--------------
------------------------------------------------------------
------------------------------------------------------------
------------------------------------------------------------
---------------------------
>FTmdc1616
TACTACATAGAAAACAGTTTCACGGACAATCAGAACACCGCCGCTTGATCAAAGCGCAGT
GCTCGCC-----------------------------------------------------
------------------------------------------------------------
---------------------------------TGAGGGTAGC-CGACGCGCGGGTGCTT
GG---------GTCTGCTCACACTAATCCTCCCACCAGTGGTGGAAATGGTGGACTGGCC
CCCGCCCCTGCCCGATCTTCAATCGGCCGGACGCGGAAATTGCGGC--------------
------------------------------------------------------------
------------------------------------------------------------
------------------------------------------------------------
---------------------------
>FTmdc1617
TACTACATAGAAAACAGTTTCACGGACAATCAGAACACCGCCGCTTGATCAAAGCGCAGT
GCTCGCC-----------------------------------------------------
------------------------------------------------------------
---------------------------------TGAAGGTAGC-CGACGCGCGGGTGCTT
GG---------GTCTGTTCACACTAATCCTCCCACCAGTGGTGGAAATGGTGGACTGGCC
CCCGCCCCTGCCCGATCTTCAATCGGCCGGACGCGGAAATTGCGGC--------------
------------------------------------------------------------
------------------------------------------------------------
------------------------------------------------------------
---------------------------
>FTmdc1618
TACTACATAGAAAACAGTTTCACGGACAATCAGAACACCGCCGCTTGATCAAAGCGCAGT
GCTCGCC-----------------------------------------------------
------------------------------------------------------------
---------------------------------TGAAGGTAGC-CGACGCGCGGGTGCTT
GG---------GTCTGTTCACACTAATCCTCCCACCAGTGGTGGAAATGGTGGACTGGCC
CCCGCCCCTGCCCGATCTTCAATCGGCCGGACGCGGAAATTGCGGC--------------
------------------------------------------------------------
------------------------------------------------------------
------------------------------------------------------------
---------------------------
>FTmdc1620
TACTACATAGAAAACAGTTTCACGGACAATCAGAACACCGCCGCTTGATCAAAGCGCAGT
GCTCGCC-----------------------------------------------------
------------------------------------------------------------
---------------------------------TGAAGGTAGC-CGACGCGCGGGTGCTT
GG---------GTCTGCTCACACTAATCCTCCCACCAGTGGTGGAAATGGTGGACTGGCC
CCCG-CCCTGCCCGATCTTCAATCGGCCGGACGCGGAAATTGCGGC--------------
------------------------------------------------------------
------------------------------------------------------------
------------------------------------------------------------
---------------------------
>FTmdc1621
TACTACATAGAAAACAGTTTCACGGACAATCAGAACACCGCCGCTTGATCAAAGCGCAGT
GCTCGCC-----------------------------------------------------
------------------------------------------------------------
---------------------------------TGAAGGTAGC-CGACGCGCGGGTGCTT
GG---------GTCTGTTCACACTAATCCTCCCACCAGTGGTGGAAATGGTGGACTGGCC
CCCGCCCCTGCCCGATCTTCAATCGGCCGGACGCGGAAATTGCGGC--------------
------------------------------------------------------------
------------------------------------------------------------
------------------------------------------------------------
---------------------------
>FTmdc1622
TACTACATAGAAAACAGTTTCACGGACAATCAGAACACCGCCGCTTGATCAAAGCGCAGT
GCTCGCC-----------------------------------------------------
------------------------------------------------------------
---------------------------------TGAAGGTAGC-CGACGCGCGGATGCTT
GG---------GTCTGCTCACACTAATCCTCCCACCAGTGGTGGAAATGGTGGACTGGCC
CCCGCCCCTGCCCGATCTTCAATCGGCCGGACGCGGAAATTGCGGC--------------
------------------------------------------------------------
------------------------------------------------------------
------------------------------------------------------------
---------------------------
>FTmdc1625
TACTACATAGAAAACAGTTTCACGGACAATCAGAACACCGCCGCTTGATCAAAGCGCAGT
GCTCGCC-----------------------------------------------------
------------------------------------------------------------
---------------------------------TGAGGGTAGC-CGACGCGCGGGTGCTT
GG---------GTCTGCTCACACTAATCCTCCCACCAGTGGTGGAAATGGTGGACTGGCC
CCCGCCCCTGCCCGATCTTCAATCGGCCGGACGCGGAAATTGCGGC--------------
------------------------------------------------------------
------------------------------------------------------------
------------------------------------------------------------
---------------------------
>FTmdc1626
TACTACATAGAAAACAGTTTCACGGACAATCAGAACACCGCCGCTTGATCAAAGCGCAGT
GCTCGCC-----------------------------------------------------
------------------------------------------------------------
---------------------------------TGAGGGTAGC-CGACGCGCGGGTGCTT
GG---------GTCTGCTCACACTAATCCTCCCACCAGTGGTGGAAATGGTGGACTGGCC
CCCGCCCCTGCCCGATCTTCAATCGGCCGGACGCGGAAATTGCGGC--------------
------------------------------------------------------------
------------------------------------------------------------
------------------------------------------------------------
---------------------------
>FTmdc1627
TACTACATAGAAAACAGTTTCACGGACAATCAGAACACCGCCGCTTGATCAAAGCGCAGT
GCTCGCC-----------------------------------------------------
------------------------------------------------------------
---------------------------------TGAAGGTAGC-CGACGCGCGGGTGCTT
GG---------GTCTGTTCACACTAATCCTCCCACCAGTGGTGGAAATGGTGGACTGGCC
CCCGCCCCTGCCCGATCTTCAATCGGCCGGACGCGGAAATTGCGGC--------------
------------------------------------------------------------
------------------------------------------------------------
------------------------------------------------------------
---------------------------
>FTmdc1628
TACTACATAGAAAACAGTTTCACGGACAATCAGAACACCGCCGCTTGATCAAAGCGCAGT
GCTCGCC-----------------------------------------------------
------------------------------------------------------------
---------------------------------TGAAGGTAGC-CGACGCGCGGGTGCTT
GG---------GTCTGTTCACACTAATCCTCCCACCAGTGGTGGAAATGGTGGACTGGCC
CCCGCCCCTGCCCGATCTTCAATCGGCCGGACGCGGAAATTGCGGC--------------
------------------------------------------------------------
------------------------------------------------------------
------------------------------------------------------------
---------------------------
>FTmdc1629
TACTACATAGAAAACAGTTTCACGGACAATCAGAACACCGCCGCTTGATCAAAGCGCAGT
GCTCGCC-----------------------------------------------------
------------------------------------------------------------
---------------------------------TGAAGGTAGC-CGACGCGCGGGTGCTT
GG---------GTCTGTTCACACTAATCCTCCCACCAGTGGTGGAAATGGTGGACTGGCC
CCCGCCCCTGCCCGATCTTCAATCGGCCGGACGCGGAAATTGCGGC--------------
------------------------------------------------------------
------------------------------------------------------------
------------------------------------------------------------
---------------------------
>FTmdc1631
TACTACATAGAAAACAGTTTCACGGACAATCAGAACACCGCCGCTTGATCAAAGCGCAGT
GCTCGCC-----------------------------------------------------
------------------------------------------------------------
---------------------------------TGAAGGTAGC-CGACGCGCGGGTGCTT
GG---------GTCTGTTCACACTAATCCTCCCACCAGTGGTGGAAATGGTGGACTGGCC
CCCGCCCCTGCCCGATCTTCAATCGGCCGGACGCGGAAATTGCGGC--------------
------------------------------------------------------------
------------------------------------------------------------
------------------------------------------------------------
---------------------------
>FTmdc1632
TACTACATAGAAAACAGTTTCACGGACAATCAGAACACCGCCGCTTGATCAAAGCGCAGT
GCTCGCC-----------------------------------------------------
------------------------------------------------------------
---------------------------------TGAAGGTAGC-CGACGCGCGGGTGCTT
GG---------GTCTGTTCACACTAATCCTCCCACCAGTGGTGGAAATGGTGGACTGGCC
CCCGCCCCTGCCCGATCTTCAATCGGCCGGACGCGGAAATTGCGGC--------------
------------------------------------------------------------
------------------------------------------------------------
------------------------------------------------------------
---------------------------
>FTmdc1637
TACTACATAGAAAACAGTTTCACGGACAATCAGAACACCGCCGCTTGATCAAAGCGCAGT
GCTCGCC-----------------------------------------------------
------------------------------------------------------------
---------------------------------TGAAGGTAGC-CGACGCGCGGGTGCTT
GG---------GTCTGTTCACACTAATCCTCCCACCAGTGGTGGAAATGGTGGACTGGCC
CCCGCCCCTGCCCGATCTTCAATCGGCCGGACGCGGAAATTGCGGC--------------
------------------------------------------------------------
------------------------------------------------------------
------------------------------------------------------------
---------------------------
>FTmdc1638
TACTACATAGAAAACAGTTTCACGGACAATCAGAACACCGCCGCTTGATCAAAGCGCAGT
GCTCGCC-----------------------------------------------------
------------------------------------------------------------
---------------------------------TGAGGGTAGC-CGACGCGCGGGTGCTT
GG---------GTCTGCTCACACTAATCCTCCCACCAGTGGTGGAAATGGTGGACTGGCC
CCCGCCCCTGCCCGATCTTCAATCGGCCGGACGCGGAAATTGCGGC--------------
------------------------------------------------------------
------------------------------------------------------------
------------------------------------------------------------
---------------------------
>FTmdc1639
TACTACATAGAAAACAGTTTCACGGACAATCAGAACACCGCCGCTTGATCAAAGCGCAGT
GCTCGCC-----------------------------------------------------
------------------------------------------------------------
---------------------------------TGAGGGTAGC-CGACGCGCGGGTGCTT
GG---------GTCTGCTCACACTAATCCTCCCACCAGTGGTGGAAATGGTGGACTGGCC
CCCGCCCCTGCCCGATCTTCAATCGGCCGGACGCGGAAATTGCGGC--------------
------------------------------------------------------------
------------------------------------------------------------
------------------------------------------------------------
---------------------------
>FTmdc1642
TACTACATAGAAAACAGTTTCACGGACAATCAGAACACCGCCGCTTGATCAAAGCGCAGT
GCTCGCC-----------------------------------------------------
------------------------------------------------------------
---------------------------------TGAGGGTAGC-CGACGCGCGGGTGCTT
GG---------GTCTGCTCACACTAATCCTCCCACCAGTGGTGGAAATGGTGGACTGGCC
CCCGCCCCTGCCCGATCTTCAATCGGCCGGACGCGGAAATTGCGGC--------------
------------------------------------------------------------
------------------------------------------------------------
------------------------------------------------------------
---------------------------
>FTmdc1644
TACTACATAGAAAACAGTTTCACGGACAATCAGAACACCGCCGCTTGATCAAAGCGCAGT
GCTCGCC-----------------------------------------------------
------------------------------------------------------------
---------------------------------TGAAGGTAGC-CGACGCGCGGGTGCTT
GG---------GTCTGTTCACACTAATCCTCCCACCAGTGGTGGAAATGGTGGACTGGCC
CCCGCCCCTGCCCGATCTTCAATCGGCCGGACGCGGAAATTGCGGC--------------
------------------------------------------------------------
------------------------------------------------------------
------------------------------------------------------------
---------------------------
>FTmdc1649
TACTACATAGAAAACAGTTTCACGGACAATCAGAACACCGCCGCTTGATCAAAGCGCAGT
GCTCGCC-----------------------------------------------------
------------------------------------------------------------
---------------------------------TGAAGGTAGC-CGACGCGCGGGTGCTT
GG---------GTCTGCTCACACTAATCCTCCCACCAGTGGTGGAAATGGTGGACTGGCC
CCCGCCCCTGCCCGATCTTCAATCGGCCGGACGCGGAAATTGCGGC--------------
------------------------------------------------------------
------------------------------------------------------------
------------------------------------------------------------
---------------------------
>FTmdc1650
TACTACATAGAAAACAGTTTCACGGACAATCAGAACACCGCCGCTTGATCAAAGCGCAGT
GCTCGCC-----------------------------------------------------
------------------------------------------------------------
---------------------------------TGAAGGTAGC-CGACGCGCGGGTGCTT
GG---------GTCTGCTCACACTAATCCTCCCACCAGTGGTGGAAATGGTGGACTGGCC
CCCGCCCCTGCCCGATCTTCAATCGGCCGGACGCGGAAATTGCGGC--------------
------------------------------------------------------------
------------------------------------------------------------
------------------------------------------------------------
---------------------------
>FTmdc1652
TACTACATAGAAAACAGTTTCACGGACAATCAGAACACCGCCGCTTGATCAAAGCGCAGT
GCTCGCC-----------------------------------------------------
------------------------------------------------------------
---------------------------------TGAAGGTAGC-CGACGCGCGGGTGCTT
GG---------GTCTGTTCACACTAATCCTCCCACCAGTGGTGGAAATGGTGGACTGGCC
CCCGCCCCTGCCCGATCTTCAATCGGCCGGACGCGGAAATTGCGGC--------------
------------------------------------------------------------
------------------------------------------------------------
------------------------------------------------------------
---------------------------
>FTmdc1653
TACTACATAGAAAACAGTTTCACGGACAATCAGAACACCGCCGCTTGATCAAAGCGCAGT
GCTCGCC-----------------------------------------------------
------------------------------------------------------------
---------------------------------TGAAGGTAGC-CGACGCGCGGGTGCTT
GG---------GTCTGCTCACACTAATCCTCCCACCAGTGGTGGAAATGGTGGACTGGCC
CCCGCCCCTGCCCGATCTTCAATCGGCCGGACGCGGAAATTGCGGC--------------
------------------------------------------------------------
------------------------------------------------------------
------------------------------------------------------------
---------------------------
>FTmdc1654
TACTACATAGAAAACAGTTTCACGGACAATCAGAACACCGCCGCTTGATCAAAGCGCAGT
GCTCGCC-----------------------------------------------------
------------------------------------------------------------
---------------------------------TGAGGGTAGC-CGACGCGCGGGTGCTT
GG---------GTCTGCTCACACTAGTCCTCCCACCAGTGGTGGAAATGGTGGACTGGCC
CCCGCCCCTGCCCGATCTTCAATCGGCCGGACGCGGAAATTGCGGC--------------
------------------------------------------------------------
------------------------------------------------------------
------------------------------------------------------------
---------------------------
>FTmlt1202
TATTACGTCGAGAATACGATCACGGA-AA-----ACACCGCCGCTTGAGGCGACCGCGGC
-CGCGCCACTTGTGCGCGGCCTTTTTCGCCCTTCGCCGTCAAGCCTTGCGGCGATCGACG
ATCCAAGCGGCTGCCATTAACGCAATGACCGCCGTAAGGGCAATCAGTGCCAGCGCGTAG
AAGAGCGAATATTCTACCAGCG-ACGGCAGGATCGAAAG-AGCACGCCGCGC-CCTGCTT
GGCGACCGCCG-------------------------------------------------
------------------------------------------------------------
------------------------------------------------------------
------------------------------------------------------------
------------------------------------------------------------
---------------------------
>FTmlt1206
TATTACGTCGAGAATACGATCACGGA-AA-----ACACCGCCGCTTGAGGCGACCGCGGC
-CGCGCCATTTGTGTGCG-------CGGCCTTTCGCCGTCAGACCCTGCGGCGATCGACA
ATCCAAGCGGCTGCCATTAACGCAATGACCGCCGTAAGGGCAATCAGTGCCAGCGCGTAG
AAGAGCGAATATTCGACCAGCG-ACGGCAGGATCGAAAG-AGCACGCCGCGC-CCTGCTT
GGCGACCGCCG-------------------------------------------------
------------------------------------------------------------
------------------------------------------------------------
------------------------------------------------------------
------------------------------------------------------------
---------------------------
>FTmlt1207
TATTACGTCGAGAATACGATCACGGA-AA-----ACACCGCCGCTTGAGGCGACCGCGGC
-CGCGCCATTTGTGTGCG-------CGGCCTTTCGCCGTCAGACCCTGCGGCGATCGACA
ATCCAAGCGGCTGCCATTAACGCAATGACCGCCGTAAGGGCAATCAGTGCCAGCGCGTAG
AAGAGCGAATATTCGACCAGCG-ACGGCAGGATCGAAAG-AGCACGCCGCGC-CCTGCTT
GGCGACCGCCG-------------------------------------------------
------------------------------------------------------------
------------------------------------------------------------
------------------------------------------------------------
------------------------------------------------------------
---------------------------
>FTmlt1209
TATTACGTCGAGAATACGATCACGGA-AA-----ACACCGCCGCTTGAGGCGACCGCGGC
-CGCGCCATTTGTGTGCG-------CGGCCTTTCGCCGTCAGACCCTGCGGCGATCGACA
ATCCAAGCGGCTGCCATTAACGCAATGACCGCCGTAAGGGCAATCAGTGCCAGCGCGTAG
AAGAGCGAATATTCGACCAGCG-ACGGCAGGATCGAAAG-AGCACGCCGCGC-CCTGCTT
GGCGACCGCCG-------------------------------------------------
------------------------------------------------------------
------------------------------------------------------------
------------------------------------------------------------
------------------------------------------------------------
---------------------------
>FTmlt1210
TATTACGTCGAGAATACGATCACGGA-AA-----ACACCGCCGCTTGAGGCGACCGCGGC
-CGCGCCATTTGTGTGCG-------CGGCCTTTCGCCGTCAGACCCTGCGGCGATCGACA
ATCCAAGCGGCTGCCATTAACGCAATGACCGCCGTAAGGGCAATCAGTGCCAGCGCGTAG
AAGAGCGAATATTCGACCAGCG-ACGGCAGGATCGAAAG-AGCACGCCGCGC-CCTGCTT
GGCGACCGCCG-------------------------------------------------
------------------------------------------------------------
------------------------------------------------------------
------------------------------------------------------------
------------------------------------------------------------
---------------------------
>FTmlt1212
TATTACGTCGAGAATACGATCACGGA-AA-----ACACCGCCGCTTGAGGCGACCGCGGC
-CGCGCCACTTGTGCGCGGCCTTTTTCGCCCTTCGCCGTCAAGCCTTGCGGCGATCGACG
ATCCAAGCGGCTGCCATTAACGCAATGACCGCCGTAAGGGCAATCAGTGCCAGCGCGTAG
AAGAGCGAATATTCTACCAGCG-ACGGCAGGATCGAAAG-AGCACGCCGCGC-CCTGCTT
GGCGACCGCCG-------------------------------------------------
------------------------------------------------------------
------------------------------------------------------------
------------------------------------------------------------
------------------------------------------------------------
---------------------------
>FTmlt1214
TATTACGTCGAGAATACGATCACGGA-AA-----ACACCGCCGCTTGAGGCGACCGCGGC
-CGCGCCACTTGTGCGCGGCCTTTTTCGCCCTTCGCCGTCAAGCCTTGCGGCGATCGACG
ATCCAAGCGGCTGCCATTAACGCAATGACCGCCGTAAGGGCAATCAGTGCCAGCGCGTAG
AAGAGCGAATATTCTACCAGCG-ACGGCAGGATCGAAAG-AGCACGCCGCGC-CCTGCTT
GGCGACCGCCG-------------------------------------------------
------------------------------------------------------------
------------------------------------------------------------
------------------------------------------------------------
------------------------------------------------------------
---------------------------
>FTmlt1218
TATTACGTCGAGAATACGATCACGGA-AA-----ACACCGCCGCTTGAGGCGACCGCGGC
-CGCGCCACTTGTGCGCGGCCTTTTTCGCCCTTCGCCGTCAAGCCTTGCGGCGATCGACG
ATCCAAGCGGCTGCCATTAACGCAATGACCGCCGTAAGGGCAATCAGTGCCAGCGCGTAG
AAGAGCGAATATTCTACCAGCG-ACGGCAGGATCGAAAG-AGCACGCCGCGC-CCTGCTT
GGCGACCGCCG-------------------------------------------------
------------------------------------------------------------
------------------------------------------------------------
------------------------------------------------------------
------------------------------------------------------------
---------------------------
>FTmlt1223
TATTACGTCGAGAATACGATCACGGA-AA-----ACACCGCCGCTTGAGGCGACCGCGGC
-CGCGCCACTTGTGCGCGGCCTTTTTCGCCCTTCGCCGTCAAGCCTTGCGGCGATCGACG
ATCCAAGCGGCTGCCATTAACGCAATGACCGCCGTAAGGGCAATCAGTGCCAGCGCGTAG
AAGAGCGAATATTCTACCAGCG-ACGGCAGGATCGAAAG-AGCACGCCGCGC-CCTGCTT
GGCGACCGCCG-------------------------------------------------
------------------------------------------------------------
------------------------------------------------------------
------------------------------------------------------------
------------------------------------------------------------
---------------------------
>FTmlt1225
TATTACGTCGAGAATACGATCACGGA-AA-----ACACCGCCGCTTGAGGCGACCGCGGC
-CGCGCCATTTGTGTGCG-------CGGCCTTTCGCCGTCAGACCCTGCGGCGATCGACA
ATCCAAGCGGCTGCCATTAACGCAATGACCGCCGTAAGGGCAATCAGTGCCAGCGCGTAG
AAGAGCGAATATTCGACCAGCG-ACGGCAGGATCGAAAG-AGCACGCCGCGC-CCTGCTT
GGCGACCGCCG-------------------------------------------------
------------------------------------------------------------
------------------------------------------------------------
------------------------------------------------------------
------------------------------------------------------------
---------------------------
>FTmlt1227
TATTACGTCGAGAATACGATCACGGA-AA-----ACACCGCCGCTTGAGGCGACCGCGGC
-CGCGCCATTTGTGTGCG-------CGGCCTTTCGCCGTCAGACCCTGCGGCGATCGACA
ATCCAAGCGGCTGCCATTAACGCAATGACCGCCGTAAGGGCAATCAGTGCCAGCGCGTAG
AAGAGCGAATATTCGACCAGCG-ACGGCAGGATCGAAAG-AGCACGCCGCGC-CCTGCTT
GGCGACCGCCG-------------------------------------------------
------------------------------------------------------------
------------------------------------------------------------
------------------------------------------------------------
------------------------------------------------------------
---------------------------
>FTmlt1228
TATTACGTCGAGAATACGATCACGGA-AA-----ACACCGCCGCTTGAGGCGACCGCGGC
-CGCGCCATTTGTGTGCG-------CGGCCTTTCGCCGTCAGACCCTGCGGCGATCGACA
ATCCAAGCGGCTGCCATTAACGCAATGACCGCCGTAAGGGCAATCAGTGCCAGCGCGTAG
AAGAGCGAATATTCGACCAGCG-ACGGCAGGATCGAAAG-AGCACGCCGCGC-CCTGCTT
GGCGACCGCCG-------------------------------------------------
------------------------------------------------------------
------------------------------------------------------------
------------------------------------------------------------
------------------------------------------------------------
---------------------------
>FTmlt1229
TATTACGTCGAGAATACGATCACGGA-AA-----ACACCGCCGCTTGAGGCGACCGCGGC
-CGCGCCATTTGTGTGCG-------CGGCCTTTCGCCGTCAGACCCTGCGGCGATCGACA
ATCCAAGCGGCTGCCATTAACGCAATGACCGCCGTAAGGGCAATCAGTGCCAGCGCGTAG
AAGAGCGAATATTCGACCAGCG-ACGGCAGGATCGAAAG-AGCACGCCGCGC-CCTGCTT
GGCGACCGCCG-------------------------------------------------
------------------------------------------------------------
------------------------------------------------------------
------------------------------------------------------------
------------------------------------------------------------
---------------------------
>FTmlt1230
TATTACGTCGAGAATACGATCACGGA-AA-----ACACCGCCGCTTGAGGCGACCGCGGC
-CGCGCCATTTGTGTGCG-------CGGCCTTTCGCCGTCAGACCCTGCGGCGATCGACA
ATCCAAGCGGCTGCCATTAACGCAATGACCGCCGTAAGGGCAATCAGTGCCAGCGCGTAG
AAGAGCGAATATTCGACCAGCG-ACGGCAGGATCGAAAG-AGCACGCCGCGC-CCTGCTT
GGCGACCGCCG-------------------------------------------------
------------------------------------------------------------
------------------------------------------------------------
------------------------------------------------------------
------------------------------------------------------------
---------------------------
>FTmlt1232
TATTACGTCGAGAATACGATCACGGA-AA-----ACACCGCCGCTTGAGGCGACCGCGGC
-CGCGCCACTTGTGCGCGGCCTTTTTCGCCCTTCGCCGTCAAGCCTTGCGGCGATCGACG
ATCCAAGCGGCTGCCATTAACGCAATGACCGCCGTAAGGGCAATCAGTGCCAGCGCGTAG
AAGAGCGAATATTCTACCAGCG-ACGGCAGGATCGAAAG-AGCACGCCGCGC-CCTGCTT
GGCGACCGCCG-------------------------------------------------
------------------------------------------------------------
------------------------------------------------------------
------------------------------------------------------------
------------------------------------------------------------
---------------------------
>FTmlt1235
TATTACGTCGAGAATACGATCACGGA-AA-----ACACCGCCGCTTGAGGCGACCGCGGC
-CGCGCCATTTGTGTGCG-------CGGCCTTTCGCCGTCAGACCCTGCGGCGATCGACA
ATCCAAGCGGCTGCCATTAACGCAATGACCGCCGTAAGGGCAATCAGTGCCAGCGCGTAG
AAGAGCGAATATTCGACCAGCG-ACGGCAGGATCGAAAG-AGCACGCCGCGC-CCTGCTT
GGCGACCGCCG-------------------------------------------------
------------------------------------------------------------
------------------------------------------------------------
------------------------------------------------------------
------------------------------------------------------------
---------------------------
>FTmlt1237
TATTACGTCGAGAATACGATCACGGA-AA-----ACACCGCCGCTTGAGGCGACCGCGGC
-CGCGCCATTTGTGTGCG-------CGGCCTTTCGCCGTCAGACCCTGCGGCGATCGACA
ATCCAAGCGGCTGCCATTAACGCAATGACCGCCGTAAGGGCAATCAGTGCCAGCGCGTAG
AAGAGCGAATATTCGACCAGCG-ACGGCAGGATCGAAAG-AGCACGCCGCGC-CCTGCTT
GGCGACCGCCG-------------------------------------------------
------------------------------------------------------------
------------------------------------------------------------
------------------------------------------------------------
------------------------------------------------------------
---------------------------
>FTmlt1243
TATTACGTCGAGAATACGATCACGGA-AA-----ACACCGCCGCTTGAGGCGACCGCGGC
-CGCGCCACTTGTGCGCGGCCTTTTTCGCCCTTCGCCGTCAAGCCTTGCGGCGATCGACG
ATCCAAGCGGCTGCCATTAACGCAATGACCGCCGTAAGGGCAATCAGTGCCAGCGCGTAG
AAGAGCGAATATTCTACCAGCG-ACGGCAGGATCGAAAG-AGCACGCCGCGC-CCTGCTT
GGCGACCGCCG-------------------------------------------------
------------------------------------------------------------
------------------------------------------------------------
------------------------------------------------------------
------------------------------------------------------------
---------------------------
>FTmlt1252
TATTACGTCGAGAATACGATCACGGA-AA-----ACACCGCCGCTTGAGGCGACCGCGGC
-CGCGCCATTTGTGTGCG-------CGGCCTTTCGCCGTCAGACCCTGCGGCGATCGACA
ATCCAAGCGGCTGCCATTAACGCAATGACCGCCGTAAGGGCAATCAGTGCCAGCGCGTAG
AAGAGCGAATATTCGACCAGCG-ACGGCAGGATCGAAAG-AGCACGCCGCGC-CCTGCTT
GGCGACCGCCG-------------------------------------------------
------------------------------------------------------------
------------------------------------------------------------
------------------------------------------------------------
------------------------------------------------------------
---------------------------
>FTmlt1254
TATTACGTCGAGAATACGATCACGGA-AA-----ACACCGCCGCTTGAGGCGACCGCGGC
-CGCGCCACTTGTGCGCGGCCTTTTTCGCCCTTCGCCGTCAAGCCTTGCGGCGATCGACG
ATCCAAGCGGCTGCCATTAACGCAATGACCGCCGTAAGGGCAATCAGTGCCAGCGCGTAG
AAGAGCGAATATTCTACCAGCG-ACGGCAGGATCGAAAG-AGCACGCCGCGC-CCTGCTT
GGCGACCGCCG-------------------------------------------------
------------------------------------------------------------
------------------------------------------------------------
------------------------------------------------------------
------------------------------------------------------------
---------------------------
>FTmlt1255
TATTACGTCGAGAATACGATCACGGA-AA-----ACACCGCCGCTTGAGGCGACCGCGGC
-CGCGCCACTTGTGCGCGGCCTTTTTCGCCCTTCGCCGTCAAGCCTTGCGGCGATCGACG
ATCCAAGCGGCTGCCATTAACGCAATGACCGCCGTAAGGGCAATCAGTGCCAGCGCGTAG
AAGAGCGAATATTCTACCAGCG-ACGGCAGGATCGAAAG-AGCACGCCGCGC-CCTGCTT
GGCGACCGCCG-------------------------------------------------
------------------------------------------------------------
------------------------------------------------------------
------------------------------------------------------------
------------------------------------------------------------
---------------------------
>FTmlt1256
TATTACGTCGAGAATACGATCACGGA-AA-----ACACCGCCGCTTGAGGCGACCGCGGC
-CGCGCCATTTGTGTGCG-------CGGCCTTTCGCCGTCAGACCCTGCGGCGATCGACA
ATCCAAGCGGCTGCCATTAACGCAATGACCGCCGTAAGGGCAATCAGTGCCAGCGCGTAG
AAGAGCGAATATTCGACCAGCG-ACGGCAGGATCGAAAG-AGCACGCCGCGC-CCTGCTT
GGCGACCGCCG-------------------------------------------------
------------------------------------------------------------
------------------------------------------------------------
------------------------------------------------------------
------------------------------------------------------------
---------------------------
>FTmlt1604
TATTACGTCGAGAATACGATCACGGA-AA-----ACACCGCCGCTTGAGGCGACCGCGGC
-CGCGCCACTTGTGCGCGGCCTTTTTCGCCCTTCGCCGTCAAGCCTTGCGGCGATCGACG
ATCCAAGCGGCTGCCATTAACGCAATGACCGCCGTAAGGGCAATCAGTGCCAGCGCGTAG
AAGAGCGAATATTCTACCAGCG-ACGGCAGGATCGAAAG-AGCACGCCGCGC-CCTGCTT
GGCGACCGCCG-------------------------------------------------
------------------------------------------------------------
------------------------------------------------------------
------------------------------------------------------------
------------------------------------------------------------
---------------------------
>FTmlt1606
TATTACGTCGAGAATACGATCACGGA-AA-----ACACCGCCGCTTGAGGCGACCGCGGC
-CGCGCCACTTGTGCGCGGCCTTTTTCGCCCTTCGCCGTCAAGCCTTGCGGCGATCGACG
ATCCAAGCGGCTGCCATTAACGCAATGACCGCCGTAAGGGCAATCAGTGCCAGCGCGTAG
AAGAGCGAATATTCTACCAGCG-ACGGCAGGATCGAAAG-AGCACGCCGCGC-CCTGCTT
GGCGACCGCCG-------------------------------------------------
------------------------------------------------------------
------------------------------------------------------------
------------------------------------------------------------
------------------------------------------------------------
---------------------------
>FTmlt1607
TATTACGTCGAGAATACGATCACGGA-AA-----ACACCGCCGCTTGAGGCGACCGCGGC
-CGCGCCATTTGTGTGCG-------CGGCCTTTCGCCGTCAGACCCTGCGGCGATCGACA
ATCCAAGCGGCTGCCATTAACGCAATGACCGCCGTAAGGGCAATCAGTGCCAGCGCGTAG
AAGAGCGAATATTCGACCAGCG-ACGGCAGGATCGAAAG-AGCACGCCGCGC-CCTGCTT
GGCGACCGCCG-------------------------------------------------
------------------------------------------------------------
------------------------------------------------------------
------------------------------------------------------------
------------------------------------------------------------
---------------------------
>FTmlt1608
TATTACGTCGAGAATACGATCACGGA-AA-----ACACCGCCGCTTGAGGCGACCGCGGC
-CGCGCCACTTGTGCGCGGCCTTTTTCGCCCTTCGCCGTCAAGCCTTGCGGCGATCGACG
ATCCAAGCGGCTGCCATTAACGCAATGACCGCCGTAAGGGCAATCAGTGCCAGCGCGTAG
AAGAGCGAATATTCTACCAGCG-ACGGCAGGATCGAAAG-AGCACGCCGCGC-CCTGCTT
GGCGACCGCCG-------------------------------------------------
------------------------------------------------------------
------------------------------------------------------------
------------------------------------------------------------
------------------------------------------------------------
---------------------------
>FTmlt1609
TATTACGTCGAGAATACGATCACGGA-AA-----ACACCGCCGCTTGAGGCGACCGCGGC
-CGCGCCACTTGTGCGCGGCCTTTTTCGCCCTTCGCCGTCAAGCCTTGCGGCGATCGACG
ATCCAAGCGGCTGCCATTAACGCAATGACCGCCGTAAGGGCAATCAGTGCCAGCGCGTAG
AAGAGCGAATATTCTACCAGCG-ACGGCAGGATCGAAAG-AGCACGCCGCGC-CCTGCTT
GGCGACCGCCG-------------------------------------------------
------------------------------------------------------------
------------------------------------------------------------
------------------------------------------------------------
------------------------------------------------------------
---------------------------
>FTmlt1610
TATTACGTCGAGAATACGATCACGGA-AA-----ACACCGCCGCTTGAGGCGACCGCGGC
-CGCGCCACTTGTGCGCGGCCTTTTTCGCCCTTCGCCGTCAAGCCTTGCGGCGATCGACG
ATCCAAGCGGCTGCCATTAACGCAATGACCGCCGTAAGGGCAATCAGTGCCAGCGCGTAG
AAGAGCGAATATTCTACCAGCG-ACGGCAGGATCGAAAG-AGCACGCCGCGC-CCTGCTT
GGCGACCGCCG-------------------------------------------------
------------------------------------------------------------
------------------------------------------------------------
------------------------------------------------------------
------------------------------------------------------------
---------------------------
>FTmlt1614
TATTACGTCGAGAATACGATCACGGA-AA-----ACACCGCCGCTTGAGGCGACCGCGGC
-CGCGCCATTTGTGTGCG-------CGGCCTTTCGCCGTCAGACCCTGCGGCGATCGACA
ATCCAAGCGGCTGCCATTAACGCAATGACCGCCGTAAGGGCAATCAGTGCCAGCGCGTAG
AAGAGCGAATATTCGACCAGCG-ACGGCAGGATCGAAAG-AGCACGCCGCGC-CCTGCTT
GGCGACCGCCG-------------------------------------------------
------------------------------------------------------------
------------------------------------------------------------
------------------------------------------------------------
------------------------------------------------------------
---------------------------
>FTmlt1619
TATTACGTCGAGAATACGATCACGGA-AA-----ACACCGCCGCTTGAGGCGACCGCGGC
-CGCGCCATTTGTGTGCG-------CGGCCTTTCGCCGTCAGACCCTGCGGCGATCGACA
ATCCAAGCGGCTGCCATTAACGCAATGACCGCCGTAAGGGCAATCAGTGCCAGCGCGTAG
AAGAGCGAATATTCGACCAGCG-ACGGCAGGATCGAAAG-AGCACGCCGCGC-CCTGCTT
GGCGACCGCCG-------------------------------------------------
------------------------------------------------------------
------------------------------------------------------------
------------------------------------------------------------
------------------------------------------------------------
---------------------------
>FTmlt1623
TATTACGTCGAGAATACGATCACGGA-AA-----ACACCGCCGCTTGAGGCGACCGCGGC
-CGCGCCACTTGTGCGCGGCCTTTTTCGCCCTTCGCCGTCAAGCCTTGCGGCGATCGACG
ATCCAAGCGGCTGCCATTAACGCAATGACCGCCGTAAGGGCAATCAGTGCCAGCGCGTAG
AAGAGCGAATATTCTACCAGCG-ACGGCAGGATCGAAAG-AGCACGCCGCGC-CCTGCTT
GGCGACCGCCG-------------------------------------------------
------------------------------------------------------------
------------------------------------------------------------
------------------------------------------------------------
------------------------------------------------------------
---------------------------
>FTmlt1624
TATTACGTCGAGAATACGATCACGGA-AA-----ACACCGCCGCTTGAGGCGACCGCGGC
-CGCGCCACTTGTGCGCGGCCTTTTTCGCCCTTCGCCGTCAAGCCTTGCGGCGATCGACG
ATCCAAGCGGCTGCCATTAACGCAATGACCGCCGTAAGGGCAATCAGTGCCAGCGCGTAG
AAGAGCGAATATTCTACCAGCG-ACGGCAGGATCGAAAG-AGCACGCCGCGC-CCTGCTT
GGCGACCGCCG-------------------------------------------------
------------------------------------------------------------
------------------------------------------------------------
------------------------------------------------------------
------------------------------------------------------------
---------------------------
>FTmlt1635
TATTACGTCGAGAATACGATCACGGA-AA-----ACACCGCCGCTTGAGGCGACCGCGGC
-CGCGCCACTTGTGCGCGGCCTTTTTCGCCCTTCGCCGTCAAGCCTTGCGGCGATCGACG
ATCCAAGCGGCTGCCATTAACGCAATGACCGCCGTAAGGGCAATCAGTGCCAGCGCGTAG
AAGAGCGAATATTCTACCAGCG-ACGGCAGGATCGAAAG-AGCACGCCGCGC-CCTGCTT
GGCGACCGCCG-------------------------------------------------
------------------------------------------------------------
------------------------------------------------------------
------------------------------------------------------------
------------------------------------------------------------
---------------------------
>FTmlt1636
TATTACGTCGAGAATACGATCACGGA-AA-----ACACCGCCGCTTGAGGCGACCGCGGC
-CGCGCCACTTGTGCGCGGCCTTTTTCGCCCTTCGCCGTCAAGCCTTGCGGCGATCGACG
ATCCAAGCGGCTGCCATTAACGCAATGACCGCCGTAAGGGCAATCAGTGCCAGCGCGTAG
AAGAGCGAATATTCTACCAGCG-ACGGCAGGATCGAAAG-AGCACGCCGCGC-CCTGCTT
GGCGACCGCCG-------------------------------------------------
------------------------------------------------------------
------------------------------------------------------------
------------------------------------------------------------
------------------------------------------------------------
---------------------------
>FTmlt1640
TATTACGTCGAGAATACGATCACGGA-AA-----ACACCGCCGCTTGAGGCGACCGCGGC
-CGCGCCACTTGTGCGCGGCCTTTTTCGCCCTTCGCCGTCAAGCCTTGCGGCGATCGACG
ATCCAAGCGGCTGCCATTAACGCAATGACCGCCGTAAGGGCAATCAGTGCCAGCGCGTAG
AAGAGCGAATATTCTACCAGCG-ACGGCAGGATCGAAAG-AGCACGCCGCGC-CCTGCTT
GGCGACCGCCG-------------------------------------------------
------------------------------------------------------------
------------------------------------------------------------
------------------------------------------------------------
------------------------------------------------------------
---------------------------
>FTmlt1641
TATTACGTCGAGAATACGATCACGGA-AA-----ACACCGCCGCTTGAGGCGACCGCGGC
-CGCGCCATTTGTGTGCG-------CGGCCTTTCGCCGTCAGACCCTGCGGCGATCGACA
ATCCAAGCGGCTGCCATTAACGCAATGACCGCCGTAAGGGCAATCAGTGCCAGCGCGTAG
AAGAGCGAATATTCGACCAGCG-ACGGCAGGATCGAAAG-AGCACGCCGCGC-CCTGCTT
GGCGACCGCCG-------------------------------------------------
------------------------------------------------------------
------------------------------------------------------------
------------------------------------------------------------
------------------------------------------------------------
---------------------------
>FTmlt1643
TATTACGTCGAGAATACGATCACGGA-AA-----ACACCGCCGCTTGAGGCGACCGCGGC
-CGCGCCATTTGTGTGCG-------CGGCCTTTCGCCGTCAGACCCTGCGGCGATCGACA
ATCCAAGCGGCTGCCATTAACGCAATGACCGCCGTAAGGGCAATCAGTGCCAGCGCGTAG
AAGAGCGAATATTCGACCAGCG-ACGGCAGGATCGAAAG-AGCACGCCGCGC-CCTGCTT
GGCGACCGCCG-------------------------------------------------
------------------------------------------------------------
------------------------------------------------------------
------------------------------------------------------------
------------------------------------------------------------
---------------------------
>FTmlt1645
TATTACGTCGAGAATACGATCACGGA-AA-----ACACCGCCGCTTGAGGCGACCGCGGC
-CGCGCCACTTGTGCGCGGCCTTTTTCGCCCTTCGCCGTCAAGCCTTGCGGCGATCGACG
ATCCAAGCGGCTGCCATTAACGCAATGACCGCCGTAAGGGCAATCAGTGCCAGCGCGTAG
AAGAGCGAATATTCTACCAGCG-ACGGCAGGATCGAAAG-AGCACGCCGCGC-CCTGCTT
GGCGACCGCCG-------------------------------------------------
------------------------------------------------------------
------------------------------------------------------------
------------------------------------------------------------
------------------------------------------------------------
---------------------------
>FTmlt1646
TATTACGTCGAGAATACGATCACGGA-AA-----ACACCGCCGCTTGAGGCGACCGCGGC
-CGCGCCACTTGTGCGCGGCCTTTTTCGCCCTTCGCCGTCAAGCCTTGCGGCGATCGACG
ATCCAAGCGGCTGCCATTAACGCAATGACCGCCGTAAGGGCAATCAGTGCCAGCGCGTAG
AAGAGCGAATATTCTACCAGCG-ACGGCAGGATCGAAAG-AGCACGCCGCGC-CCTGCTT
GGCGACCGCCG-------------------------------------------------
------------------------------------------------------------
------------------------------------------------------------
------------------------------------------------------------
------------------------------------------------------------
---------------------------
>FTmlt1660
TATTACGTCGAGAATACGATCACGGA-AA-----ACACCGCCGCTTGAGGCGACCGCGGC
-CGCGCCACTTGTGCGCGGCCTTTTTCGCCCTTCGCCGTCAAGCCTTGCGGCGATCGACG
ATCCAAGCGGCTGCCATTAACGCAATGACCGCCGTAAGGGCAATCAGTGCCAGCGCGTAG
AAGAGCGAATATTCTACCAGCG-ACGGCAGGATCGAAAG-AGCACGCCGCGC-CCTGCTT
GGCGACCGCCG-------------------------------------------------
------------------------------------------------------------
------------------------------------------------------------
------------------------------------------------------------
------------------------------------------------------------
---------------------------
>FTmlt1661
TATTACGTCGAGAATACGATCACGGA-AA-----ACACCGCCGCTTGAGGCGACCGCGGC
-CGCGCCACTTGTGCGCGGCCTTTTTCGCCCTTCGCCGTCAAGCCTTGCGGCGATCGACG
ATCCAAGCGGCTGCCATTAACGCAATGACCGCCGTAAGGGCAATCAGTGCCAGCGCGTAG
AAGAGCGAATATTCTACCAGCG-ACGGCAGGATCGAAAG-AGCACGCCGCGC-CCTGCTT
GGCGACCGCCG-------------------------------------------------
------------------------------------------------------------
------------------------------------------------------------
------------------------------------------------------------
------------------------------------------------------------
---------------------------
>FTmlt1662
TATTACGTCGAGAATACGATCACGGA-AA-----ACACCGCCGCTTGAGGCGACCGCGGC
-CGCGCCACTTGTGCGCGGCCTTTTTCGCCCTTCGCCGTCAAGCCTTGCGGCGATCGACG
ATCCAAGCGGCTGCCATTAACGCAATGACCGCCGTAAGGGCAATCAGTGCCAGCGCGTAG
AAGAGCGAATATTCTACCAGCG-ACGGCAGGATCGAAAG-AGCACGCCGCGC-CCTGCTT
GGCGACCGCCG-------------------------------------------------
------------------------------------------------------------
------------------------------------------------------------
------------------------------------------------------------
------------------------------------------------------------
---------------------------
>FTmlt1663
TATTACGTCGAGAATACGATCACGGA-AA-----ACACCGCCGCTTGAGGCGACCGCGGC
-CGCGCCACTTGTGCGCGGCCTTTTTCGCCCTTCGCCGTCAAGCCTTGCGGCGATCGACG
ATCCAAGCGGCTGCCATTAACGCAATGACCGCCGTAAGGGCAATCAGTGCCAGCGCGTAG
AAGAGCGAATATTCTACCAGCG-ACGGCAGGATCGAAAG-AGCACGCCGCGC-CCTGCTT
GGCGACCGCCG-------------------------------------------------
------------------------------------------------------------
------------------------------------------------------------
------------------------------------------------------------
------------------------------------------------------------
---------------------------
>TTmdc601
TACTACATAGAAAACAGTTTCACGGACAATCAGAACACCGCCGCTTGATCAAAGCGCAGT
GCTCGCC-----------------------------------------------------
------------------------------------------------------------
---------------------------------TGAAGGTAGC-CGACGCGCGGGTGCTT
GG---------GTCTGTTCACACTAATCCTCCCACCAGTGGTGGAAATGGTGGACTGGCC
CCCGCCCCTGCCCGATCTTCAATCGGCCGGACGCGGAAATTGCGGC--------------
------------------------------------------------------------
------------------------------------------------------------
------------------------------------------------------------
---------------------------
>TTmdc602
TACTACATAGAAAACAGTTTCACGGACAATCAGAACACCGCCGCTTGATCAAAGCGCAGT
GCTCGCC-----------------------------------------------------
------------------------------------------------------------
---------------------------------TGAAGGTAGC-CGACGCGCGGGTGCTT
GG---------GTCTGCTCACACTAATCCTCCCACCAGTGGTGGAAATGGTGGACTGGCC
CCCGCCCCTGCCCGATCTTCAATCGGCCGGACGCGGAAATTGCGGC--------------
------------------------------------------------------------
------------------------------------------------------------
------------------------------------------------------------
---------------------------
>TTmdc603
TACTACATAGAAAACAGTTTCACGGACAATCAGAACACCGCCGCTTGATCAAAGCGCAGT
GCTCGCC-----------------------------------------------------
------------------------------------------------------------
---------------------------------TGAGGGTAGC-CGACGCGCGGGTGCTT
GG---------GTCTGCTCACACTAATCCTCCCACCAGTGGTGGAAATGGTGGACTGGCC
CCCGCCCCTGCCCGATCTTCAATCGGCCGGACGCGGAAATTGCGGC--------------
------------------------------------------------------------
------------------------------------------------------------
------------------------------------------------------------
---------------------------
>TTmdc606
TACTACATAGAAAACAGTTTCACGGACAATCAGAACACCGCCGCTTGATCAAAGCGCAGT
GCTCGCC-----------------------------------------------------
------------------------------------------------------------
---------------------------------TGAAGGTAGC-CGACGCGCGGGTGCTT
GG---------GTCTGTTCACACTAATCCTCCCACCAGTGGTGGAAATGGTGGACTGGCC
CCCGCCCCTGCCCGATCTTCAATCGGCCGGACGCGGAAATTGCGGC--------------
------------------------------------------------------------
------------------------------------------------------------
------------------------------------------------------------
---------------------------
>TTmdc610
TACTACATAGAAAACAGTTTCACGGACAATCAGAACACCGCCGCTTGATCAAAGCGCAGT
GCTCGCC-----------------------------------------------------
------------------------------------------------------------
---------------------------------TGAAGGTAGC-CGACGCGCGGGTGCTT
GG---------GTCTGTTCACACTAATCCTCCCACCAGTGGTGGAAATGGTGGACTGGCC
CCCGCCCCTGCCCGATCTTCAATCGGCCGGACGCGGAAATTGCGGC--------------
------------------------------------------------------------
------------------------------------------------------------
------------------------------------------------------------
---------------------------
>TTmdc611
TACTACATAGAAAACAGTTTCACGGACAATCAGAACACCGCCGCTTGAGCAAAGCGCAGT
GCTCGCC-----------------------------------------------------
------------------------------------------------------------
---------------------------------TGAGGGTAGC-CGACGCGCGGGTGCTT
GG---------GTCTGCTCACACTAATCCTCCCACCAGTGGTGGAAATGGTGGACTGGCC
CCCGCCCCTGCCCGATCTTCAATCGGCCGGACGCGGAAATTGCGGC--------------
------------------------------------------------------------
------------------------------------------------------------
------------------------------------------------------------
---------------------------
>TTmdc612
TACTACATAGAAAACAGTTTCACGGACAATCAGAACACCGCCGCTTGATCAAAGCGCAGT
GCTCGCC-----------------------------------------------------
------------------------------------------------------------
---------------------------------TGAAGGTAGC-CGACGCGCGGGTGCTT
GG---------GTCTGTTCACACTAATCCTCCCACCAGTGGTGGAAATGGTGGACTGGCC
CCCGCCCCTGCCCGATCTTCAATCGGCCGGACGCGGAAATTGCGGC--------------
------------------------------------------------------------
------------------------------------------------------------
------------------------------------------------------------
---------------------------
>TTmdc614
TACTACATAGAAAACAGTTTCACGGACAATCAGAACACCGCCGCTTGATCAAAGCGCAGT
GCTCGCC-----------------------------------------------------
------------------------------------------------------------
---------------------------------TGAAGGTAGC-CGACGCGCGGGTGCTT
GG---------GTCTGCTCACACTAATCCTCCCACCAGTGGTGGAAATGGTGGACTGGCC
CCCGACCCTGCCCGATCTTCAATCGGCCGGACGCGGAAATTGCGGC--------------
------------------------------------------------------------
------------------------------------------------------------
------------------------------------------------------------
---------------------------
>TTmdc618
TACTACATAGAAAACAGTTTCACGGACAATCAGAACACCGCCGCTTGATCAAAGCGCAGT
GCTCGCC-----------------------------------------------------
------------------------------------------------------------
---------------------------------TGAGGGTAGC-CGACGCGCGGGTGCTT
GG---------GTCTGCTCACACTAATCCTCCCACCAGTGGTGGAAATGGTGGACTGGCC
CCCGCCCCTGCCCGATCTTCAATCGGCCGGACGCGGAAATTGCGGC--------------
------------------------------------------------------------
------------------------------------------------------------
------------------------------------------------------------
---------------------------
>TTmdc619
TACTACATAGAAAACAGTTTCACGGACAATCAGAACACCGCCGCTTGATCAAAGCGCAGT
GCTCGCC-----------------------------------------------------
------------------------------------------------------------
---------------------------------TGAAGGTAGC-CGACGCGCGGGTGCTT
GG---------GTCTGTTCACACTAATCCTCCCACCAGTGGTGGAAATGGTGGACTGGCC
CCCGCCCCTGCCCGATCTTCAATCGGCCGGACGCGGAAATTGCGGC--------------
------------------------------------------------------------
------------------------------------------------------------
------------------------------------------------------------
---------------------------
>TTmdc621
TACTACATAGAAAACAGTTTCACGGACAATCAGAACACCGCCGCTTGATCAAAGCGCAGT
GCTCGCC-----------------------------------------------------
------------------------------------------------------------
---------------------------------TGCAGGTAGC-CGACGCGCGGGTGCTT
GG---------GTCTGCTCACACTAATCCTCCCACCAGTGGTGGAAATGGTGGACTGGCC
CCCGCCCCTGCCCGATCTTCAATCGGCCGGACGCGGAAATTGCGGC--------------
------------------------------------------------------------
------------------------------------------------------------
------------------------------------------------------------
---------------------------
>TTmdc626
TACTACATAGAAAACAGTTTCACGGACAATCAGAACACCGCCGCTTGATCAAAGCGCAGT
GCTCGCC-----------------------------------------------------
------------------------------------------------------------
---------------------------------TGAAGGTAGC-CGACGCGCGGGTGCTT
GG---------GTCTGTTCACACTAATCCTCCCACCAGTGGTGGAAATGGTGGACTGGCC
CCCGCCCCTGCCCGATCTTCAATCGGCCGGACGCGGAAATTGCGGC--------------
------------------------------------------------------------
------------------------------------------------------------
------------------------------------------------------------
---------------------------
>TTmdc628
TACTACATAGAAAACAGTTTCACGGACAATCAGAACACCGCCGCTTGATCAAAGCGCAGT
GCTCGCC-----------------------------------------------------
------------------------------------------------------------
---------------------------------TGAGGGTAGC-CGACGCGCGGGTGCTT
GG---------GTCTGCTCACACTAGTCCTCCCACCAGTGGTGGAAATGGTGGACTGGCC
CCCGCCCCTGCCCGATCTTCAATCGGCCGGACGCGGAAATTGCGGC--------------
------------------------------------------------------------
------------------------------------------------------------
------------------------------------------------------------
---------------------------
>TTmdc629
TACTACATAGAAAACAGTTTCACGGACAATCAGAACACCGCCGCTTGATCAAAGCGCAGT
GCTCGCC-----------------------------------------------------
------------------------------------------------------------
---------------------------------TGAAGGTAGC-CGACGCGCGGGTGCTT
GG---------GTCTGCTCACACTAATCCTCCCACCAGTGGTGGAAATGGTGGACTGGCC
CCCGCCCCTGCCCGATCTTCAATCGGCCGGACGCGGAAATTGCGGC--------------
------------------------------------------------------------
------------------------------------------------------------
------------------------------------------------------------
---------------------------
>TTmdc630
TACTACATAGAAAACAGTTTCACGGACAATCAGAACACCGCCGCTTGATCAAAGCGCAGT
GCTCGCC-----------------------------------------------------
------------------------------------------------------------
---------------------------------TGAGGGTAGC-CGACGCGCGGGTGCTT
GG---------GTCTGCTCACACTAGTCCTCCCACCAGTGGTGGAAATGGTGGACTGGCC
CCCGCCCCTGCCCGATCTTCAATCGGCCGGACGCGGAAATTGCGGC--------------
------------------------------------------------------------
------------------------------------------------------------
------------------------------------------------------------
---------------------------
>TTmdc631
TACTACATAGAAAACAGTTTCACGGACAATCAGAACACCGCCGCTTGATCAAAGCGCAGT
GCTCGCC-----------------------------------------------------
------------------------------------------------------------
---------------------------------TGAGGGTAGC-CGACGCGCGGGTGCTT
GG---------GTCTGCTCACACTAGTCCTCCCACCAGTGGTGGAAATGGTGGACTGGCC
CCCGCCCCTGCCCGATCTTCAATCGGCCGGACGCGGAAATTGCGGC--------------
------------------------------------------------------------
------------------------------------------------------------
------------------------------------------------------------
---------------------------
>TTmdc640
TACTACATAGAAAACAGTTTCACGGACAATCAGAACACCGCCGCTTGATCAAAGCGCAGT
GCTCGCC-----------------------------------------------------
------------------------------------------------------------
---------------------------------TGAGGGTAGC-CGACGCGCGGGTGCTT
GG---------GTCTGCTCACACTAATCCTCCCACCAGTGGTGGAAATGGTGGACTGGCC
CCCGCCCCTGCCCGATCTTCAATCGGCCGGACGCGGAAATTGCGGC--------------
------------------------------------------------------------
------------------------------------------------------------
------------------------------------------------------------
---------------------------
>TTmdc644
TACTACATAGAAAACAGTTTCACGGACAATCAGAACACCGCCGCTTGATCAAAGCGCAGT
GCTCGCC-----------------------------------------------------
------------------------------------------------------------
---------------------------------TGAGGGTAGC-CGACGCGCGGGTGCTT
GG---------GTCTGCTCACACTAGTCCTCCCACCAGTGGTGGAAATGGTGGACTGGCC
CCCGCCCCTGCCCGATCTTCAATCGGCCGGACGCGGAAATTGCGGC--------------
------------------------------------------------------------
------------------------------------------------------------
------------------------------------------------------------
---------------------------
>TTmdc650
TACTACATAGAAAACAGTTTCACGGACAATCAGAACACCGCCGCTTGATCAAAGCGCAGT
GCTCGCC-----------------------------------------------------
------------------------------------------------------------
---------------------------------TGAAGGTAGC-CGACGCGCGGGTGCTT
GG---------GTCTGCTCACACTAATCCTCCCACCAGTGGTGGAAATGGTGGACTGGCC
CCCGCCCCTGCCCGATCTTCAATCGGCCGGACGCGGAAATTGCGGC--------------
------------------------------------------------------------
------------------------------------------------------------
------------------------------------------------------------
---------------------------
>TTmdc661
TACTACATAGAAAACAGTTTCACGGACAATCAGAACACCGCCGCTTGATCAAAGCGCAGT
GCTCGCC-----------------------------------------------------
------------------------------------------------------------
---------------------------------TGAGGGTAGC-CGACGCGCGGGTGCTT
GG---------GTCTGCTCACACTAGTCCTCCCACCAGTGGTGGAAATGGTGGACTGGCC
CCCGCCCCTGCCCGATCTTCAATCGGCCGGACGCGGAAATTGCGGC--------------
------------------------------------------------------------
------------------------------------------------------------
------------------------------------------------------------
---------------------------
>TLmlt871
TATTACGTCGAGAATACGATCACGGA-AA-----ACACCGCCGCTTGAGGCGACCGCGGC
-CGCGCCACTTGTGCGCGGCCTTTTTCGCCCTTCGCCGTCAAGCCTTGCGGCGATCGACG
ATCCAAGCGGCTGCCATTAACGCAATGACCGCCGTAAGGGCAATCAGTGCCAGCGCGTAG
AAGAGCGAATATTCTACCAGCG-ACGGCAGGATCGAAAG-AGCACGCCGCGC-CCTGCTT
GGCGACCGCCG-------------------------------------------------
------------------------------------------------------------
------------------------------------------------------------
------------------------------------------------------------
------------------------------------------------------------
---------------------------
>TLmlt872
TATTACGTCGAGAATACGATCACGGA-AA-----ACACCGCCGCTTGAGGCGACCGCGGC
-CGCGCCACTTGTGCGCGGCCTTTTTCGCCCTTCGCCGTCAAGCCTTGCGGCGATCGACG
ATCCAAGCGGCTGCCATTAACGCAATGACCGCCGTAAGGGCAATCAGTGCCAGCGCGTAG
AAGAGCGAATATTCTACCAGCG-ACGGCAGGATCGAAAG-AGCACGCCGCGC-CCTGCTT
GGCGACCGCCG-------------------------------------------------
------------------------------------------------------------
------------------------------------------------------------
------------------------------------------------------------
------------------------------------------------------------
---------------------------
>TLmlt873
TATTACGTCGAGAATACGATCACGGA-AA-----ACACCGCCGCTTGAGGCGACCGCGGC
-CGCGCCACTTGTGCGCGGCCTTTTTCGCCCTTCGCCGTCAAGCCTTGCGGCGATCGACG
ATCCAAGCGGCTGCCATTAACGCAATGACCGCCGTAAGGGCAATCAGTGCCAGCGCGTAG
AAGAGCGAATATTCTACCAGCG-ACGGCAGGATCGAAAG-AGCACGCCGCGC-CCTGCTT
GGCGACCGCCG-------------------------------------------------
------------------------------------------------------------
------------------------------------------------------------
------------------------------------------------------------
------------------------------------------------------------
---------------------------
>TLmlt874
TATTACGTCGAGAATACGATCACGGA-AA-----ACACCGCCGCTTGAGGCGACCGCGGC
-CGCGCCACTTGTGCGCGGCCTTTTTCGCCCTTCGCCGTCAAGCCTTGCGGCGATCGACG
ATCCAAGCGGCTGCCATTAACGCAATGACCGCCGTAAGGGCAATCAGTGCCAGCGCGTAG
AAGAGCGAATATTCTACCAGCG-ACGGCAGGATCGAAAG-AGCACGCCGCGC-CCTGCTT
GGCGACCGCCG-------------------------------------------------
------------------------------------------------------------
------------------------------------------------------------
------------------------------------------------------------
------------------------------------------------------------
---------------------------
>TLmlt875
TATTACGTCGAGAATACGATCACGGA-AA-----ACACCGCCGCTTGAGGCGACCGCGGC
-CGCGCCACTTGTGCGCGGCCTTTTTCGCCCTTCGCCGTCAAGCCTTGCGGCGATCGACG
ATCCAAGCGGCTGCCATTAACGCAATGACCGCCGTAAGGGCAATCAGTGCCAGCGCGTAG
AAGAGCGAATATTCTACCAGCG-ACGGCAGGATCGAAAG-AGCACGCCGCGC-CCTGCTT
GGCGACCGCCG-------------------------------------------------
------------------------------------------------------------
------------------------------------------------------------
------------------------------------------------------------
------------------------------------------------------------
---------------------------
>TLmlt878
TATTACGTCGAGAATACGATCACGGA-AA-----ACACCGCCGCTTGAGGCGACCGCGGC
-CGCGCCACTTGTGCGCGGCCTTTTTCGCCCTTCGCCGTCAAGCCTTGCGGCGATCGACG
ATCCAAGCGGCTGCCATTAACGCAATGACCGCCGTAAGGGCAATCAGTGCCAGCGCGTAG
AAGAGCGAATATTCTACCAGCG-ACGGCAGGATCGAAAG-AGCACGCCGCGC-CCTGCTT
GGCGACCGCCG-------------------------------------------------
------------------------------------------------------------
------------------------------------------------------------
------------------------------------------------------------
------------------------------------------------------------
---------------------------
>TLmlt881
TATTACGTCGAGAATACGATCACGGA-AA-----ACACCGCCGCTTGAGGCGACCGCGGC
-CGCGCCACTTGTGCGCGGCCTTTTTCGCCCTTCGCCGTCAAGCCTTGCGGCGATCGACG
ATCCAAGCGGCTGCCATTAACGCAATGACCGCCGTAAGGGCAATCAGTGCCAGCGCGTAG
AAGAGCGAATATTCTACCAGCG-ACGGCAGGATCGAAAG-AGCACGCCGCGC-CCTGCTT
GGCGACCGCCG-------------------------------------------------
------------------------------------------------------------
------------------------------------------------------------
------------------------------------------------------------
------------------------------------------------------------
---------------------------
>TLmlt882
TATTACGTCGAGAATACGATCACGGA-AA-----ACACCGCCGCTTGAGGCGACCGCGGC
-CGCGCCACTTGTGCGCGGCCTTTTTCGCCCTTCGCCGTCAAGCCTTGCGGCGATCGACG
ATCCAAGCGGCTGCCATTAACGCAATGACCGCCGTAAGGGCAATCAGTGCCAGCGCGTAG
AAGAGCGAATATTCTACCAGCG-ACGGCAGGATCGAAAG-AGCACGCCGCGC-CCTGCTT
GGCGACCGCCG-------------------------------------------------
------------------------------------------------------------
------------------------------------------------------------
------------------------------------------------------------
------------------------------------------------------------
---------------------------
>TLmlt884
TATTACGTCGAGAATACGATCACGGA-AA-----ACACCGCCGCTTGAGGCGACCGCGGC
-CGCGCCATTTGTGTGCG-------CGGCCTTTCGCCGTCAGACCCTGCGGCGATCGACA
ATCCAAGCGGCTGCCATTAACGCAATGACCGCCGTAAGGGCAATCAGTGCCAGCGCGTAG
AAGAGCGAATATTCGACCAGCG-ACGGCAGGATCGAAAG-AGCACGCCGCGC-CCTGCTT
GGCGACCGCCG-------------------------------------------------
------------------------------------------------------------
------------------------------------------------------------
------------------------------------------------------------
------------------------------------------------------------
---------------------------
>TLmlt885
TATTACGTCGAGAATACGATCACGGA-AA-----ACACCGCCGCTTGAGGCGACCGCGGC
-CGCGCCATTTGTGTGCG-------CGGCCTTTCGCCGTCAGACCCTGCGGCGATCGACA
ATCCAAGCGGCTGCCATTAACGCAATGACCGCCGTAAGGGCAATCAGTGCCAGCGCGTAG
AAGAGCGAATATTCGACCAGCG-ACGGCAGGATCGAAAG-AGCACGCCGCGC-CCTGCTT
GGCGACCGCCG-------------------------------------------------
------------------------------------------------------------
------------------------------------------------------------
------------------------------------------------------------
------------------------------------------------------------
---------------------------
>TLmlt886
TATTACGTCGAGAATACGATCACGGA-AA-----ACACCGCCGCTTGAGGCGACCGCGGC
-CGCGCCACTTGTGCGCGGCCTTTTTCGCCCTTCGCCGTCAAGCCTTGCGGCGATCGACG
ATCCAAGCGGCTGCCATTAACGCAATGACCGCCGTAAGGGCAATCAGTGCCAGCGCGTAG
AAGAGCGAATATTCTACCAGCG-ACGGCAGGATCGAAAG-AGCACGCCGCGC-CCTGCTT
GGCGACCGCCG-------------------------------------------------
------------------------------------------------------------
------------------------------------------------------------
------------------------------------------------------------
------------------------------------------------------------
---------------------------
>TLmlt887
TATTACGTCGAGAATACGATCACGGA-AA-----ACACCGCCGCTTGAGGCGACCGCGGC
-CGCGCCACTTGTGCGCGGCCTTTTTCGCCCTTCGCCGTCAAGCCTTGCGGCGATCGACG
ATCCAAGCGGCTGCCATTAACGCAATGACCGCCGTAAGGGCAATCAGTGCCAGCGCGTAG
AAGAGCGAATATTCTACCAGCG-ACGGCAGGATCGAAAG-AGCACGCCGCGC-CCTGCTT
GGCGACCGCCG-------------------------------------------------
------------------------------------------------------------
------------------------------------------------------------
------------------------------------------------------------
------------------------------------------------------------
---------------------------
>TLmlt888
TATTACGTCGAGAATACGATCACGGA-AA-----ACACCGCCGCTTGAGGCGACCGCGGC
-CGCGCCACTTGTGCGCGGCCTTTTTCGCCCTTCGCCGTCAAGCCTTGCGGCGATCGACG
ATCCAAGCGGCTGCCATTAACGCAATGACCGCCGTAAGGGCAATCAGTGCCAGCGCGTAG
AAGAGCGAATATTCTACCAGCG-ACGGCAGGATCGAAAG-AGCACGCCGCGC-CCTGCTT
GGCGACCGCCG-------------------------------------------------
------------------------------------------------------------
------------------------------------------------------------
------------------------------------------------------------
------------------------------------------------------------
---------------------------
>TLmlt891
TATTACGTCGAGAATACGATCACGGA-AA-----ACACCGCCGCTTGAGGCGACCGCGGC
-CGCGCCACTTGTGCGCGGCCTTTTTCGCCCTTCGCCGTCAAGCCTTGCGGCGATCGACG
ATCCAAGCGGCTGCCATTAACGCAATGACCGCCGTAAGGGCAATCAGTGCCAGCGCGTAG
AAGAGCGAATATTCTACCAGCG-ACGGCAGGATCGAAAG-AGCACGCCGCGC-CCTGCTT
GGCGACCGCCG-------------------------------------------------
------------------------------------------------------------
------------------------------------------------------------
------------------------------------------------------------
------------------------------------------------------------
---------------------------
>TLmlt891B
TATTACGTCGAGAATACGATCACGGA-AA-----ACACCGCCGCTTGAGGCGACCGCGGC
-CGCGCCACTTGTGCGCGGCCTTTTTCGCCCTTCGCCGTCAAGCCTTGCGGCGATCGACG
ATCCAAGCGGCTGCCATTAACGCAATGACCGCCGTAAGGGCAATCAGTGCCAGCGCGTAG
AAGAGCGAATATTCTACCAGCG-ACGGCAGGATCGAAAG-AGCACGCCGCGC-CCTGCTT
GGCGACCGCCG-------------------------------------------------
------------------------------------------------------------
------------------------------------------------------------
------------------------------------------------------------
------------------------------------------------------------
---------------------------
>TLmlt892
TATTACGTCGAGAATACGATCACGGA-AA-----ACACCGCCGCTTGAGGCGACCGCGGC
-CGCGCCACTTGTGCGCGGCCTTTTTCGCCCTTCGCCGTCAAGCCTTGCGGCGATCGACG
ATCCAAGCGGCTGCCATTAACGCAATGACCGCCGTAAGGGCAATCAGTGCCAGCGCGTAG
AAGAGCGAATATTCTACCAGCG-ACGGCAGGATCGAAAG-AGCACGCCGCGC-CCTGCTT
GGCGACCGCCG-------------------------------------------------
------------------------------------------------------------
------------------------------------------------------------
------------------------------------------------------------
------------------------------------------------------------
---------------------------
>TLmlt893
TATTACGTCGAGAATACGATCACGGA-AA-----ACACCGCCGCTTGAGGCGACCGCGGC
-CGCGCCACTTGTGCGCGGCCTTTTTCGCCCTTCGCCGTCAAGCCTTGCGGCGATCGACG
ATCCAAGCGGCTGCCATTAACGCAATGACCGCCGTAAGGGCAATCAGTGCCAGCGCGTAG
AAGAGCGAATATTCTACCAGCG-ACGGCAGGATCGAAAG-AGCACGCCGCGC-CCTGCTT
GGCGACCGCCG-------------------------------------------------
------------------------------------------------------------
------------------------------------------------------------
------------------------------------------------------------
------------------------------------------------------------
---------------------------
>TLmlt894
TATTACGTCGAGAATACGATCACGGA-AA-----ACACCGCCGCTTGAGGCGACCGCGGC
-CGCGCCACTTGTGCGCGGCCTTTTTCGCCCTTCGCCGTCAAGCCTTGCGGCGATCGACG
ATCCAAGCGGCTGCCATTAACGCAATGACCGCCGTAAGGGCAATCAGTGCCAGCGCGTAG
AAGAGCGAATATTCTACCAGCG-ACGGCAGGATCGAAAG-AGCACGCCGCGC-CCTGCTT
GGCGACCGCCG-------------------------------------------------
------------------------------------------------------------
------------------------------------------------------------
------------------------------------------------------------
------------------------------------------------------------
---------------------------
>TLmlt896
TATTACGTCGAGAATACGATCACGGA-AA-----ACACCGCCGCTTGAGGCGACCGCGGC
-CGCGCCATTTGTGTGCG-------CGGCCTTTCGCCGTCAGACCCTGCGGCGATCGACA
ATCCAAGCGGCTGCCATTAACGCAATGACCGCCGTAAGGGCAATCAGTGCCAGCGCGTAG
AAGAGCGAATATTCGACCAGCG-ACGGCAGGATCGAAAG-AGCACGCCGCGC-CCTGCTT
GGCGACCGCCG-------------------------------------------------
------------------------------------------------------------
------------------------------------------------------------
------------------------------------------------------------
------------------------------------------------------------
---------------------------
>TLmlt898B
TATTACGTCGAGAATACGATCACGGA-AA-----ACACCGCCGCTTGAGGCGACCGCGGC
-CGCGCCACTTGTGCGCGGCCTTTTTCGCCCTTCGCCGTCAAGCCTTGCGGCGATCGACG
ATCCAAGCGGCTGCCATTAACGCAATGACCGCCGTAAGGGCAATCAGTGCCAGCGCGTAG
AAGAGCGAATATTCTACCAGCG-ACGGCAGGATCGAAAG-AGCACGCCGCGC-CCTGCTT
GGCGACCGCCG-------------------------------------------------
------------------------------------------------------------
------------------------------------------------------------
------------------------------------------------------------
------------------------------------------------------------
---------------------------
>TLmlt671
TATTACGTCGAGAATACGATCACGGA-AA-----ACACCGCCGCTTGAGGCGACCGCGGC
-CGCGCCACTTGTGCGCGGCCTTTTTCGCCCTTCGCCGTCAAGCCTTGCGGCGATCGACG
ATCCAAGCGGCTGCCATTAACGCAATGACCGCCGTAAGGGCAATCAGTGCCAGCGCGTAG
AAGAGCGAATATTCTACCAGCG-ACGGCAGGATCGAAAG-AGCACGCCGCGC-CCTGCTT
GGCGACCGCCG-------------------------------------------------
------------------------------------------------------------
------------------------------------------------------------
------------------------------------------------------------
------------------------------------------------------------
---------------------------
>TLmlt672
TATTACGTCGAGAATACGATCACGGA-AA-----ACACCGCCGCTTGAGGCGACCGCGGC
-CGCGCCACTTGTGCGCGGCCTTTTTCGCCCTTCGCCGTCAAGCCTTGCGGCGATCGACG
ATCCAAGCGGCTGCCATTAACGCAATGACCGCCGTAAGGGCAATCAGTGCCAGCGCGTAG
AAGAGCGAATATTCTACCAGCG-ACGGCAGGATCGAAAG-AGCACGCCGCGC-CCTGCTT
GGCGACCGCCG-------------------------------------------------
------------------------------------------------------------
------------------------------------------------------------
------------------------------------------------------------
------------------------------------------------------------
---------------------------
>TLmlt675
TATTACGTCGAGAATACGATCACGGA-AA-----ACACCGCCGCTTGAGGCGACCGCGGC
-CGCGCCACTTGTGCGCGGCCTTTTTCGCCCTTCGCCGTCAAGCCTTGCGGCGATCGACG
ATCCAAGCGGCTGCCATTAACGCAATGACCGCCGTAAGGGCAATCAGTGCCAGCGCGTAG
AAGAGCGAATATTCTACCAGCG-ACGGCAGGATCGAAAG-AGCACGCCGCGC-CCTGCTT
GGCGACCGCCG-------------------------------------------------
------------------------------------------------------------
------------------------------------------------------------
------------------------------------------------------------
------------------------------------------------------------
---------------------------
>TLmlt680
TATTACGTCGAGAATACGATCACGGA-AA-----ACACCGCCGCTTGAGGCGACCGCGGC
-CGCGCCACTTGTGCGCGGCCTTTTTCGCCCTTCGCCGTCAAGCCTTGCGGCGATCGACG
ATCCAAGCGGCTGCCATTAACGCAATGACCGCCGTAAGGGCAATCAGTGCCAGCGCGTAG
AAGAGCGAATATTCTACCAGCG-ACGGCAGGATCGAAAG-AGCACGCCGCGC-CCTGCTT
GGCGACCGCCG-------------------------------------------------
------------------------------------------------------------
------------------------------------------------------------
------------------------------------------------------------
------------------------------------------------------------
---------------------------
>TLmlt681
TATTACGTCGAGAATACGATCACGGA-AA-----ACACCGCCGCTTGAGGCGACCGCGGC
-CGCGCCACTTGTGCGCGGCCTTTTTCGCCCTTCGCCGTCAAGCCTTGCGGCGATCGACG
ATCCAAGCGGCTGCCATTAACGCAATGACCGCCGTAAGGGCAATCAGTGCCAGCGCGTAG
AAGAGCGAATATTCTACCAGCG-ACGGCAGGATCGAAAG-AGCACGCCGCGC-CCTGCTT
GGCGACCGCCG-------------------------------------------------
------------------------------------------------------------
------------------------------------------------------------
------------------------------------------------------------
------------------------------------------------------------
---------------------------
>TLmlt683
TATTACGTCGAGAATACGATCACGGA-AA-----ACACCGCCGCTTGAGGCGACCGCGGC
-CGCGCCATTTGTGTGCG-------CGGCCTTTCGCCGTCAGACCCTGCGGCGATCGACA
ATCCAAGCGGCTGCCATTAACGCAATGACCGCCGTAAGGGCAATCAGTGCCAGCGCGTAG
AAGAGCGAATATTCGACCAGCG-ACGGCAGGATCGAAAG-AGCACGCCGCGC-CCTGCTT
GGCGACCGCCG-------------------------------------------------
------------------------------------------------------------
------------------------------------------------------------
------------------------------------------------------------
------------------------------------------------------------
---------------------------
>TLmlt684
TATTACGTCGAGAATACGATCACGGA-AA-----ACACCGCCGCTTGAGGCGACCGCGGC
-CGCGCCACTTGTGCGCGGCCTTTTTCGCCCTTCGCCGTCAAGCCTTGCGGCGATCGACG
ATCCAAGCGGCTGCCATTAACGCAATGACCGCCGTAAGGGCAATCAGTGCCAGCGCGTAG
AAGAGCGAATATTCTACCAGCG-ACGGCAGGATCGAAAG-AGCACGCCGCGC-CCTGCTT
GGCGACCGCCG-------------------------------------------------
------------------------------------------------------------
------------------------------------------------------------
------------------------------------------------------------
------------------------------------------------------------
---------------------------
>TLmlt685
TATTACGTCGAGAATACGATCACGGA-AA-----ACACCGCCGCTTGAGGCGACCGCGGC
-CGCGCCACTTGTGCGCGGCCTTTTTCGCCCTTCGCCGTCAAGCCTTGCGGCGATCGACG
ATCCAAGCGGCTGCCATTAACGCAATGACCGCCGTAAGGGCAATCAGTGCCAGCGCGTAG
AAGAGCGAATATTCTACCAGCG-ACGGCAGGATCGAAAG-AGCACGCCGCGC-CCTGCTT
GGCGACCGCCG-------------------------------------------------
------------------------------------------------------------
------------------------------------------------------------
------------------------------------------------------------
------------------------------------------------------------
---------------------------
>TLmlt686
TATTACGTCGAGAATACGATCACGGA-AA-----ACACCGCCGCTTGAGGCGACCGCGGC
-CGCGCCACTTGTGCGCGGCCTTTTTCGCCCTTCGCCGTCAAGCCTTGCGGCGATCGACG
ATCCAAGCGGCTGCCATTAACGCAATGACCGCCGTAAGGGCAATCAGTGCCAGCGCGTAG
AAGAGCGAATATTCTACCAGCG-ACGGCAGGATCGAAAG-AGCACGCCGCGC-CCTGCTT
GGCGACCGCCG-------------------------------------------------
------------------------------------------------------------
------------------------------------------------------------
------------------------------------------------------------
------------------------------------------------------------
---------------------------
>TLmlt688
TATTACGTCGAGAATACGATCACGGA-AA-----ACACCGCCGCTTGAGGCGACCGCGGC
-CGCGCCACTTGTGCGCGGCCTTTTTCGCCCTTCGCCGTCAAGCCTTGCGGCGATCGACG
ATCCAAGCGGCTGCCATTAACGCAATGACCGCCGTAAGGGCAATCAGTGCCAGCGCGTAG
AAGAGCGAATATTCTACCAGCG-ACGGCAGGATCGAAAG-AGCACGCCGCGC-CCTGCTT
GGCGACCGCCG-------------------------------------------------
------------------------------------------------------------
------------------------------------------------------------
------------------------------------------------------------
------------------------------------------------------------
---------------------------
>TLmlt689
TATTACGTCGAGAATACGATCACGGA-AA-----ACACCGCCGCTTGAGGCGACCGCGGC
-CGCGCCACTTGTGCGCGGCCTTTTTCGCCCTTCGCCGTCAAGCCTTGCGGCGATCGACG
ATCCAAGCGGCTGCCATTAACGCAATGACCGCCGTAAGGGCAATCAGTGCCAGCGCGTAG
AAGAGCGAATATTCTACCAGCG-ACGGCAGGATCGAAAG-AGCACGCCGCGC-CCTGCTT
GGCGACCGCCG-------------------------------------------------
------------------------------------------------------------
------------------------------------------------------------
------------------------------------------------------------
------------------------------------------------------------
---------------------------
>TLmlt690
TATTACGTCGAGAATACGATCACGGA-AA-----ACACCGCCGCTTGAGGCGACCGCGGC
-CGCGCCACTTGTGCGCGGCCTTTTTCGCCCTTCGCCGTCAAGCCTTGCGGCGATCGACG
ATCCAAGCGGCTGCCATTAACGCAATGACCGCCGTAAGGGCAATCAGTGCCAGCGCGTAG
AAGAGCGAATATTCTACCAGCG-ACGGCAGGATCGAAAG-AGCACGCCGCGC-CCTGCTT
GGCGACCGCCG-------------------------------------------------
------------------------------------------------------------
------------------------------------------------------------
------------------------------------------------------------
------------------------------------------------------------
---------------------------
>TLmlt691
TATTACGTCGAGAATACGATCACGGA-AA-----ACACCGCCGCTTGAGGCGACCGCGGC
-CGCGCCACTTGTGCGCGGCCTTTTTCGCCCTTCGCCGTCAAGCTTTGCGGCGATCGACG
ATCCAAGCGGCTGCCATTAACGCAATGACCGCCGTAAGGGCAATCAGTGCCAGCGCGTAG
AAGAGCGAATATTCTACCAGCG-ACGGCAGGATCGAAAG-AGCACGCCGCGC-CCTGCTT
GGCGACCGCCG-------------------------------------------------
------------------------------------------------------------
------------------------------------------------------------
------------------------------------------------------------
------------------------------------------------------------
---------------------------
>TLmlt692
TATTACGTCGAGAATACGATCACGGA-AA-----ACACCGCCGCTTGAGGCGACCGCGGC
-CGCGCCACTTGTGCGCGGCCTTTTTCGCCCTTCGCCGTCAAGCCTTGCGGCGATCGACG
ATCCAAGCGGCTGCCATTAACGCAATGACCGCCGTAAGGGCAATCAGTGCCAGCGCGTAG
AAGAGCGAATATTCTACCAGCG-ACGGCAGGATCGAAAG-AGCACGCCGCGC-CCTGCTT
GGCGACCGCCG-------------------------------------------------
------------------------------------------------------------
------------------------------------------------------------
------------------------------------------------------------
------------------------------------------------------------
---------------------------
>TLmlt694
TATTACGTCGAGAATACGATCACGGA-AA-----ACACCGCCGCTTGAGGCGACCGCGGC
-CGCGCCACTTGTGCGCGGCCTTTTTCGCCCTTCGCCGTCAAGCCTTGCGGCGATCGACG
ATCCAAGCGGCTGCCATTAACGCAATGACCGCCGTAAGGGCAATCAGTGCCAGCGCGTAG
AAGAGCGAATATTCTACCAGCG-ACGGCAGGATCGAAAG-AGCACGCCGCGC-CCTGCTT
GGCGACCGCCG-------------------------------------------------
------------------------------------------------------------
------------------------------------------------------------
------------------------------------------------------------
------------------------------------------------------------
---------------------------
>TLmlt695
TATTACGTCGAGAATACGATCACGGA-AA-----ACACCGCCGCTTGAGGCGACCGCGGC
-CGCGCCACTTGTGCGCGGCCTTTTTCGCCCTTCGCCGTCAAGCCTTGCGGCGATCGACG
ATCCAAGCGGCTGCCATTAACGCAATGACCGCCGTAAGGGCAATCAGTGCCAGCGCGTAG
AAGAGCGAATATTCTACCAGCG-ACGGCAGGATCGAAAG-AGCACGCCGCGC-CCTGCTT
GGCGACCGCCG-------------------------------------------------
------------------------------------------------------------
------------------------------------------------------------
------------------------------------------------------------
------------------------------------------------------------
---------------------------
>TLmlt696
TATTACGTCGAGAATACGATCACGGA-AA-----ACACCGCCGCTTGAGGCGACCGCGGC
-CGCGCCACTTGTGCGCGGCCTTTTTCGCCCTTCGCCGTCAAGCCTTGCGGCGATCGACG
ATCCAAGCGGCTGCCATTAACGCAATGACCGCCGTAAGGGCAATCAGTGCCAGCGCGTAG
AAGAGCGAATATTCTACCAGCG-ACGGCAGGATCGAAAG-AGCACGCCGCGC-CCTGCTT
GGCGACCGCCG-------------------------------------------------
------------------------------------------------------------
------------------------------------------------------------
------------------------------------------------------------
------------------------------------------------------------
---------------------------
>TLmlt697
TATTACGTCGAGAATACGATCACGGA-AA-----ACACCGCCGCTTGAGGCGACCGCGGC
-CGCGCCACTTGTGCGCGGCCTTTTTCGCCCTTCGCCGTCAAGCCTTGCGGCGATCGACG
ATCCAAGCGGCTGCCATTAACGCAATGACCGCCGTAAGGGCAATCAGTGCCAGCGCGTAG
AAGAGCGAATATTCTACCAGCG-ACGGCAGGATCGAAAG-AGCACGCCGCGC-CCTGCTT
GGCGACCGCCG-------------------------------------------------
------------------------------------------------------------
------------------------------------------------------------
------------------------------------------------------------
------------------------------------------------------------
---------------------------
>TLmlt698
TATTACGTCGAGAATACGATCACGGA-AA-----ACACCGCCGCTTGAGGCGACCGCGGC
-CGCGCCACTTGTGCGCGGCCTTTTTCGCCCTTCGCCGTCAAGCCTTGCGGCGATCGACG
ATCCAAGCGGCTGCCATTAACGCAATGACCGCCGTAAGGGCAATCAGTGCCAGCGCGTAG
AAGAGCGAATATTCTACCAGCG-ACGGCAGGATCGAAAG-AGCACGCCGCGC-CCTGCTT
GGCGACCGCCG-------------------------------------------------
------------------------------------------------------------
------------------------------------------------------------
------------------------------------------------------------
------------------------------------------------------------
---------------------------
>TLmlt699
TATTACGTCGAGAATACGATCACGGA-AA-----ACACCGCCGCTTGAGGCGACCGCGGC
-CGCGCCACTTGTGCGCGGCCTTTTTCGCCCTTCGCCGTCAAGCCTTGCGGCGATCGACG
ATCCAAGCGGCTGCCATTAACGCAATGACCGCCGTAAGGGCAATCAGTGCCAGCGCGTAG
AAGAGCGAATATTCTACCAGCG-ACGGCAGGATCGAAAG-AGCACGCCGCGC-CCTGCTT
GGCGACCGCCG-------------------------------------------------
------------------------------------------------------------
------------------------------------------------------------
------------------------------------------------------------
------------------------------------------------------------
---------------------------
>TTmlt604
TATTACGTCGAGAATACGATCACGGA-AA-----ACACCGCCGCTTGAGGCGACCGCGGC
-CGCGCCACTTGTGCGCGGCCTTTTTCGCCCTTCGCCGTCAAGCCTTGCGGCGATCGACG
ATCCAAGCGGCTGCCATTAACGCAATGACCGCCGTAAGGGCAATCAGTGCCAGCGCGTAG
AAGAGCGAATATTCTACCAGCG-ACGGCAGGATCGAAAG-AGCACGCCGCGC-CCTGCTT
GGCGACCGCCG-------------------------------------------------
------------------------------------------------------------
------------------------------------------------------------
------------------------------------------------------------
------------------------------------------------------------
---------------------------
>TTmlt605
TATTACGTCGAGAATACGATCACGGA-AA-----ACACCGCCGCTTGAGGCGACCGCGGC
-CGCGCCACTTGTGCGCGGCCTTTTTCGCCCTTCGCCGTCAAGCCTTGCGGCGATCGACG
ATCCAAGCGGCTGCCATTAACGCAATGACCGCCGTAAGGGCAATCAGTGCCAGCGCGTAG
AAGAGCGAATATTCTACCAGCG-ACGGCAGGATCGAAAG-AGCACGCCGCGC-CCTGCTT
GGCGACCGCCG-------------------------------------------------
------------------------------------------------------------
------------------------------------------------------------
------------------------------------------------------------
------------------------------------------------------------
---------------------------
>TTmlt607
TATTACGTCGAGAATACGATCACGGA-AA-----ACACCGCCGCTTGAGGCGACCGCGGC
-CGCGCCATTTGTGTGCG-------CGGCCTTTCGCCGTCAGACCCTGCGGCGATCGACA
ATCCAAGCGGCTGCCATTAACGCAATGACCGCCGTAAGGGCAATCAGTGCCAGCGCGTAG
AAGAGCGAATATTCGACCAGCG-ACGGCAGGATCGAAAG-AGCACGCCGCGC-CCTGCTT
GGCGACCGCCG-------------------------------------------------
------------------------------------------------------------
------------------------------------------------------------
------------------------------------------------------------
------------------------------------------------------------
---------------------------
>TTmlt608
TATTACGTCGAGAATACGATCACGGA-AA-----ACACCGCCGCTTGAGGCGACCGCGGC
-CGCGCCATTTGTGTGCG-------CGGCCTTTCGCCGTCAGACCCTGCGGCGATCGACA
ATCCAAGCGGCTGCCATTAACGCAATGACCGCCGTAAGGGCAATCAGTGCCAGCGCGTAG
AAGAGCGAATATTCGACCAGCG-ACGGCAGGATCGAAAG-AGCACGCCGCGC-CCTGCTT
GGCGACCGCCG-------------------------------------------------
------------------------------------------------------------
------------------------------------------------------------
------------------------------------------------------------
------------------------------------------------------------
---------------------------
>TTmlt609
TATTACGTCGAGAATACGATCACGGA-AA-----ACACCGCCGCTTGAGGCGACCGCGGC
-CGCGCCACTTGTGCGCGGCCTTTTTCGCCCTTCGCCGTCAAGCCTTGCGGCGATCGACG
ATCCAAGCGGCTGCCATTAACGCAATGACCGCCGTAAGGGCAATCAGTGCCAGCGCGTAG
AAGAGCGAATATTCTACCAGCG-ACGGCAGGATCGAAAG-AGCACGCCGCGC-CCTGCTT
GGCGACCGCCG-------------------------------------------------
------------------------------------------------------------
------------------------------------------------------------
------------------------------------------------------------
------------------------------------------------------------
---------------------------
>TTmlt613
TATTACGTCGAGAATACGATCACGGA-AA-----ACACCGCCGCTTGAGGCGACCGCGGC
-CGCGCCCTTTGTGCGCGGCCTTTTTCGCCCTTCGCCGTCAAGCCTTGCGGCGATCGACG
ATCCAAGCGGCTGCCATTAACGCAATGACCGCCGTAAGGGCAATCAGTGCCAGCGCGTAG
AAGAGCGAATATTCTACCAGCG-ACGGCAGGATCGAAAG-AGCACGCCGCGC-CCTGCTT
GGCGACCGCCG-------------------------------------------------
------------------------------------------------------------
------------------------------------------------------------
------------------------------------------------------------
------------------------------------------------------------
---------------------------
>TTmlt615
TATTACGTCGAGAATACGATCACGGA-AA-----ACACCGCCGCTTGAGGCGACCGCGGC
-CGCGCCACTTGTGCGCGGCCTTTTTCGCCCTTCGCCGTCAAGCCTTGCGGCGATCGACG
ATCCAAGCGGCTGCCATTAACGCAATGACCGCCGTAAGGGCAATCAGTGCCAGCGCGTAG
AAGAGCGAATATTCTACCAGCG-ACGGCAGGATCGAAAG-AGCACGCCGCGC-CCTGCTT
GGCGACCGCCG-------------------------------------------------
------------------------------------------------------------
------------------------------------------------------------
------------------------------------------------------------
------------------------------------------------------------
---------------------------
>TTmlt617
TATTACGTCGAGAATACGATCACGGA-AA-----ACACCGCCGCTTGAGGCGACCGCGGC
-CGCGCCACTTGTGCGCGGCCTTTTTCGCCCTTCGCCGTCAAGCCTTGCGGCGATCGACG
ATCCAAGCGGCTGCCATTAACGCAATGACCGCCGTAAGGGCAATCAGTGCCAGCGCGTAG
AAGAGCGAATATTCTACCAGCG-ACGGCAGGATCGAAAG-AGCACGCCGCGC-CCTGCTT
GGCGACCGCCG-------------------------------------------------
------------------------------------------------------------
------------------------------------------------------------
------------------------------------------------------------
------------------------------------------------------------
---------------------------
>TTmlt620
TATTACGTCGAGAATACGATCACGGA-AA-----ACACCGCCGCTTGAGGCGACCGCGGC
-CGCGCCACTTGTGCGCGGCCTTTTTCGCCCTTCGCCGTCAAGCCTTGCGGCGATCGACG
ATCCAAGCGGCTGCCATTAACGCAATGACCGCCGTAAGGGCAATCAGTGCCAGCGCGTAG
AAGAGCGAATATTCTACCAGCG-ACGGCAGGATCGAAAG-AGCACGCCGCGC-CCTGCTT
GGCGACCGCCG-------------------------------------------------
------------------------------------------------------------
------------------------------------------------------------
------------------------------------------------------------
------------------------------------------------------------
---------------------------
>TTmlt622
TATTACGTCGAGAATACGATCACGGA-AA-----ACACCGCCGCTTGAGGCGACCGCGGC
-CGCGCCATTTGTGTGCG-------CGGCCTTTCGCCGTCAGACCCTGCGGCGATCGACA
ATCCAAGCGGCTGCCATTAACGCAATGACCGCCGTAAGGGCAATCAGTGCCAGCGCGTAG
AAGAGCGAATATTCGACCAGCG-ACGGCAGGATCGAAAG-AGCACGCCGCGC-CCTGCTT
GGCGACCGCCG-------------------------------------------------
------------------------------------------------------------
------------------------------------------------------------
------------------------------------------------------------
------------------------------------------------------------
---------------------------
>TTmlt623
TATTACGTCGAGAATACGATCACGGA-AA-----ACACCGCCGCTTGAGGCGACCGCGGC
-CGCGCCATTTGTGTGCG-------CGGCCTTTCGCCGTCAGACCCTGCGGCGATCGACA
ATCCAAGCGGCTGCCATTAACGCAATGACCGCCGTAAGGGCAATCAGTGCCAGCGCGTAG
AAGAGCGAATATTCGACCAGCG-ACGGCAGGATCGAAAG-AGCACGCCGCGC-CCTGCTT
GGCGACCGCCG-------------------------------------------------
------------------------------------------------------------
------------------------------------------------------------
------------------------------------------------------------
------------------------------------------------------------
---------------------------
>TTmlt624
TATTACGTCGAGAATACGATCACGGA-AA-----ACACCGCCGCTTGAGGCGACCGCGGC
-CGCGCCACTTGTGCGCGGCCTTTTTCGCCCTTCGCCGTCAAGCCTTGCGGCGATCGACG
ATCCAAGCGGCTGCCATTAACGCAATGACCGCCGTAAGGGCAATCAGTGCCAGCGCGTAG
AAGAGCGAATATTCTACCAGCG-ACGGCAGGATCGAAAG-AGCACGCCGCGC-CCTGCTT
GGCGACCGCCG-------------------------------------------------
------------------------------------------------------------
------------------------------------------------------------
------------------------------------------------------------
------------------------------------------------------------
---------------------------
>TTmlt627
TATTACGTCGAGAATACGATCACGGA-AA-----ACACCGCCGCTTGAGGCGACCGCGGC
-CGCGCCACTTGTGCGCGGCCTTTTTCGCCCTTCGCCGTCAAGCCTTGCGGCGATCGACG
ATCCAAGCGGCTGCCATTAACGCAATGACCGCCGTAAGGGCAATCAGTGCCAGCGCGTAG
AAGAGCGAATATTCTACCAGCG-ACGGCAGGATCGAAAG-AGCACGCCGCGC-CCTGCTT
GGCGACCGCCG-------------------------------------------------
------------------------------------------------------------
------------------------------------------------------------
------------------------------------------------------------
------------------------------------------------------------
---------------------------
>TTmlt632
TATTACGTCGAGAATACGATCACGGA-AA-----ACACCGCCGCTTGAGGCGACCGCGGC
-CGCGCCACTTGTGCGCGGCCTTTTTCGCCCTTCGCCGTCAAGCCTTGCGGCGATCGACG
ATCCAAGCGGCTGCCATTAACGCAATGACCGCCGTAAGGGCAATCAGTGCCAGCGCGTAG
AAGAGCGAATATTCTACCAGCG-ACGGCAGGATCGAAAG-AGCACGCCGCGC-CCTGCTT
GGCGACCGCCG-------------------------------------------------
------------------------------------------------------------
------------------------------------------------------------
------------------------------------------------------------
------------------------------------------------------------
---------------------------
>TTmlt633
TATTACGTCGAGAATACGATCACGGA-AA-----ACACCGCCGCTTGAGGCGACCGCGGC
-CGCGCCACTTGTGCGCGGCCTTTTTCGCCCTTCGCCGTCAAGCCTTGCGGCGATCGACG
ATCCAAGCGGCTGCCATTAACGCAATGACCGCCGTAAGGGCAATCAGTGCCAGCGCGTAG
AAGAGCGAATATTCTACCAGCG-ACGGCAGGATCGAAAG-AGCACGCCGCGC-CCTGCTT
GGCGACCGCCG-------------------------------------------------
------------------------------------------------------------
------------------------------------------------------------
------------------------------------------------------------
------------------------------------------------------------
---------------------------
>TTmlt634
TATTACGTCGAGAATACGATCACGGA-AA-----ACACCGCCGCTTGAGGCGACCGCGGC
-CGCGCCACTTGTGCGCGGCCTTTTTCGCCCTTCGCCGTCAAGCCTTGCGGCGATCGACG
ATCCAAGCGGCTGCCATTAACGCAATGACCGCCGTAAGGGCAATCAGTGCCAGCGCGTAG
AAGAGCGAATATTCTACCAGCG-ACGGCAGGATCGAAAG-AGCACGCCGCGC-CCTGCTT
GGCGACCGCCG-------------------------------------------------
------------------------------------------------------------
------------------------------------------------------------
------------------------------------------------------------
------------------------------------------------------------
---------------------------
>TTmlt636
TATTACGTCGAGAATACGATCACGGA-AA-----ACACCGCCGCTTGAGGCGACCGCGGC
-CGCGCCACTTGTGCGCGGCCTTTTTCGCCCTTCGCCGTCAAGCCTTGCGGCGATCGACG
ATCCAAGCGGCTGCCATTAACGCAATGACCGCCGTAAGGGCAATCAGTGCCAGCGCGTAG
AAGAGCGAATATTCTACCAGCG-ACGGCAGGATCGAAAG-AGCACGCCGCGC-CCTGCTT
GGCGACCGCCG-------------------------------------------------
------------------------------------------------------------
------------------------------------------------------------
------------------------------------------------------------
------------------------------------------------------------
---------------------------
>TTmlt641
TATTACGTCGAGAATACGATCACGGA-AA-----ACACCGCCGCTTGAGGCGACCGCGGC
-CGCGCCACTTGTGCGCGGCCTTTTTCGCCCTTCGCCGTCAAGCCTTGCGGCGATCGACG
ATCCAAGCGGCTGCCATTAACGCAATGACCGCCGTAAGGGCAATCAGTGCCAGCGCGTAG
AAGAGCGAATATTCTACCAGCG-ACGGCAGGATCGAAAG-AGCACGCCGCGC-CCTGCTT
GGCGACCGCCG-------------------------------------------------
------------------------------------------------------------
------------------------------------------------------------
------------------------------------------------------------
------------------------------------------------------------
---------------------------
>TTmlt651
TATTACGTCGAGAATACGATCACGGA-AA-----ACACCGCCGCTTGAGGCGACCGCGGC
-CGCGCCACTTGTGCGCGGCCTTTTTCGCCCTTCGCCGTCAAGCCTTGCGGCGATCGACG
ATCCAAGCGGCTGCCATTAACGCAATGACCGCCGTAAGGGCAATCAGTGCCAGCGCGTAG
AAGAGCGAATATTCTACCAGCG-ACGGCAGGATCGAAAG-AGCACGCCGCGC-CCTGCTT
GGCGACCGCCG-------------------------------------------------
------------------------------------------------------------
------------------------------------------------------------
------------------------------------------------------------
------------------------------------------------------------
---------------------------
>TTmlt652
TATTACGTCGAGAATACGATCACGGA-AA-----ACACCGCCGCTTGAGGCGACCGCGGC
-CGCGCCACTTGTGCGCGGCCTTTTTCGCCCTTCGCCGTCAAGCCTTGCGGCGATCGACG
ATCCAAGCGGCTGCCATTAACGCAATGACCGCCGTAAGGGCAATCAGTGCCAGCGCGTAG
AAGAGCGAATATTCTACCAGCG-ACGGCAGGATCGAAAG-AGCACGCCGCGC-CCTGCTT
GGCGACCGCCG-------------------------------------------------
------------------------------------------------------------
------------------------------------------------------------
------------------------------------------------------------
------------------------------------------------------------
---------------------------
>TTmlt653
TATTACGTCGAGAATACGATCACGGA-AA-----ACACCGCCGCTTGAGGCGACCGCGGC
-CGCGCCACTTGTGCGCGGCCTTTTTCGCCCTTCGCCGTCAAGCCTTGCGGCGATCGACG
ATCCAAGCGGCTGCCATTAACGCAATGACCGCCGTAAGGGCAATCAGTGCCAGCGCGTAG
AAGAGCGAATATTCTACCAGCG-ACGGCAGGATCGAAAG-AGCACGCCGCGC-CCTGCTT
GGCGACCGCCG-------------------------------------------------
------------------------------------------------------------
------------------------------------------------------------
------------------------------------------------------------
------------------------------------------------------------
---------------------------
>TTmlt654
TATTACGTCGAGAATACGATCACGGA-AA-----ACACCGCCGCTTGAGGCGACCGCGGC
-CGCGCCACTTGTGCGCGGCCTTTTTCGCCCTTCGCCGTCAAGCCTTGCGGCGATCGACG
ATCCAAGCGGCTGCCATTAACGCAATGACCGCCGTAAGGGCAATCAGTGCCAGCGCGTAG
AAGAGCGAATATTCTACCAGCG-ACGGCAGGATCGAAAG-AGCACGCCGCGC-CCTGCTT
GGCGACCGCCG-------------------------------------------------
------------------------------------------------------------
------------------------------------------------------------
------------------------------------------------------------
------------------------------------------------------------
---------------------------
>TTmlt662
TATTACGTCGAGAATACGATCACGGA-AA-----ACACCGCCGCTTGAGGCGACCGCGGC
-CGCGCCACTTGTGCGCGGCCTTTTTCGCCCTTCGCCGTCAAGCCTTGCGGCGATCGACG
ATCCAAGCGGCTGCCATTAACGCAATGACCGCCGTAAGGGCAATCAGTGCCAGCGCGTAG
AAGAGCGAATATTCTACCAGCG-ACGGCAGGATCGAAAG-AGCACGCCGCGC-CCTGCTT
GGCGACCGCCG-------------------------------------------------
------------------------------------------------------------
------------------------------------------------------------
------------------------------------------------------------
------------------------------------------------------------
---------------------------
>TTmlt666
TATTACGTCGAGAATACGATCACGGA-AA-----ACACCGCCGCTTGAGGCGACCGCGGC
-CGCGCCATTTGTGTGCG-------CGGCCTTTCGCCGTCAGACCCTGCGGCGATCGACA
ATCCAAGCGGCTGCCATTAACGCAATGACCGCCGTAAGGGCAATCAGTGCCAGCGCGTAG
AAGAGCGAATATTCGACCAGCG-ACGGCAGGATCGAAAG-AGCACGCCGCGC-CCTGCTT
GGCGACCGCCG-------------------------------------------------
------------------------------------------------------------
------------------------------------------------------------
------------------------------------------------------------
------------------------------------------------------------
---------------------------
>TTmlt802
TATTACGTCGAGAATACGATCACGGA-AA-----ACACCGCCGCTTGAGGCGACCGCGGC
-CGCGCCACTTGTGCGCGGCCTTTTTCGCCCTTCGCCGTCAAGCCTTGCGGCGATCGACG
ATCCAAGCGGCTGCCATTAACGCAATGACCGCCGTAAGGGCAATCAGTGCCAGCGCGTAG
AAGAGCGAATATTCTACCAGCG-ACGGCAGGATCGAAAG-AGCACGCCGCGC-CCTGCTT
GGCGACCGCCG-------------------------------------------------
------------------------------------------------------------
------------------------------------------------------------
------------------------------------------------------------
------------------------------------------------------------
---------------------------
>TTmlt803
TATTACGTCGAGAATACGATCACGGA-AA-----ACACCGCCGCTTGAGGCGACCGCGGC
-CGCGCCATTTGTGTGCG-------CGGCCTTTCGCCGTCAGACCCTGCGGCGATCGACA
ATCCAAGCGGCTGCCATTAACGCAATGACCGCCGTAAGGGCAATCAGTGCCAGCGCGTAG
AAGAGCGAATATTCGACCAGCG-ACGGCAGGATCGAAAG-AGCACGCCGCGC-CCTGCTT
GGCGACCGCCG-------------------------------------------------
------------------------------------------------------------
------------------------------------------------------------
------------------------------------------------------------
------------------------------------------------------------
---------------------------
>TTmlt805
TATTACGTCGAGAATACGATCACGGA-AA-----ACACCGCCGCTTGAGGCGACCGCGGC
-CGCGCCACTTGTGCGCGGCCTTTTTCGCCCTTCGCCGTCAAGCCTTGCGGCGATCGACG
ATCCAAGCGGCTGCCATTAACGCAATGACCGCCGTAAGGGCAATCAGTGCCAGCGCGTAG
AAGAGCGAATATTCTACCAGCG-ACGGCAGGATCGAAAG-AGCACGCCGCGC-CCTGCTT
GGCGACCGCCG-------------------------------------------------
------------------------------------------------------------
------------------------------------------------------------
------------------------------------------------------------
------------------------------------------------------------
---------------------------
>TTmlt806
TATTACGTCGAGAATACGATCACGGA-AA-----ACACCGCCGCTTGAGGCGACCGCGGC
-CGCGCCACTTGTGCGCGGCCTTTTTCGCCCTTCGCCGTCAAGCCTTGCGGCGATCGACG
ATCCAAGCGGCTGCCATTAACGCAATGACCGCCGTAAGGGCAATCAGTGCCAGCGCGTAG
AAGAGCGAATATTCTACCAGCG-ACGGCAGGATCGAAAG-AGCACGCCGCGC-CCTGCTT
GGCGACCGCCG-------------------------------------------------
------------------------------------------------------------
------------------------------------------------------------
------------------------------------------------------------
------------------------------------------------------------
---------------------------
>TTmlt807
TATTACGTCGAGAATACGATCACGGA-AA-----ACACCGCCGCTTGAGGCGACCGCGGC
-CGCGCCACTTGTGCGCGGCCTTTTTCGCCCTTCGCCGTCAAGCCTTGCGGCGATCGACG
ATCCAAGCGGCTGCCATTAACGCAATGACCGCCGTAAGGGCAATCAGTGCCAGCGCGTAG
AAGAGCGAATATTCTACCAGCG-ACGGCAGGATCGAAAG-AGCACGCCGCGC-CCTGCTT
GGCGACCGCCG-------------------------------------------------
------------------------------------------------------------
------------------------------------------------------------
------------------------------------------------------------
------------------------------------------------------------
---------------------------
>TTmlt809
TATTACGTCGAGAATACGATCACGGA-AA-----ACACCGCCGCTTGAGGCGACCGCGGC
-CGCGCCATTTGTGTGCG-------CGGCCTTTCGCCGTCAGACCCTGCGGCGATCGACA
ATCCAAGCGGCTGCCATTAACGCAATGACCGCCGTAAGGGCAATCAGTGCCAGCGCGTAG
AAGAGCGAATATTCGACCAGCG-ACGGCAGGATCGAAAG-AGCACGCCGCGC-CCTGCTT
GGCGACCGCCG-------------------------------------------------
------------------------------------------------------------
------------------------------------------------------------
------------------------------------------------------------
------------------------------------------------------------
---------------------------
>TTmlt810
TATTACGTCGAGAATACGATCACGGA-AA-----ACACCGCCGCTTGAGGCGACCGCGGC
-CGCGCCATTTGTGTGCG-------CGGCCTTTCGCCGTCAGACCCTGCGGCGATCGACA
ATCCAAGCGGCTGCCATTAACGCAATGACCGCCGTAAGGGCAATCAGTGCCAGCGCGTAG
AAGAGCGAATATTCGACCAGCG-ACGGCAGGATCGAAAG-AGCACGCCGCGC-CCTGCTT
GGCGACCGCCG-------------------------------------------------
------------------------------------------------------------
------------------------------------------------------------
------------------------------------------------------------
------------------------------------------------------------
---------------------------
>TTmlt811
TATTACGTCGAGAATACGATCACGGA-AA-----ACACCGCCGCTTGAGGCGACCGCGGC
-CGCGCCATTTGTGTGCG-------CGGCCTTTCGCCGTCAGACCCTGCGGCGATCGACA
ATCCAAGCGGCTGCCATTAACGCAATGACCGCCGTAAGGGCAATCAGTGCCAGCGCGTAG
AAGAGCGAATATTCGACCAGCG-ACGGCAGGATCGAAAG-AGCACGCCGCGC-CCTGCTT
GGCGACCGCCG-------------------------------------------------
------------------------------------------------------------
------------------------------------------------------------
------------------------------------------------------------
------------------------------------------------------------
---------------------------
>TTmlt813
TATTACGTCGAGAATACGATCACGGA-AA-----ACACCGCCGCTTGAGGCGACCGCGGC
-CGCGCCACTTGTGCGCGGCCTTTTTCGCCCTTCGCCGTCAAGCCTTGCGGCGATCGACG
ATCCAAGCGGCTGCCATTAACGCAATGACCGCCGTAAGGGCAATCAGTGCCAGCGCGTAG
AAGAGCGAATATTCTACCAGCG-ACGGCAGGATCGAAAG-AGCACGCCGCGC-CCTGCTT
GGCGACCGCCG-------------------------------------------------
------------------------------------------------------------
------------------------------------------------------------
------------------------------------------------------------
------------------------------------------------------------
---------------------------
>TTmlt814
TATTACGTCGAGAATACGATCACGGA-AA-----ACACCGCCGCTTGAGGCGACCGCGGC
-CGCGCCACTTGTGCGCGGCCTTTTTCGCCCTTCGCCGTCAAGCCTTGCGGCGATCGACG
ATCCAAGCGGCTGCCATTAACGCAATGACCGCCGTAAGGGCAATCAGTGCCAGCGCGTAG
AAGAGCGAATATTCTACCAGCG-ACGGCAGGATCGAAAG-AGCACGCCGCGC-CCTGCTT
GGCGACCGCCG-------------------------------------------------
------------------------------------------------------------
------------------------------------------------------------
------------------------------------------------------------
------------------------------------------------------------
---------------------------
>TTmlt815
TATTACGTCGAGAATACGATCACGGA-AA-----ACACCGCCGCTTGAGGCGACCGCGGC
-CGCGCCACTTGTGCGCGGCCTTTTTCGCCCTTCGCCGTCAAGCCTTGCGGCGATCGACG
ATCCAAGCGGCTGCCATTAACGCAATGACCGCCGTAAGGGCAATCAGTGCCAGCGCGTAG
AAGAGCGAATATTCTACCAGCG-ACGGCAGGATCGAAAG-AGCACGCCGCGC-CCTGCTT
GGCGACCGCCG-------------------------------------------------
------------------------------------------------------------
------------------------------------------------------------
------------------------------------------------------------
------------------------------------------------------------
---------------------------
>TTmlt816
TATTACGTCGAGAATACGATCACGGA-AA-----ACACCGCCGCTTGAGGCGACCGCGGC
-CGCGCCATTTGTGTGCG-------CGGCCTTTCGCCGTCAGACCCTGCGGCGATCGACA
ATCCAAGCGGCTGCCATTAACGCAATGACCGCCGTAAGGGCAATCAGTGCCAGCGCGTAG
AAGAGCGAATATTCGACCAGCG-ACGGCAGGATCGAAAG-AGCACGCCGCGC-CCTGCTT
GGCGACCGCCG-------------------------------------------------
------------------------------------------------------------
------------------------------------------------------------
------------------------------------------------------------
------------------------------------------------------------
---------------------------
>TTmlt818
TATTACGTCGAGAATACGATCACGGA-AA-----ACACCGCCGCTTGAGGCGACCGCGGC
-CGCGCCACTTGTGCGCGGCCTTTTTCGCCCTTCGCCGTCAAGCCTTGCGGCGATCGACG
ATCCAAGCGGCTGCCATTAACGCAATGACCGCCGTAAGGGCAATCAGTGCCAGCGCGTAG
AAGAGCGAATATTCTACCAGCG-ACGGCAGGATCGAAAG-AGCACGCCGCGC-CCTGCTT
GGCGACCGCCG-------------------------------------------------
------------------------------------------------------------
------------------------------------------------------------
------------------------------------------------------------
------------------------------------------------------------
---------------------------
>TTmlt819
TATTACGTCGAGAATACGATCACGGA-AA-----ACACCGCCGCTTGAGGCGACCGCGGC
-CGCGCCACTTGTGCGCGGCCTTTTTCGCCCTTCGCCGTCAAGCCTTGCGGCGATCGACG
ATCCAAGCGGCTGCCATTAACGCAATGACCGCCGTAAGGGCAATCAGTGCCAGCGCGTAG
AAGAGCGAATATTCTACCAGCG-ACGGCAGGATCGAAAG-AGCACGCCGCGC-CCTGCTT
GGCGACCGCCG-------------------------------------------------
------------------------------------------------------------
------------------------------------------------------------
------------------------------------------------------------
------------------------------------------------------------
---------------------------
>TTmlt821
TATTACGTCGAGAATACGATCACGGA-AA-----ACACCGCCGCTTGAGGCGACCGCGGC
-CGCGCCACTTGTGCGCGGCCTTTTTCGCCCTTCGCCGTCAAGCCTTGCGGCGATCGACG
ATCCAAGCGGCTGCCATTAACGCAATGACCGCCGTAAGGGCAATCAGTGCCAGCGCGTAG
AAGAGCGAATATTCTACCAGCG-ACGGCAGGATCGAAAG-AGCACGCCGCGC-CCTGCTT
GGCGACCGCCG-------------------------------------------------
------------------------------------------------------------
------------------------------------------------------------
------------------------------------------------------------
------------------------------------------------------------
---------------------------
>TTmlt822
TATTACGTCGAGAATACGATCACGGA-AA-----ACACCGCCGCTTGAGGCGACCGCGGC
-CGCGCCACTTGTGCGCGGCCTTTTTCGCCCTTCGCCGTCAAGCCTTGCGGCGATCGACG
ATCCAAGCGGCTGCCATTAACGCAATGACCGCCGTAAGGGCAATCAGTGCCAGCGCGTAG
AAGAGCGAATATTCTACCAGCG-ACGGCAGGATCGAAAG-AGCACGCCGCGC-CCTGCTT
GGCGACCGCCG-------------------------------------------------
------------------------------------------------------------
------------------------------------------------------------
------------------------------------------------------------
------------------------------------------------------------
---------------------------
>TTmlt823
TATTACGTCGAGAATACGATCACGGA-AA-----ACACCGCCGCTTGAGGCGACCGCGGC
-CGCGCCACTTGTGCGCGGCCTTTTTCGCCCTTCGCCGTCAAGCCTTGCGGCGATCGACG
ATCCAAGCGGCTGCCATTAACGCAATGACCGCCGTAAGGGCAATCAGTGCCAGCGCGTAG
AAGAGCGAATATTCTACCAGCG-ACGGCAGGATCGAAAG-AGCACGCCGCGC-CCTGCTT
GGCGACCGCCG-------------------------------------------------
------------------------------------------------------------
------------------------------------------------------------
------------------------------------------------------------
------------------------------------------------------------
---------------------------
>TTmlt824
TATTACGTCGAGAATACGATCACGGA-AA-----ACACCGCCGCTTGAGGCGACCGCGGC
-CGCGCCACTTGTGCGCGGCCTTTTTCGCCCTTCGCCGTCAAGCCTTGCGGCGATCGACG
ATCCAAGCGGCTGCCATTAACGCAATGACCGCCGTAAGGGCAATCAGTGCCAGCGCGTAG
AAGAGCGAATATTCTACCAGCG-ACGGCAGGATCGAAAG-AGCACGCCGCGC-CCTGCTT
GGCGACCGCCG-------------------------------------------------
------------------------------------------------------------
------------------------------------------------------------
------------------------------------------------------------
------------------------------------------------------------
---------------------------
>TTmlt826
TATTACGTCGAGAATACGATCACGGA-AA-----ACACCGCCGCTTGAGGCGACCGCGGC
-CGCGCCACTTGTGCGCGGCCTTTTTCGCCCTTCGCCGTCAAGCCTTGCGGCGATCGACG
ATCCAAGCGGCTGCCATTAACGCAATGACCGCCGTAAGGGCAATCAGTGCCAGCGCGTAG
AAGAGCGAATATTCTACCAGCG-ACGGCAGGATCGAAAG-AGCACGCCGCGC-CCTGCTT
GGCGACCGCCG-------------------------------------------------
------------------------------------------------------------
------------------------------------------------------------
------------------------------------------------------------
------------------------------------------------------------
---------------------------
>TTmlt827
TATTACGTCGAGAATACGATCACGGA-AA-----ACACCGCCGCTTGAGGCGACCGCGGC
-CGCGCCACTTGTGCGCGGCCTTTTTCGCCCTTCGCCGTCAAGCCTTGCGGCGATCGACG
ATCCAAGCGGCTGCCATTAACGCAATGACCGCCGTAAGGGCAATCAGTGCCAGCGCGTAG
AAGAGCGAATATTCTACCAGCG-ACGGCAGGATCGAAAG-AGCACGCCGCGC-CCTGCTT
GGCGACCGCCG-------------------------------------------------
------------------------------------------------------------
------------------------------------------------------------
------------------------------------------------------------
------------------------------------------------------------
---------------------------
>TTmlt828
TATTACGTCGAGAATACGATCACGGA-AA-----ACACCGCCGCTTGAGGCGACCGCGGC
-CGCGCCACTTGTGCGCGGCCTTTTTCGCCCTTCGCCGTCAAGCCTTGCGGCGATCGACG
ATCCAAGCGGCTGCCATTAACGCAATGACCGCCGTAAGGGCAATCAGTGCCAGCGCGTAG
AAGAGCGAATATTCTACCAGCG-ACGGCAGGATCGAAAG-AGCACGCCGCGC-CCTGCTT
GGCGACCGCCG-------------------------------------------------
------------------------------------------------------------
------------------------------------------------------------
------------------------------------------------------------
------------------------------------------------------------
---------------------------
>TTmlt829
TATTACGTCGAGAATACGATCACGGA-AA-----ACACCGCCGCTTGAGGCGACCGCGGC
-CGCGCCACTTGTGCGCGGCCTTTTTCGCCCTTCGCCGTCAAGCCTTGCGGCGATCGACG
ATCCAAGCGGCTGCCATTAACGCAATGACCGCCGTAAGGGCAATCAGTGCCAGCGCGTAG
AAGAGCGAATATTCTACCAGCG-ACGGCAGGATCGAAAG-AGCACGCCGCGC-CCTGCTT
GGCGACCGCCG-------------------------------------------------
------------------------------------------------------------
------------------------------------------------------------
------------------------------------------------------------
------------------------------------------------------------
---------------------------
>TTmlt832
TATTACGTCGAGAATACGATCACGGA-AA-----ACACCGCCGCTTGAGGCGACCGCGGC
-CGCGCCACTTGTGCGCGGCCTTTTTCGCCCTTCGCCGTCAAGCCTTGCGGCGATCGACG
ATCCAAGCGGCTGCCATTAACGCAATGACCGCCGTAAGGGCAATCAGTGCCAGCGCGTAG
AAGAGCGAATATTCTACCAGCG-ACGGCAGGATCGAAAG-AGCACGCCGCGC-CCTGCTT
GGCGACCGCCG-------------------------------------------------
------------------------------------------------------------
------------------------------------------------------------
------------------------------------------------------------
------------------------------------------------------------
---------------------------
>TTmlt833
TATTACGTCGAGAATACGATCACGGA-AA-----ACACCGCCGCTTGAGGCGACCGCGGC
-CGCGCCACTTGTGCGCGGCCTTTTTCGCCCTTCGCCGTCAAGCCTTGCGGCGATCGACG
ATCCAAGCGGCTGCCATTAACGCAATGACCGCCGTAAGGGCAATCAGTGCCAGCGCGTAG
AAGAGCGAATATTCTACCAGCG-ACGGCAGGATCGAAAG-AGCACGCCGCGC-CCTGCTT
GGCGACCGCCG-------------------------------------------------
------------------------------------------------------------
------------------------------------------------------------
------------------------------------------------------------
------------------------------------------------------------
---------------------------
>TTmlt834
TATTACGTCGAGAATACGATCACGGA-AA-----ACACCGCCGCTTGAGGCGACCGCGGC
-CGCGCCACTTGTGCGCGGCCTTTTTCGCCCTTCGCCGTCAAGCCTTGCGGCGATCGACG
ATCCAAGCGGCTGCCATTAACGCAATGACCGCCGTAAGGGCAATCAGTGCCAGCGCGTAG
AAGAGCGAATATTCTACCAGCG-ACGGCAGGATCGAAAG-AGCACGCCGCGC-CCTGCTT
GGCGACCGCCG-------------------------------------------------
------------------------------------------------------------
------------------------------------------------------------
------------------------------------------------------------
------------------------------------------------------------
---------------------------
>TTmlt838
TATTACGTCGAGAATACGATCACGGA-AA-----ACACCGCCGCTTGAGGCGACCGCGGC
-CGCGCCATTTGTGTGCG-------CGGCCTTTCGCCGTCAGACCCTGCGGCGATCGACA
ATCCAAGCGGCTGCCATTAACGCAATGACCGCCGTAAGGGCAATCAGTGCCAGCGCGTAG
AAGAGCGAATATTCGACCAGCG-ACGGCAGGATCGAAAG-AGCACGCCGCGC-CCTGCTT
GGCGACCGCCG-------------------------------------------------
------------------------------------------------------------
------------------------------------------------------------
------------------------------------------------------------
------------------------------------------------------------
---------------------------
>TTmlt839
TATTACGTCGAGAATACGATCACGGA-AA-----ACACCGCCGCTTGAGGCGACCGCGGC
-CGCGCCACTTGTGCGCGGCCTTTTTCGCCCTTCGCCGTCAAGCCTTGCGGCGATCGACG
ATCCAAGCGGCTGCCATTAACGCAATGACCGCCGTAAGGGCAATCAGTGCCAGCGCGTAG
AAGAGCGAATATTCTACCAGCG-ACGGCAGGATCGAAAG-AGCACGCCGCGC-CCTGCTT
GGCGACCGCCG-------------------------------------------------
------------------------------------------------------------
------------------------------------------------------------
------------------------------------------------------------
------------------------------------------------------------
---------------------------
>TTmlt840
TATTACGTCGAGAATACGATCACGGA-AA-----ACACCGCCGCTTGAGGCGACCGCGGC
-CGCGCCACTTGTGCGCGGCCTTTTTCGCCCTTCGCCGTCAAGCCTTGCGGCGATCGACG
ATCCAAGCGGCTGCCATTAACGCAATGACCGCCGTAAGGGCAATCAGTGCCAGCGCGTAG
AAGAGCGAATATTCTACCAGCG-ACGGCAGGATCGAAAG-AGCACGCCGCGC-CCTGCTT
GGCGACCGCCG-------------------------------------------------
------------------------------------------------------------
------------------------------------------------------------
------------------------------------------------------------
------------------------------------------------------------
---------------------------
>TTmlt841
TATTACGTCGAGAATACGATCACGGA-AA-----ACACCGCCGCTTGAGGCGACCGCGGC
-CGCGCCACTTGTGCGCGGCCTTTTTCGCCCTTCGCCGTCAAGCCTTGCGGCGATCGACG
ATCCAAGCGGCTGCCATTAACGCAATGACCGCCGTAAGGGCAATCAGTGCCAGCGCGTAG
AAGAGCGAATATTCTACCAGCG-ACGGCAGGATCGAAAG-AGCACGCCGCGC-CCTGCTT
GGCGACCGCCG-------------------------------------------------
------------------------------------------------------------
------------------------------------------------------------
------------------------------------------------------------
------------------------------------------------------------
---------------------------
>TTmlt842
TATTACGTCGAGAATACGATCACGGA-AA-----ACACCGCCGCTTGAGGCGACCGCGGC
-CGCGCCACTTGTGCGCGGCCTTTTTCGCCCTTCGCCGTCAAGCCTTGCGGCGATCGACG
ATCCAAGCGGCTGCCATTAACGCAATGACCGCCGTAAGGGCAATCAGTGCCAGCGCGTAG
AAGAGCGAATATTCTACCAGCG-ACGGCAGGATCGAAAG-AGCACGCCGCGC-CCTGCTT
GGCGACCGCCG-------------------------------------------------
------------------------------------------------------------
------------------------------------------------------------
------------------------------------------------------------
------------------------------------------------------------
---------------------------
>TTmlt845
TATTACGTCGAGAATACGATCACGGA-AA-----ACACCGCCGCTTGAGGCGACCGCGGC
-CGCGCCACTTGTGCGCGGCCTTTTTCGCCCTTCGCCGTCAAGCCTTGCGGCGATCGACG
ATCCAAGCGGCTGCCATTAACGCAATGACCGCCGTAAGGGCAATCAGTGCCAGCGCGTAG
AAGAGCGAATATTCTACCAGCG-ACGGCAGGATCGAAAG-AGCACGCCGCGC-CCTGCTT
GGCGACCGCCG-------------------------------------------------
------------------------------------------------------------
------------------------------------------------------------
------------------------------------------------------------
------------------------------------------------------------
---------------------------
>TTmlt846
TATTACGTCGAGAATACGATCACGGA-AA-----ACACCGCCGCTTGAGGCGACCGCGGC
-CGCGCCACTTGTGCGCGGCCTTTTTCGCCCTTCGCCGTCAAGCCTTGCGGCGATCGACG
ATCCAAGCGGCTGCCATTAACGCAATGACCGCCGTAAGGGCAATCAGTGCCAGCGCGTAG
AAGAGCGAATATTCTACCAGCG-ACGGCAGGATCGAAAG-AGCACGCCGCGC-CCTGCTT
GGCGACCGCCG-------------------------------------------------
------------------------------------------------------------
------------------------------------------------------------
------------------------------------------------------------
------------------------------------------------------------
---------------------------
>TTmlt847
TATTACGTCGAGAATACGATCACGGA-AA-----ACACCGCCGCTTGAGGCGACCGCGGC
-CGCGCCATTTGTGTGCG-------CGGCCTTTCGCCGTCAGACCCTGCGGCGATCGACA
ATCCAAGCGGCTGCCATTAACGCAATGACCGCCGTAAGGGCAATCAGTGCCAGCGCGTAG
AAGAGCGAATATTCGACCAGCG-ACGGCAGGATCGAAAG-AGCACGCCGCGC-CCTGCTT
GGCGACCGCCG-------------------------------------------------
------------------------------------------------------------
------------------------------------------------------------
------------------------------------------------------------
------------------------------------------------------------
---------------------------
>TTmlt849
TATTACGTCGAGAATACGATCACGGA-AA-----ACACCGCCGCTTGAGGCGACCGCGGC
-CGCGCCACTTGTGCGCGGCCTTTTTCGCCCTTCGCCGTCAAGCCTTGCGGCGATCGACG
ATCCAAGCGGCTGCCATTAACGCAATGACCGCCGTAAGGGCAATCAGTGCCAGCGCGTAG
AAGAGCGAATATTCTACCAGCG-ACGGCAGGATCGAAAG-AGCACGCCGCGC-CCTGCTT
GGCGACCGCCG-------------------------------------------------
------------------------------------------------------------
------------------------------------------------------------
------------------------------------------------------------
------------------------------------------------------------
---------------------------
>TTmlt853
TATTACGTCGAGAATACGATCACGGA-AA-----ACACCGCCGCTTGAGGCGACCGCGGC
-CGCGCCACTTGTGCGCGGCCTTTTTCGCCCTTCGCCGTCAAGCCTTGCGGCGATCGACG
ATCCAAGCGGCTGCCATTAACGCAATGACCGCCGTAAGGGCAATCAGTGCCAGCGCGTAG
AAGAGCGAATATTCTACCAGCG-ACGGCAGGATCGAAAG-AGCACGCCGCGC-CCTGCTT
GGCGACCGCCG-------------------------------------------------
------------------------------------------------------------
------------------------------------------------------------
------------------------------------------------------------
------------------------------------------------------------
---------------------------
>TTmlt860
TATTACGTCGAGAATACGATCACGGA-AA-----ACACCGCCGCTTGAGGCGACCGCGGC
-CGCGCCATTTGTGTGCG-------CGGCCTTTCGCCGTCAGACCCTGCGGCGATCGACA
ATCCAAGCGGCTGCCATTAACGCAATGACCGCCGTAAGGGCAATCAGTGCCAGCGCGTAG
AAGAGCGAATATTCGACCAGCG-ACGGCAGGATCGAAAG-AGCACGCCGCGC-CCTGCTT
GGCGACCGCCG-------------------------------------------------
------------------------------------------------------------
------------------------------------------------------------
------------------------------------------------------------
------------------------------------------------------------
---------------------------
>TTmlt861
TATTACGTCGAGAATACGATCACGGA-AA-----ACACCGCCGCTTGAGGCGACCGCGGC
-CGCGCCACTTGTGCGCGGCCTTTTTCGCCCTTCGCCGTCAAGCCTTGCGGCGATCGACG
ATCCAAGCGGCTGCCATTAACGCAATGACCGCCGTAAGGGCAATCAGTGCCAGCGCGTAG
AAGAGCGAATATTCTACCAGCG-ACGGCAGGATCGAAAG-AGCACGCCGCGC-CCTGCTT
GGCGACCGCCG-------------------------------------------------
------------------------------------------------------------
------------------------------------------------------------
------------------------------------------------------------
------------------------------------------------------------
---------------------------
>TTmlt863
TATTACGTCGAGAATACGATCACGGA-AA-----ACACCGCCGCTTGAGGCGACCGCGGC
-CGCGCCACTTGTGCGCGGCCTTTTTCGCCCTTCGCCGTCAAGCCTTGCGGCGATCGACG
ATCCAAGCGGCTGCCATTAACGCAATGACCGCCGTAAGGGCAATCAGTGCCAGCGCGTAG
AAGAGCGAATATTCTACCAGCG-ACGGCAGGATCGAAAG-AGCACGCCGCGC-CCTGCTT
GGCGACCGCCG-------------------------------------------------
------------------------------------------------------------
------------------------------------------------------------
------------------------------------------------------------
------------------------------------------------------------
---------------------------
>TTmlt864
TATTACGTCGAGAATACGATCACGGA-AA-----ACACCGCCGCTTGAGGCGACCGCGGC
-CGCGCCACTTGTGCGCGGCCTTTTTCGCCCTTCGCCGTCAAGCCTTGCGGCGATCGACG
ATCCAAGCGGCTGCCATTAACGCAATGACCGCCGTAAGGGCAATCAGTGCCAGCGCGTAG
AAGAGCGAATATTCTACCAGCG-ACGGCAGGATCGAAAG-AGCACGCCGCGC-CCTGCTT
GGCGACCGCCG-------------------------------------------------
------------------------------------------------------------
------------------------------------------------------------
------------------------------------------------------------
------------------------------------------------------------
---------------------------
>TTmlt865
TATTACGTCGAGAATACGATCACGGA-AA-----ACACCGCCGCTTGAGGCGACCGCGGC
-CGCGCCCTTTGTGCGCGGCCTTTTTCGCCCTTCGCCGTCAAGCCTTGCGGCGATCGACG
ATCCAAGCGGCTGCCATTAACGCAATGACCGCCGTAAGGGCAATCAGTGCCAGCGCGTAG
AAGAGCGAATATTCTACCAGCG-ACGGCAGGATCGAAAG-AGCACGCCGCGC-CCTGCTT
GGCGACCGCCG-------------------------------------------------
------------------------------------------------------------
------------------------------------------------------------
------------------------------------------------------------
------------------------------------------------------------
---------------------------
>TTmlt867
TATTACGTCGAGAATACGATCACGGA-AA-----ACACCGCCGCTTGAGGCGACCGCGGC
-CGCGCCACTTGTGCGCGGCCTTTTTCGCCCTTCGCCGTCAAGCCTTGCGGCGATCGACG
ATCCAAGCGGCTGCCATTAACGCAATGACCGCCGTAAGGGCAATCAGTGCCAGCGCGTAG
AAGAGCGAATATTCTACCAGCG-ACGGCAGGATCGAAAG-AGCACGCCGCGC-CCTGCTT
GGCGACCGCCG-------------------------------------------------
------------------------------------------------------------
------------------------------------------------------------
------------------------------------------------------------
------------------------------------------------------------
---------------------------
>TTmlt869
TATTACGTCGAGAATACGATCACGGA-AA-----ACACCGCCGCTTGAGGCGACCGCGGC
-CGCGCCACTTGTGCGCGGCCTTTTTCGCCCTTCGCCGTCAAGCCTTGCGGCGATCGACG
ATCCAAGCGGCTGCCATTAACGCAATGACCGCCGTAAGGGCAATCAGTGCCAGCGCGTAG
AAGAGCGAATATTCTACCAGCG-ACGGCAGGATCGAAAG-AGCACGCCGCGC-CCTGCTT
GGCGACCGCCG-------------------------------------------------
------------------------------------------------------------
------------------------------------------------------------
------------------------------------------------------------
------------------------------------------------------------
---------------------------
