# Supplementary material for: New analysis for consistency among markers in the study of genetic diversity: development and application to the description of bacterial diversity
Source: BMC Evol Biol. 2007 Sep 3;7:156. doi: 10.1186/1471-2148-7-156 (PMC2082430; doi:10.1186/1471-2148-7-156)
Supplement: Additional file 6 — DNA sequences for IGSGAB. Sequences are in "FASTA" format. The File is named "GAB.aa". See Additional file 2 for explanation on how to use this file. [file 1471-2148-7-156-S6.aa]

>FTmdc1203
GCGCACAGCTTTCGACACATCTCGGCATGATCATGGCGGACGCGATCCTCGACCGGCCGG
ACCGAAATCCGCTGAAGGGCCTCGAGTGGCCGGCGGTACCGGGCCACTTCGGCAAGCCCT
GGTTTCTGCCGCTCGTCGGCATGTATTACAAGATGCTGGACAGGTTCCGGTAGCCAGCGC
GG-CT-ATAA-TGAAGGGCGCGGACC-GGAAAGGTGCCGCGCCTTTTTTGCTTGGAGTTG
CGCCGAGATTATCATGTTTAGCCTGGCGCATGCCGCCTATGGCGTGCAGCAGTCTTGCGG
CGGCG-ACATGCGCAAGGATAAGGAACTGAGCGCCTTC
>FTmdc1204
GCGCACAGCTTTCGACACATCTCGGCATGATCATGGCGGACGCGATCCTCGACCGGCCGG
ACCGAAATCCGCTGAAGGGCCTCGAGTGGCCGGCGGTACCGGGCCACTTCGGCAAGCCCT
GGTTTCTGCCGCTCGTCGGCATGTATTACAAGATGCTGGACAGGTTCCGGTAGCCAGCGC
GG-CT-ATAA-TGAAGGGCGCGGACC-GGAAAGGTGCCGCGCCTTTTTTGCTTGGAGTTG
CGCCGAGATTATCATGTTTAGCCTGGCGCATGCCGCCTATGGCGTGCAGCAGTCTTGCGG
CGGCG-ACATGCGCAAGGATAAGGAACTGAGCGCCTTC
>FTmdc1205
GCGCACAGCTTTCGACACATCTCGGCATGATCATGGCGGACGCGATCCTCGACCGGCCGG
ACCAAAATCCGCTGAAGGGCCTCGAGTGGCCGGCGGTACCGGGCCACTTCGGCAAGCCCT
GGTTTCTGCCGCTCGTCGGCATGTATTACAAGATGCTGGACAGGTTCCGGTAGCCAGCGC
GGACT-ATAA-TGAAGGGCGCGGACC-GGAAAGGTGCCGCGCCTTTTTTGCTTGGAGTTG
CGCCGAGATTATCATGTTTAGCCTGGCGCATGCCGGCTATGGCGTGCAGCAGTCTTGCGG
CGGCG-ACATGCGCAAGGATAAGGAACTGAGCGCCTTC
>FTmdc1208
GCGCACAGCTTTCGACACATCTCGGCATGATCATGGCGGACGCGATCCTCGACCGGCCGG
ACCGAAATCCGCTGAAGGGCCTCGAGTGGCCGGCGGTACCGGGCCACTTCGGCAAGCCCT
GGTTTCTGCCGCTCGTCGGCATGTATTACAAGATGCTGGACAGGTTCCGGTAGCCAGCGC
GG-CT-ATAA-TGAAGGGCGCGGACC-GGAAAGGTGCCGCGCCTTTTTTGCTTGGAGTTG
CGCCGAGATTATCATGTTTAGCCTGGCGCATGCCGCCTATGGCGTGCAGCAGTCTTGCGG
CGGCG-ACATGCGCAAGGATAAGGAACTGAGCGCCTTC
>FTmdc1213
GCGCACAGCTTTCGACACATCTCGGCATGATCATGGCGGACGCGATCCTCGACCGGCCGG
ACCGAAATCCGCTGAAGGGCCTCGAGTGGCCGGCGGTACCGGGCCACTTCGGCAAGCCCT
GGTTTCTGCCGCTCGTCGGCATGTATTACAAGATGCTGGACAGGTTCCGGTAGCCAGCGC
GGACT-ATAA-TGAAGGGCGCGGACC-GGAAAGGTGCCGCGCCTTTTTTGCTTGGAGTTG
CGCCGAGATTATCATGTTTAGCCTGGCGCATGCCGCCTATGGCGTGCAGCAGTCTTGCGG
CGGCG-ACATGCGCAAGGATAAGGAACTGAGCGCCTTC
>FTmdc1216
GCGCACAGCTTTCGACACATCTCGGCATGATCATGGCGGACGCGATCCTCGACCGGCCGG
ACCGAAATCCGCTGAAGGGCCTCGAGTGGCCGGCGGTACCGGGCCACTTCGGCAAGCCCT
GGTTTCTGCCGCTCGTCGGCATGTATTACAAGATGCTGGACAGGTTCCGGTAGCCAGCGC
GG-CT-ATAA-TGAAGGGCGCGGACC-GGAAAGGTGCCGCGCCTTTTTTGCTTGGAGTTG
CGCCGAGATTATCATGTTTAGCCTGGCGCATGCCGCCTATGGCGTGCAGCAGTCTTGCGG
CGGCG-ACATGCGCAAGGATAAGGAACTGAGCGCCTTC
>FTmdc1217
GCGCACAGCTTTCGACACATCTCGGCATGATCATGGCGGACGCGATCCTCGACCGGCCGG
ACCGAAATCCGCTGAAGGGCCTCGAGTGGCCGGCGGTACCGGGCCACTTCGGCAAGCCCT
GGTTTCTGCCGCTCGTCGGCATGTATTACAAGATGCTGGACAGGTTCCGGTAGCCAGCGC
GG-CT-ATAA-TGAAGGGCGCGGACC-GGAAAGGTGCCGCGCCTTTTTTGCTTGGAGTTG
CGCCGAGATTATCATGTTTAGCCTGGCGCATGCCGCCTATGGCGTGCAGCAGTCTTGCGG
CGGCG-ACATGCGCAAGGATAAGGAACTGAGCGCCTTC
>FTmdc1219
GCGCACAGCTTTCGACACATCTCGGCATGATCATGGCGGACGCGATCCTCGACCGGCCGG
ACCGAAATCCGCTGAAGGGCCTCGAGTGGCCGGCGGTACCGGGCCACTTCGGCAAGCCCT
GGTTTCTGCCGCTCGTCGGCATGTATTACAAGATGCTGGACAGGTTCCGGTAGCCAGCGC
GG-CT-ATAA-TGAAGGGCGCGGACC-GGAAAGGTGCCGCGCCTTTTTTGCTTGGAGTTG
CGCCGAGATTATCATGTTTAGCCTGGCGCATGCCGCCTATGGCGTGCAGCAGTCTTGCGG
CGGCG-ACATGCGCAAGGATAAGGAACTGAGCGCCTTC
>FTmdc1220
GCGCACAGCTTTCGACACATCTCGGCATGATCATGGCGGACGCGATCCTCGACCGGCCGG
ACCGAAATCCGCTGAAGGGCCTCGAGTGGCCGGCGGTACCGGGCCACTTCGGCAAGCCCT
GGTTTCTGCCGCTCGTCGGCATGTATTACAAGATGCTGGACAGGTTCCGGTAGCCAGCGC
GG-CT-ATAA-TGAAGGGCGCGGACC-GGAAAGGTGCCGCGCCTTTTTTGCTTGGAGTTG
CGCCGAGATTATCATGTTTAGCCTGGCGCATGCCGCCTATGGCGTGCAGCAGTCTTGCGG
CGGCG-ACATGCGCAAGGATAAGGAACTGAGCGCCTTC
>FTmdc1222
GCGCACAGCTTTCGACACATCTCGGCATGATCATGGCGGACGCGATCCTCGACCGGCCGG
ACCGAAATCCGCTGAAGGGCCTCGAGTGGCCGGCGGTACCGGGCCACTTCGGCAAGCCCT
GGTTTCTGCCGCTCGTCGGCATGTATTACAAGATGCTGGACAGGTTCCGGTAGCCAGCGC
GGACT-ATAA-TGAAGGGCGCGGACC-GGAAAGGTGCCGCGCCTTTTTTGCTTGGAGTTG
CGCCGAGATTATCATGTTTAGCCTGGCGCATGCCGCCTATGGCGTGCAGCAGTCTTGCGG
CGGCG-ACATGCGCAAGGATAAGGAACTGAGCGCCTTC
>FTmdc1224
GCGCACAGCTTTCGACACATCTCGGCATGATCATGGCGGACGCGATCCTCGACCGGCCGG
ACCAAAATCCGCTGAAGGGCCTCGAGTGGCCGGCGGTACCGGGCCACTTCGGCAAGCCCT
GGTTTCTGCCGCTCGTCGGCATGTATTACAAGATGCTGGACAGGTTCCGGTAGCCAGCGC
GGACT-ATAA-TGAAGGGCGCGGACC-GGAAAGGTGCCGCGCCTTTTTTGCTTGGAGTTG
CGCCGAGATTATCATGTTTAGCCTGGCGCATGCCGGCTATGGCGTGCAGCAGTCTTGCGG
CGGCG-ACATGCGCAAGGATAAGGAACTGAGCGCCTTC
>FTmdc1233
GCGCACAGCTTTCGACACATCTCGGCATGATCATGGCGGACGCGATCCTCGACCGGCCGG
ACCGAAATCCGCTGAAGGGCCTCGAGTGGCCGGCGGTACCGGGCCACTTCGGCAAGCCCT
GGTTTCTGCCGCTCGTCGGCATGTATTACAAGATGCTGGACAGGTTCCGGTAGCCAGCGC
GG-CT-ATAA-TGAAGGGCGCGGACC-GGAAAGGTGCCGCGCCTTTTTTGCTTGGAGTTG
CGCCGAGATTATCATGTTTAGCCTGGCGCATGCCGCCTATGGCGTGCAGCAGTCTTGCGG
CGGCG-ACATGCGCAAGGATAAGGAACTGAGCGCCTTC
>FTmdc1241
GCGCACAGCTTTCGACACATCTCGGCATGATCATGGCGGACGCGATCCTCGACCGGCCGG
ACCAAAATCCGCTGAAGGGCCTCGAGTGGCCGGCGGTACCGGGCCACTTCGGCAAGCCCT
GGTTTCTGCCGCTCGTCGGCATGTATTACAAGATGCTGGACAGGTTCCGGTAGCCAGCGC
GGACT-ATAA-TGAAGGGCGCGGACC-GGAAAGGTGCCGCGCCTTTTTTGCTTGGAGTTG
CGCCGAGATTATCATGTTTAGCCTGGCGCATGCCGGCTATGGCGTGCAGCAGTCTTGCGG
CGGCG-ACATGCGCAAGGATAAGGAACTGAGCGCCTTC
>FTmdc1242
GCGCACAGCTTTCGACACATCTCGGCATGATCATGGCGGACGCGATCCTCGACCGGCCGG
ACCGAAATCCGCTGAAGGGCCTCGAGTGGCCGGCGGTACCGGGCCACTTCGGCAAGCCCT
GGTTTCTGCCGCTCGTCGGCATGTATTACAAGATGCTGGACAGGTTCCGGTAGCCAGCGC
GGACT-ATAA-TGAAGGGCGCGGACC-GGAAAGGTGCCGCGCCTTTTTTGCTTGGAGTTG
CGCCGAGATTATCATGTTTAGCCTGGCGCATGCCGCCTATGGCGTGCAGCAGTCTTGCGG
CGGCG-ACATGCGCAAGGATAAGGAACTGAGCGCCTTC
>FTmdc1244
GCGCACAGCTTTCGACACATCTCGGCATGATCATGGCGGACGCGATCCTCGACCGGCCGG
ACCGAAATCCGCTGAAGGGCCTCGAGTGGCCGGCGGTACCGGGCCACTTCGGCAAGCCCT
GGTTTCTGCCGCTCGTCGGCATGTATTACAAGATGCTGGACAGGTTCCGGTAGCCAGCGC
GGACT-ATAA-TGAAGGGCGCGGACC-GGAAAGGTGCCGCGCCTTTTTTGCTTGGAGTTG
CGCCGAGATTATCATGTTTAGCCTGGCGCATGCCGCCTATGGCGTGCAGCAGTCTTGCGG
CGGCG-ACATGCGCAAGGATAAGGAACTGAGCGCCTTC
>FTmdc1246
GCGCACAGCTTTCGACACATCTCGGCATGATCATGGCGGACGCGATCCTCGACCGGCCGG
ACCGAAATCCGCTGAAGGGCCTCGAGTGGCCGGCGGTACCGGGCCACTTCGGCAAGCCCT
GGTTTCTGCCGCTCGTCGGCATGTATTACAAGATGCTGGACAGGTTCCGGTAGCCAGCGC
GG-CT-ATAA-TGAAGGGCGCGGACC-GGAAAGGTGCCGCGCCTTTTTTGCTTGGAGTTG
CGCCGAGATTATCATGTTTAGCCTGGCGCATGCCGCCTATGGCGTGCAGCAGTCTTGCGG
CGGCG-ACATGCGCAAGGATAAGGAACTGAGCGCCTTC
>FTmdc1247
GCGCACAGCTTTCGACACATCTCGGCATGATCATGGCGGACGCGATCCTCGACCGGCCGG
ACCGAAATCCGCTGAAGGGCCTCGAGTGGCCGGCGGTACCGGGCCACTTCGGCAAGCCCT
GGTTTCTGCCGCTCGTCGGCATGTATTACAAGATGCTGGACAGGTTCCGGTAGCCAGCGC
GG-CT-ATAA-TGAAGGGCGCGGACC-GGAAAGGTGCCGCGCCTTTTTTGCTTGGAGTTG
CGCCGAGATTATCATGTTTAGCCTGGCGCATGCCGCCTATGGCGTGCAGCAGTCTTGCGG
CGGCG-ACATGCGCAAGGATAAGGAACTGAGCGCCTTC
>FTmdc1248
GCGCACAGCTTTCGACACATCTCGGCATGATCATGGCGGACGCGATCCTCGACCGGCCGG
ACCGAAATCCGCTGAAGGGCCTCGAGTGGCCGGCGGTACCGGGCCACTTCGGCAAGCCCT
GGTTTCTGCCGCTCGTCGGCATGTATTACAAGATGCTGGACAGGTTCCGGTAGCCAGCGC
GGACT-ATAA-TGAAGGGCGCGGACC-GGAAAGGTGCCGCGCCTTTTTTGCTTGGAGTTG
CGCCGAGATTATCATGTTTAGCCTGGCGCATGCCGCCTATGGCGTGCAGCAGTCTTGCGG
CGGCG-ACATGCGCAAGGATAAGGAACTGAGCGCCTTC
>FTmdc1249
GCGCACAGCTTTCGACACATCTCGGCATGATCATGGCGGACGCGATCCTCGACCGGCCGG
ACCGAAATCCGCTGAAGGGCCTCGAGTGGCCGGCGGTACCGGGCCACTTCGGCAAGCCCT
GGTTTCTGCCGCTCGTCGGCATGTATTACAAGATGCTGGACAGGTTCCGGTAGCCAGCGC
GG-CT-ATAA-TGAAGGGCGCGGACC-GGAAAGGTGCCGCGCCTTTTTTGCTTGGAGTTG
CGCCGAGATTATCATGTTTAGCCTGGCGCATGCCGCCTATGGCGTGCAGCAGTCTTGCGG
CGGCG-ACATGCGCAAGGATAAGGAACTGAGCGCCTTC
>FTmdc1251
GCGCACAGCTTTCGACACATCTCGGCATGATCATGGCGGACGCGATCCTCGACCGGCCGG
ACCGAAATCCGCTGAAGGGCCTCGAGTGGCCGGCGGTACCGGGCCACTTCGGCAAGCCCT
GGTTTCTGCCGCTCGTCGGCATGTATTACAAGATGCTGGACAGGTTCCGGTAGCCAGCGC
GGACT-ATAA-TGAAGGGCGCGGACC-GGAAAGGTGCCGCGCCTTTTTTGCTTGGAGTTG
CGCCGAGATTATCATGTTTAGCCTGGCGCATGCCGCCTATGGCGTGCAGCAGTCTTGCGG
CGGCG-ACATGCGCAAGGATAAGGAACTGAGCGCCTTC
>FTmdc1253
GCGCACAGCTTTCGACACATCTCGGCATGATCATGGCGGACGCGATCCTCGACCGGCCGG
ACCGAAATCCGCTGAAGGGCCTCGAGTGGCCGGCGGTACCGGGCCACTTCGGCAAGCCCT
GGTTTCTGCCGCTCGTCGGCATGTATTACAAGATGCTGGACAGGTTCCGGTAGCCAGCGC
GG-CT-ATAA-TGAAGGGCGCGGACC-GGAAAGGTGCCGCGCCTTTTTTGCTTGGAGTTG
CGCCGAGATTATCATGTTTAGCCTGGCGCATGCCGCCTATGGCGTGCAGCAGTCTTGCGG
CGGCG-ACATGCGCAAGGATAAGGAACTGAGCGCCTTC
>FTmdc1611
GCGCACAGCTTTCGACACATCTCGGCATGATCATGGCGGACGCGATCCTCGACCGGCCGG
ACCGAAATCCGCTGAAGGGCCTCGAGTGGCCGGCGGTACCGGGCCACTTCGGCAAGCCCT
GGTTTCTGCCGCTCGTCGGCATGTATTACAAGATGCTGGACAGGTTCCGGTAGCCAGCGC
GGACT-ATAA-TGAAGGGCGCGGACC-GGAAAGGTGCCGCGCCTTTTTTGCTTGGAGTTG
CGCCGAGATTATCATGTTTAGCCTGGCGCATGCCGCCTATGGCGTGCAGCAGTCTTGCGG
CGGCG-ACATGCGCAAGGATAAGGAACTGAGCGCCTTC
>FTmdc1615
GCGCACAGCTTTCGACACATCTCGGCATGATCATGGCGGACGCGATCCTCGACCGGCCGG
ACCAAAATCCGCTGAAGGGCCTCGAGTGGCCGGCGGTACCGGGCCACTTCGGCAAGCCCT
GGTTTCTGCCGCTCGTCGGCATGTATTACAAGATGCTGGACAGGTTCCGGTAGCCAGCGC
GGACT-ATAA-TGAAGGGCGCGGACC-GGAAAGGTGCCGCGCCTTTTTTGCTTGGAGTTG
CGCCGAGATTATCATGTTTAGCCTGGCGCATGCCGGCTATGGCGTGCAGCAGTCTTGCGG
CGGCG-ACATGCGCAAGGATAAGGAACTGAGCGCCTTC
>FTmdc1616
GCGCACAGCTTTCGACACATCTCGGCATGATCATGGCGGACGCGATCCTCGACCGGCCGG
ACCGAAATCCGCTGAAGGGCCTCGAGTGGCCGGCGGTACCGGGCCACTTCGGCAAGCCCT
GGTTTCTGCCGCTCGTCGGCATGTATTACAAGATGCTGGACAGGTTCCGGTAGCCAGCGC
GGACT-ATAA-TGAAGGGCGCGGACC-GGAAAGGTGCCGCGCCTTTTTTGCTTGGAGTTG
CGCCGAGATTATCATGTTTAGCCTGGCGCATGCCGCCTATGGCGTGCAGCAGTCTTGCGG
CGGCG-ACATGCGCAAGGATAAGGAACTGAGCGCCTTC
>FTmdc1617
GCGCACAGCTTTCGACACATCTCGGCATGATCATGGCGGACGCGATCCTCGACCGGCCGG
ACCGAAATCCGCTGAAGGGCCTCGAGTGGCCGGCGGTACCGGGCCACTTCGGCAAGCCCT
GGTTTCTGCCGCTCGTCGGCATGTATTACAAGATGCTGGACAGGTTCCGGTAGCCAGCGC
GG-CT-ATAA-TGAAGGGCGCGGACC-GGAAAGGTGCCGCGCCTTTTTTGCTTGGAGTTG
CGCCGAGATTATCATGTTTAGCCTGGCGCATGCCGCCTATGGCGTGCAGCAGTCTTGCGG
CGGCG-ACATGCGCAAGGATAAGGAACTGAGCGCCTTC
>FTmdc1618
GCGCACAGCTTTCGACACATCTCGGCATGATCATGGCGGACGCGATCCTCGACCGGCCGG
ACCGAAATCCGCTGAAGGGCCTCGAGTGGCCGGCGGTACCGGGCCACTTCGGCAAGCCCT
GGTTTCTGCCGCTCGTCGGCATGTATTACAAGATGCTGGACAGGTTCCGGTAGCCAGCGC
GG-CT-ATAA-TGAAGGGCGCGGACC-GGAAAGGTGCCGCGCCTTTTTTGCTTGGAGTTG
CGCCGAGATTATCATGTTTAGCCTGGCGCATGCCGCCTATGGCGTGCAGCAGTCTTGCGG
CGGCG-ACATGCGCAAGGATAAGGAACTGAGCGCCTTC
>FTmdc1620
GCGCACAGCTTTCGACACATCTCGGCATGATCATGGCGGACGCGATCCTCGACCGGCCGG
ACCGAAATCCGCTGAAGGGCCTCGAGTGGCCGGCGGTACCGGGCCACTTCGGCAAGCCCT
GGTTTCTGCCGCTCGTCGGCATGTATTACAAGATGCTGGACAGGTTCCGGTAGCCAGCGC
GG-CT-ATAA-TGAAGGGCGCGGACC-GGAAAGGTGCCGCGCCTTTTTTGCTTGGAGTTG
CGCCGAGATTATCATGTTTAGCCTGGCGCATGCCGCCTATGGCGTGCAGCAGTCTTGCGG
CGGCG-ACATGCGCAAGGATAAGGAACTGAGCGCCTTC
>FTmdc1621
GCGCACAGCTTTCGACACATCTCGGCATGATCATGGCGGACGCGATCCTCGACCGGCCGG
ACCGAAATCCGCTGAAGGGCCTCGAGTGGCCGGCGGTACCGGGCCACTTCGGCAAGCCCT
GGTTTCTGCCGCTCGTCGGCATGTATTACAAGATGCTGGACAGGTTCCGGTAGCCAGCGC
GG-CT-ATAA-TGAAGGGCGCGGACC-GGAAAGGTGCCGCGCCTTTTTTGCTTGGAGTTG
CGCCGAGATTATCATGTTTAGCCTGGCGCATGCCGCCTATGGCGTGCAGCAGTCTTGCGG
CGGCG-ACATGCGCAAGGATAAGGAACTGAGCGCCTTC
>FTmdc1622
GCGCACAGCTTTCGACACATCTCGGCATGATCATGGCGGACGCGATCCTCGACCGGCCGG
ACCGAAATCCGCTGAAGGGCCTCGAGTGGCCGGCGGTACCGGGCCACTTCGGCAAGCCCT
GGTTTCTGCCGCTCGTCGGCATGTATTACAAGATGCTGGACAGGTTCCGGTAGCCAGCGC
GGACT-ATAA-TGAAGGGCGCGGACC-GGAAAGGTGCCGCGCCTTTTTTGCTTGGAGTTG
CGCCGAGATTATCATGTTTAGCCTGGCGCATGCCGCCTATGGCGTGCAGCAGTCTTGCGG
CGGCG-ACATGCGCAAGGATAAGGAACTGAGCGCCTTC
>FTmdc1625
GCGCACAGCTTTCGACACATCTCGGCATGATCATGGCGGACGCGATCCTCGACCGGCCGG
ACCGAAATCCGCTGAAGGGCCTCGAGTGGCCGGCGGTACCGGGCCACTTCGGCAAGCCCT
GGTTTCTGCCGCTCGTCGGCATGTATTACAAGATGCTGGACAGGTTCCGGTAGCCAGCGC
GGACT-ATAA-TGAAGGGCGCGGACC-GGAAAGGTGCCGCGCCTTTTTTGCTTGGAGTTG
CGCCGAGATTATCATGTTTAGCCTGGCGCATGCCGCCTATGGCGTGCAGCAGTCTTGCGG
CGGCG-ACATGCGCAAGGATAAGGAACTGAGCGCCTTC
>FTmdc1626
GCGCACAGCTTTCGACACATCTCGGCATGATCATGGCGGACGCGATCCTCGACCGGCCGG
ACCGAAATCCGCTGAAGGGCCTCGAGTGGCCGGCGGTACCGGGCCACTTCGGCAAGCCCT
GGTTTCTGCCGCTCGTCGGCATGTATTACAAGATGCTGGACAGGTTCCGGTAGCCAGCGC
GGACT-ATAA-TGAAGGGCGCGGACC-GGAAAGGTGCCGCGCCTTTTTTGCTTGGAGTTG
CGCCGAGATTATCATGTTTAGCCTGGCGCATGCCGCCTATGGCGTGCAGCAGTCTTGCGG
CGGCG-ACATGCGCAAGGATAAGGAACTGAGCGCCTTC
>FTmdc1627
GCGCACAGCTTTCGACACATCTCGGCATGATCATGGCGGACGCGATCCTCGACCGGCCGG
ACCGAAATCCGCTGAAGGGCCTCGAGTGGCCGGCGGTACCGGGCCACTTCGGCAAGCCCT
GGTTTCTGCCGCTCGTCGGCATGTATTACAAGATGCTGGACAGGTTCCGGTAGCCAGCGC
GG-CT-ATAA-TGAAGGGCGCGGACC-GGAAAGGTGCCGCGCCTTTTTTGCTTGGAGTTG
CGCCGAGATTATCATGTTTAGCCTGGCGCATGCCGCCTATGGCGTGCAGCAGTCTTGCGG
CGGCG-ACATGCGCAAGGATAAGGAACTGAGCGCCTTC
>FTmdc1628
GCGCACAGCTTTCGACACATCTCGGCATGATCATGGCGGACGCGATCCTCGACCGGCCGG
ACCGAAATCCGCTGAAGGGCCTCGAGTGGCCGGCGGTACCGGGCCACTTCGGCAAGCCCT
GGTTTCTGCCGCTCGTCGGCATGTATTACAAGATGCTGGACAGGTTCCGGTAGCCAGCGC
GG-CT-ATAA-TGAAGGGCGCGGACC-GGAAAGGTGCCGCGCCTTTTTTGCTTGGAGTTG
CGCCGAGATTATCATGTTTAGCCTGGCGCATGCCGCCTATGGCGTGCAGCAGTCTTGCGG
CGGCG-ACATGCGCAAGGATAAGGAACTGAGCGCCTTC
>FTmdc1629
GCGCACAGCTTTCGACACATCTCGGCATGATCATGGCGGACGCGATCCTCGACCGGCCGG
ACCGAAATCCGCTGAAGGGCCTCGAGTGGCCGGCGGTACCGGGCCACTTCGGCAAGCCCT
GGTTTCTGCCGCTCGTCGGCATGTATTACAAGATGCTGGACAGGTTCCGGTAGCCAGCGC
GG-CT-ATAA-TGAAGGGCGCGGACC-GGAAAGGTGCCGCGCCTTTTTTGCTTGGAGTTG
CGCCGAGATTATCATGTTTAGCCTGGCGCATGCCGCCTATGGCGTGCAGCAGTCTTGCGG
CGGCG-ACATGCGCAAGGATAAGGAACTGAGCGCCTTC
>FTmdc1631
GCGCACAGCTTTCGACACATCTCGGCATGATCATGGCGGACGCGATCCTCGACCGGCCGG
ACCGAAATCCGCTGAAGGGCCTCGAGTGGCCGGCGGTACCGGGCCACTTCGGCAAGCCCT
GGTTTCTGCCGCTCGTCGGCATGTATTACAAGATGCTGGACAGGTTCCGGTAGCCAGCGC
GG-CT-ATAA-TGAAGGGCGCGGACC-GGAAAGGTGCCGCGCCTTTTTTGCTTGGAGTTG
CGCCGAGATTATCATGTTTAGCCTGGCGCATGCCGCCTATGGCGTGCAGCAGTCTTGCGG
CGGCG-ACATGCGCAAGGATAAGGAACTGAGCGCCTTC
>FTmdc1632
GCGCACAGCTTTCGACACATCTCGGCATGATCATGGCGGACGCGATCCTCGACCGGCCGG
ACCGAAATCCGCTGAAGGGCCTCGAGTGGCCGGCGGTACCGGGCCACTTCGGCAAGCCCT
GGTTTCTGCCGCTCGTCGGCATGTATTACAAGATGCTGGACAGGTTCCGGTAGCCAGCGC
GGACT-ATAA-TGAAGGGCGCGGACC-GGAAAGGTGCCGCGCCTTTTTTGCTTGGAGTTG
CGCCGAGATTATCATGTTTAGCCTGGCGCATGCCGCCTATGGCGTGCAGCAGTCTTGCGG
CGGCG-ACATGCGCAAGGATAAGGAACTGAGCGCCTTC
>FTmdc1637
GCGCACAGCTTTCGACACATCTCGGCATGATCATGGCGGACGCGATCCTCGACCGGCCGG
ACCGAAATCCGCTGAAGGGCCTCGAGTGGCCGGCGGTACCGGGCCACTTCGGCAAGCCCT
GGTTTCTGCCGCTCGTCGGCATGTATTACAAGATGCTGGACAGGTTCCGGTAGCCAGCGC
GG-CT-ATAA-TGAAGGGCGCGGACC-GGAAAGGTGCCGCGCCTTTTTTGCTTGGAGTTG
CGCCGAGATTATCATGTTTAGCCTGGCGCATGCCGCCTATGGCGTGCAGCAGTCTTGCGG
CGGCG-ACATGCGCAAGGATAAGGAACTGAGCGCCTTC
>FTmdc1638
GCGCACAGCTTTCGACACATCTCGGCATGATCATGGCGGACGCGATCCTCGACCGGCCGG
ACCGAAATCCGCTGAAGGGCCTCGAGTGGCCGGCGGTACCGGGCCACTTCGGCAAGCCCT
GGTTTCTGCCGCTCGTCGGCATGTATTACAAGATGCTGGACAGGTTCCGGTAGCCAGCGC
GGACT-ATAA-TGAAGGGCGCGGACC-GGAAAGGTGCCGCGCCTTTTTTGCTTGGAGTTG
CGCCGAGATTATCATGTTTAGCCTGGCGCATGCCGCCTATGGCGTGCAGCAGTCTTGCGG
CGGCG-ACATGCGCAAGGATAAGGAACTGAGCGCCTTC
>FTmdc1639
GCGCACAGCTTTCGACACATCTCGGCATGATCATGGCGGACGCGATCCTCGACCGGCCGG
ACCGAAATCCGCTGAAGGGCCTCGAGTGGCCGGCGGTACCGGGCCACTTCGGCAAGCCCT
GGTTTCTGCCGCTCGTCGGCATGTATTACAAGATGCTGGACAGGTTCCGGTAGCCAGCGC
GGACT-ATAA-TGAAGGGCGCGGACC-GGAAAGGTGCCGCGCCTTTTTTGCTTGGAGTTG
CGCCGAGATTATCATGTTTAGCCTGGCGCATGCCGCCTATGGCGTGCAGCAGTCTTGCGG
CGGCG-ACATGCGCAAGGATAAGGAACTGAGCGCCTTC
>FTmdc1642
GCGCACAGCTTTCGACACATCTCGGCATGATCATGGCGGACGCGATCCTCGACCGGCCGG
ACCGAAATCCGCTGAAGGGCCTCGAGTGGCCGGCGGTACCGGGCCACTTCGGCAAGCCCT
GGTTTCTGCCGCTCGTCGGCATGTATTACAAGATGCTGGACAGGTTCCGGTAGCCAGCGC
GGACT-ATAA-TGAAGGGCGCGGACC-GGAAAGGTGCCGCGCCTTTTTTGCTTGGAGTTG
CGCCGAGATTATCATGTTTAGCCTGGCGCATGCCGCCTATGGCGTGCAGCAGTCTTGCGG
CGGCG-ACATGCGCAAGGATAAGGAACTGAGCGCCTTC
>FTmdc1644
GCGCACAGCTTTCGACACATCTCGGCATGATCATGGCGGACGCGATCCTCGACCGGCCGG
ACCGAAATCCGCTGAAGGGCCTCGAGTGGCCGGCGGTACCGGGCCACTTCGGCAAGCCCT
GGTTTCTGCCGCTCGTCGGCATGTATTACAAGATGCTGGACAGGTTCCGGTAGCCAGCGC
GG-CT-ATAA-TGAAGGGCGCGGACC-GGAAAGGTGCCGCGCCTTTTTTGCTTGGAGTTG
CGCCGAGATTATCATGTTTAGCCTGGCGCATGCCGCCTATGGCGTGCAGCAGTCTTGCGG
CGGCG-ACATGCGCAAGGATAAGGAACTGAGCGCCTTC
>FTmdc1649
GCGCACAGCTTTCGACACATCTCGGCATGATCATGGCGGACGCGATCCTCGACCGGCCGG
ACCGAAATCCGCTGAAGGGCCTCGAGTGGCCGGCGGTACCGGGCCACTTCGGCAAGCCCT
GGTTTCTGCCGCTCGTCGGCATGTATTACAAGATGCTGGACAGGTTCCGGTAGCCAGCGC
GG-CT-ATAA-TGAAGGGCGCGGACC-GGAAAGGTGCCGCGCCTTTTTTGCTTGGAGTTG
CGCCGAGATTATCATGTTTAGCCTGGCGCATGCCGCCTATGGCGTGCAGCAGTCTTGCGG
CGGCG-ACATGCGCAAGGATAAGGAACTGAGCGCCTTC
>FTmdc1650
GCGCACAGCTTTCGACACATCTCGGCATGATCATGGCGGACGCGATCCTCGACCGGCCGG
ACCGAAATCCGCTGAAGGGCCTCGAGTGGCCGGCGGTACCGGGCCACTTCGGCAAGCCCT
GGTTTCTGCCGCTCGTCGGCATGTATTACAAGATGCTGGACAGGTTCCGGTAGCCAGCGC
GG-CT-ATAA-TGAAGGGCGCGGACC-GGAAAGGTGCCGCGCCTTTTTTGCTTGGAGTTG
CGCCGAGATTATCATGTTTAGCCTGGCGCATGCCGCCTATGGCGTGCAGCAGTCTTGCGG
CGGCG-ACATGCGCAAGGATAAGGAACTGAGCGCCTTC
>FTmdc1652
GCGCACAGCTTTCGACACATCTCGGCATGATCATGGCGGACGCGATCCTCGACCGGCCGG
ACCGAAATCCGCTGAAGGGCCTCGAGTGGCCGGCGGTACCGGGCCACTTCGGCAAGCCCT
GGTTTCTGCCGCTCGTCGGCATGTATTACAAGATGCTGGACAGGTTCCGGTAGCCAGCGC
GGACT-ATAA-TGAAGGGCGCGGACC-GGAAAGGTGCCGCGCCTTTTTTGCTTGGAGTTG
CGCCGAGATTATCATGTTTAGCCTGGCGCATGCCGCCTATGGCGTGCAGCAGTCTTGCGG
CGGCG-ACATGCGCAAGGATAAGGAACTGAGCGCCTTC
>FTmdc1653
GCGCACAGCTTTCGACACATCTCGGCATGATCATGGCGGACGCGATCCTCGACCGGCCGG
ACCGAAATCCGCTGAAGGGCCTCGAGTGGCCGGCGGTACCGGGCCACTTCGGCAAGCCCT
GGTTTCTGCCGCTCGTCGGCATGTATTACAAGATGCTGGACAGGTTCCGGTAGCCAGCGC
GG-CT-ATAA-TGAAGGGCGCGGACC-GGAAAGGTGCCGCGCCTTTTTTGCTTGGAGTTG
CGCCGAGATTATCATGTTTAGCCTGGCGCATGCCGCCTATGGCGTGCAGCAGTCTTGCGG
CGGCG-ACATGCGCAAGGATAAGGAACTGAGCGCCTTC
>FTmdc1654
GCGCACAGCTTTCGACACATCTCGGCATGATCATGGCGGACGCGATCCTCGACCGGCCGG
ACCAAAATCCGCTGAAGGGCCTCGAGTGGCCGGCGGTACCGGGCCACTTCGGCAAGCCCT
GGTTTCTGCCGCTCGTCGGCATGTATTACAAGATGCTGGACAGGTTCCGGTAGCCAGCGC
GGACT-ATAA-TGAAGGGCGCGGACC-GGAAAGGTGCCGCGCCTTTTTTGCTTGGAGTTG
CGCCGAGATTATCATGTTTAGCCTGGCGCATGCCGGCTATGGCGTGCAGCAGTCTTGCGG
CGGCG-ACATGCGCAAGGATAAGGAACTGAGCGCCTTC
>FTmlt1202
GCGCACAGCTTTCGACTCATCTTGGGATGATCATTGCGGACGCGATCCTCGGCCGGCCGG
ACCGAAATCCACTGAAGGGTTTCGAGTGGCCGGCGGTGCCGGGCCATTTCGGCAAACCAT
GGTTTCTGCCGCTCGTGGGCATGTATTACAAGATGCTGGACAGGGTCCGGTAGACAGCGC
AGGCTTATAA-GGAAGGGCGCGGACC-GGAAAGGTGCCGCGCCCTTCTTGCTTGGAG---
---------------ATTTAGCC-TGAGCATGCT-------GCGTGCAGCAGTC------
--------------------------------------
>FTmlt1206
GCGCACAGCTTTCGACTCATCTTGGGATGATCATTGCGGACGCGATCCTCGGCCGGCCGG
ACCGAAATCCACTGAAGGGTTTCGAGTGGCCGGCGGTGCCGGGCCATTTCGGCAAACCAT
GGTTTCTGCCGCTCGTGGGCATGTATTACAAGATGCTGGACAGGGTCCGGTAGACAGCGC
AGGCTTATGA-GGAAGGGCGCGGACC-GGAAAGGTGCCGCGCCCTTCTTGCTTGGAG---
---------------ATTTAGCC-TGAGCATGCTGCCTAAGGCGTGCAGCAGTC------
--------------------------------------
>FTmlt1207
GCGCACAGCTTTCGACTCATCTTGGGATGATCATTGCGGACGCGATCCTCGGCCGGCCGG
ACCGAAATCCACTGAAGGGTTTCGAGTGGCCGGCGGTGCCGGGCCATTTCGGCAAACCAT
GGTTTCTGCCGCTCGTGGGCATGTATTACAAGATGCTGGACAGGGTCCGGTAGACAGCGC
AGGCTTATGA-GGAAGGGCGCGGACC-GGAAAGGTGCCGCGCCCTTCTTGCTTGGAG---
---------------ATTTAGCC-TGAGCATGCTGCCTAAGGCGTGCAGCAGTC------
--------------------------------------
>FTmlt1209
GCGCACAGCTTTCGACTCATCTTGGGATGATCATTGCGGACGCGATCCTCGGCCGGCCGG
ACCGAAATCCACTGAAGGGTTTCGAGTGGCCGGCGGTGCCGGGCCATTTCGGCAAACCAT
GGTTTCTGCCGCTCGTGGGCATGTATTACAAGATGCTGGACAGGGTCCGGTAGACAGCGC
AGGCTTATAA-GGAAGGGCGCGGACC-GGAAAGGTGCCGCGCCCTTCTTGCTTGGAG---
---------------ATTTAGCC-TGAGCATGCT-------GCGTGCAGCAGTC------
--------------------------------------
>FTmlt1210
GCGCACAGCTTTCGACTCATCTTGGGATGATCATTGCGGACGCGATCCTCGGCCGGCCGG
ACCGAAATCCACTGAAGGGTTTCGAGTGGCCGGCGGTGCCGGGCCATTTCGGCAAACCAT
GGTTTCTGCCGCTCGTGGGCATGTATTACAAGATGCTGGACAGGGTCCGGTAGACAGCGC
AGGCTTATAA-GGAAGGGCGCGGACC-GGAAAGGTGCCGCGCCCTTCTTGCTTGGAG---
---------------ATTTAGCC-TGAGCATGCT-------GCGTGCAGCAGTC------
--------------------------------------
>FTmlt1212
GCGCACAGCTTTCGACTCATCTTGGGATGATCATTGCGGACGCGATCCTCGGCCGGCCGG
ACCGAAATCCACTGAAGGGTTTCGAGTGGCCGGCGGTGCCGGGCCATTTCGGCAAACCAT
GGTTTCTGCCGCTCGTGGGCATGTATTACAAGATGCTGGACAGGGTCCGGTAGACAGCGC
AGGCTTATAA-GGAAGGGCGCGGACC-GGAAAGGTGCCGCGCCCTTCTTGCTTGGAG---
---------------ATTTAGCC-TGAGCATGCT-------GCGTGCAGCAGTC------
--------------------------------------
>FTmlt1214
GCGCACAGCTTTCGACTCATCTTGGGATGATCATTGCGGACGCGATCCTCGGCCGGCCGG
ACCGAAATCCACTGAAGGGTTTCGAGTGGCCGGCGGTGCCGGGCCATTTCGGCAAACCAT
GGTTTCTGCCGCTCGTGGGCATGTATTACAAGATGCTGGACAGGGTCCGGTAGACAGCGC
AGGCTTATAA-GGAAGGGCGCGGACC-GGAAAGGTGCCGCGCCCTTCTTGCTTGGAG---
---------------ATTTAGCC-TGAGCATGCT-------GCGTGCAGCAGTC------
--------------------------------------
>FTmlt1218
GCGCACAGCTTTCGACTCATCTTGGGATGATCATTGCGGACGCGATCCTCGGCCGGCCGG
ACCGAAATCCACTGAAGGGTTTCGAGTGGCCGGCGGTGCCGGGCCATTTCGGCAAACCAT
GGTTTCTGCCGCTCGTGGGCATGTATTACAAGATGCTGGACAGGATCCGGTAGACAGCGC
AGGCTTATAAAGGAAGGGCGCGGACC-GAAATGGTGCCGCGCCCTG-TTGCTTGGAG---
---------------ATTTAGCCCTGGGCAAGCCGCCTAAGGCGTGCAGCAGTC------
--------------------------------------
>FTmlt1223
GCGCACAGCTTTCGACTCATCTTGGGATGATCATTGCGGACGCGATCCTCGGCCGGCCGG
ACCGAAATCCACTGAAGGGTTTCGAGTGGCCGGCGGTGCCGGGCCATTTCGGCAAACCAT
GGTTTCTGCCGCTCGTGGGCATGTATTACAAGATGCTGGACAGGGTCCGGTAGACAGCGC
AGGCTTATAA-GGAAGGGCGCGGACC-GGAAAGGTGCCGCGCCCTTCTTGCTTGGAG---
---------------ATTTAGCC-TGAGCATGCT-------GCGTGCAGCAGTC------
--------------------------------------
>FTmlt1225
GCGCACAGCTTTCGACTCATCTTGGGATGATCATTGCGGACGCGATCCTCGGCCGGCCGG
ACCGAAATCCACTGAAGGGTTTCGAGTGGCCGGCGGTGCCGGGCCATTTCGGCAAACCAT
GGTTTCTGCCGCTCGTGGGCATGTATTACAAGATGCTGGACAGGGTCCGGTAGACAGCGC
AGGCTTATAA-GGAAGGGCGCGGACC-GGAAAGGTGCCGCGCCCTTCTTGCTTGGAG---
---------------ATTTAGCC-TGAGCATGCT-------GCGTGCAGCAGTC------
--------------------------------------
>FTmlt1227
GCGCACAGCTTTCGACTCATCTTGGGATGATCATTGCGGACGCGATCCTCGGCCGGCCGG
ACCGAAATCCACTGAAGGGTTTCGAGTGGCCGGCGGTGCCGGGCCATTTCGGCAAACCAT
GGTTTCTGCCGCTCGTGGGCATGTATTACAAGATGCTGGACAGGATCCGGTAGACAGCGC
AGGCTTATAAAGGAAGGGCGCGGACC-GAAATGGTGCCGCGCCCTG-TTGCTTGGAG---
---------------ATTTAGCCCTGGGCAAGCCGCCTAAGGCGTGCAGCAGTC------
--------------------------------------
>FTmlt1228
GCGCACAGCTTTCGACTCATCTTGGGATGATCATTGCGGACGCGATCCTCGGCCGGCCGG
ACCGAAATCCACTGAAGGGTTTCGAGTGGCCGGCGGTGCCGGGCCATTTCGGCAAACCAT
GGTTTCTGCCGCTCGTGGGCATGTATTACAAGATGCTGGACAGGGTCCGGTAGACAGCGC
AGGCTTATAA-GGAAGGGCGCGGACC-GGAAAGGTGCCGCGCCCTTCTTGCTTGGAG---
---------------ATTTAGCC-TGAGCATGCT-------GCGTGCAGCAGTC------
--------------------------------------
>FTmlt1229
GCGCACAGCTTTCGACTCATCTTGGGATGATCATTGCGGACGCGATCCTCGGCCGGCCGG
ACCGAAATCCACTGAAGGGTTTCGAGTGGCCGGCGGTGCCGGGCCATTTCGGCAAACCAT
GGTTTCTGCCGCTCGTGGGCATGTATTACAAGATGCTGGACAGGGTCCGGTAGACAGCGC
AGGCTTATAA-GGAAGGGCGCGGACC-GGAAAGGTGCCGCGCCCTTCTTGCTTGGAG---
---------------ATTTAGCC-TGAGCATGCT-------GCGTGCAGCAGTC------
--------------------------------------
>FTmlt1230
GCGCACAGCTTTCGACTCATCTTGGGATGATCATTGCGGACGCGATCCTCGGCCGGCCGG
ACCGAAATCCACTGAAGGGTTTCGAGTGGCCGGCGGTGCCGGGCCATTTCGGCAAACCAT
GGTTTCTGCCGCTCGTGGGCATGTATTACAAGATGCTGGACAGGGTCCGGTAGACAGCGC
AGGCTTATAA-GGAAGGGCGCGGACC-GGAAAGGTGCCGCGCCCTTCTTGCTTGGAG---
---------------ATTTAGCC-TGAGCATGCT-------GCGTGCAGCAGTC------
--------------------------------------
>FTmlt1232
GCGCACAGCTTTCGACTCATCTTGGGATGATCATTGCGGACGCGATCCTCGGCCGGCCGG
ACCGAAATCCACTGAAGGGTTTCGAGTGGCCGGCGGTGCCGGGCCATTTCGGCAAACCAT
GGTTTCTGCCGCTCGTGGGCATGTATTACAAGATGCTGGACAGGGTCCGGTAGACAGCGC
AGGCTTATAA-GGAAGGGCGCGGACC-GGAAAGGTGCCGCGCCCTTCTTGCTTGGAG---
---------------ATTTAGCC-TGAGCATGCT-------GCGTGCAGCAGTC------
--------------------------------------
>FTmlt1235
GCGCACAGCTTTCGACTCATCTTGGGATGATCATTGCGGACGCGATCCTCGGCCGGCCGG
ACCGAAATCCACTGAAGGGTTTCGAGTGGCCGGCGGTGCCGGGCCATTTCGGCAAACCAT
GGTTTCTGCCGCTCGTGGGCATGTATTACAAGATGCTGGACAGGGTCCGGTAGACAGCGC
AGGCTTATAA-GGAAGGGCGCGGACC--GAAAGGTGCCGCGCCCTTCTTGCTTGGAG---
---------------ATTTAGCC-TGAGCATGCT-------GCGTGCAGCAGTC------
--------------------------------------
>FTmlt1237
GCGCACAGCTTTCGACTCATCTTGGGATGATCATTGCGGACGCGATCCTCGGCCGGCCGG
ACCGAAATCCACTGAAGGGTTTCGAGTGGCCGGCGGTGCCGGGCCATTTCGGCAAACCAT
GGTTTCTGCCGCTCGTGGGCATGTATTACAAGATGCTGGACAGGGTCCGGTAGACAGCGC
AGGCTTATAA-GGAAGGGCGCGGACC-GGAAAGGTGCCGCGCCCTTCTTGCTTGGAG---
---------------ATTTAGCC-TGAGCATGCT-------GCGTGCAGCAGTC------
--------------------------------------
>FTmlt1243
GCGCACAGCTTTCGACTCATCTTGGGATGATCATTGCGGACGCGATCCTCGGCCGGCCGG
ACCGAAATCCACTGAAGGGTTTCGAGTGGCCGGCGGTGCCGGGCCATTTCGGCAAACCAT
GGTTTCTGCCGCTCGTGGGCATGTATTACAAGATGCTGGACAGGGTCCGGTAGACAGCGC
AGGCTTATAA-GGAAGGGCGCGGACC-GGAAAGGTGCCGCGCCCTTCTTGCTTGGAG---
---------------ATTTAGCC-TGAGCATGCT-------GCGTGCAGCAGTC------
--------------------------------------
>FTmlt1252
GCGCACAGCTTTCGACTCATCTTGGGATGATCATTGCGGACGCGATCCTCGGCCGGCCGG
ACCGAAATCCACTGAAGGGTTTCGAGTGGCCGGCGGTGCCGGGCCATTTCGGCAAACCAT
GGTTTCTGCCGCTCGTGGGCATGTATTACAAGATGCTGGACAGGATCCGGTAGACAGCGC
AGGCTTATAAAGGAAGGGCGCGGACC-GAAATGGTGCCGCGCCCTG-TTGCTTGGAG---
---------------ATTTAGCCCTGGGCAAGCCACCTAAGGCGTGCAGCAGTC------
--------------------------------------
>FTmlt1254
GCGCACAGCTTTCGACTCATCTTGGGATGATCATTGCGGACGCGATCCTCGGCCGGCCGG
ACCGAAATCCACTGAAGGGTTTCGAGTGGCCGGCGGTGCCGGGCCATTTCGGCAAACCAT
GGTTTCTGCCGCTCGTGGGCATGTATTACAAGATGCTGGACAGGGTCCGGTAGACAGCGC
AGGCTTATAA-GGAAGGGCGCGGACC-GGAAAGGTGCCGCGCCCTTCTTGCTTGGAG---
---------------ATTTAGCC-TGAGCATGCT-------GCGTGCAGCAGTC------
--------------------------------------
>FTmlt1255
GCGCACAGCTTTCGACTCATCTTGGGATGATCATTGCGGACGCGATCCTCGGCCGGCCGG
ACCGAAATCCACTGAAGGGTTTCGAGTGGCCGGCGGTGCCGGGCCATTTCGGCAAACCAT
GGTTTCTGCCGCTCGTGGGCATGTATTACAAGATGCTGGACAGGGTCCGGTAGACAGCGC
AGGCTTATAA-GGAAGGGCGCGGACC-GGAAAGGTGCCGCGCCCTTCTTGCTTGGAG---
---------------ATTTAGCC-TGAGCATGCT-------GCGTGCAGCAGTC------
--------------------------------------
>FTmlt1256
GCGCACAGCTTTCGACTCATCTTGGGATGATCATTGCGGACGCGATCCTCGGCCGGCCGG
ACCGAAATCCACTGAAGGGTTTCGAGTGGCCGGCGGTGCCGGGCCATTTCGGCAAACCAT
GGTTTCTGCCGCTCGTGGGCATGTATTACAAGATGCTGGACAGGGTCCGGTAGACAGCGC
AGGCTTATAA-GGAAGGGCGCGGACC-GGAAAGGTGCCGCGCCCTTCTTGCTTGGAG---
---------------ATTTAGCC-TGAGCATGCT-------GCGTGCAGCAGTC------
--------------------------------------
>FTmlt1604
GCGCACAGCTTTCGACTCATCTTGGGATGATCATTGCGGACGCGATCCTCGGCCGGCCGG
ACCGAAATCCACTGAAGGGTTTCGAGTGGCCGGCGGTGCCGGGCCATTTCGGCAAACCAT
GGTTTCTGCCGCTCGTGGGCATGTATTACAAGATGCTGGACAGGGTCCGGTAGACAGCGC
AGGCTTATAA-GGAAGGGCGCGGACC-GGAAAGGTGCCGCGCCCTTCTTGCTTGGAG---
---------------ATTTAGCC-TGAGCATGCT-------GCGTGCAGCAGTC------
--------------------------------------
>FTmlt1606
GCGCACAGCTTTCGACTCATCTTGGGATGATCATTGCGGACGCGATCCTCGGCCGGCCGG
ACCGAAATCCACTGAAGGGTTTCGAGTGGCCGGCGGTGCCGGGCCATTTCGGCAAACCAT
GGTTTCTGCCGCTCGTGGGCATGTATTACAAGATGCTGGACAGGGTCCGGTAGACAGCGC
AGGCTTATAA-GGAAGGGCGCGGACC-GGAAAGGTGCCGCGCCCTTCTTGCTTGGAG---
---------------ATTTAGCC-TGAGCATGCT-------GCGTGCAGCAGTC------
--------------------------------------
>FTmlt1607
GCGCACAGCTTTCGACTCATCTTGGGATGATCATTGCGGACGCGATCCTCGGCCGGCCGG
ACCGAAATCCACTGAAGGGTTTCGAGTGGCCGGCGGTGCCGGGCCATTTCGGCAAACCAT
GGTTTCTGCCGCTCGTGGGCATGTATTACAAGATGCTGGACAGGGTCCGGTAGACAGCGC
AGGCTTATGA-GGAAGGGCGCGGACC-GGAAAGGTGCCGCGCCCTTCTTGCTTGGAG---
---------------ATTTAGCC-TGGGCATGCTGCCTAAGGCGTGCAGCAGTC------
--------------------------------------
>FTmlt1608
GCGCACAGCTTTCGACTCATCTTGGGATGATCATTGCGGACGCGATCCTCGGCCGGCCGG
ACCGAAATCCACTGAAGGGTTTCGAGTGGCCGGCGGTGCCGGGCCATTTCGGCAAACCAT
GGTTTCTGCCGCTCGTGGGCATGTATTACAAGATGCTGGACAGGGTCCGGTAGACAGCGC
AGGCTTATAA-GGAAGGGCGCGGACC-GGAAAGGTGCCGCGCCCTTCTTGCTTGGAG---
---------------ATTTAGCC-TGAGCATGCT-------GCGTGCAGCAGTC------
--------------------------------------
>FTmlt1609
GCGCACAGCTTTCGACTCATCTTGGGATGATCATTGCGGACGCGATCCTCGGCCGGCCGG
ACCGAAATCCACTGAAGGGTTTCGAGTGGCCGGCGGTGCCGGGCCATTTCGGCAAACCAT
GGTTTCTGCCGCTCGTGGGCATGTATTACAAGATGCTGGACAGGGTCCGGTAGACAGCGC
AGGCTTATAA-GGAAGGGCGCGGACC-GGAAAGGTGCCGCGCCCTTCTTGCTTGGAG---
---------------ATTTAGCC-TGAGCATGCT-------GCGTGCAGCAGTC------
--------------------------------------
>FTmlt1610
GCGCACAGCTTTCGACTCATCTTGGGATGATCATTGCGGACGCGATCCTCGGCCGGCCGG
ACCGAAATCCACTGAAGGGTTTCGAGTGGCCGGCGGTGCCGGGCCATTTCGGCAAACCAT
GGTTTCTGCCGCTCGTGGGCATGTATTACAAGATGCTGGACAGGGTCCGGTAGACAGCGC
AGGCTTATAA-GGAAGGGCGCGGACC-GGAAAGGTGCCGCGCCCTTCTTGCTTGGAG---
---------------ATTTAGCC-TGAGCATGCT-------GCGTGCAGCAGTC------
--------------------------------------
>FTmlt1614
GCGCACAGCTTTCGACTCATCTTGGGATGATCATTGCGGACGCGATCCTCGGCCGGCCGG
ACCGAAATCCACTGAAGGGTTTCGAGTGGCCGGCGGTGCCGGGCCATTTCGGCAAACCAT
GGTTTCTGCCGCTCGTGGGCATGTATTACAAGATGCTGGACAGGGTCCGGTAGACAGCGC
AGGCTTATAA-GGAAGGGCGCGGACC-GGAAAGGTGCCGCGCCCTTCTTGCTTGGAG---
---------------ATTTAGCC-TGAGCATGCT-------GCGTGCAGCAGTC------
--------------------------------------
>FTmlt1619
GCGCACAGCTTTCGACTCATCTTGGGATGATCATTGCGGACGCGATCCTCGGCCGGCCGG
ACCGAAATCCACTGAAGGGTTTCGAGTGGCCGGCGGTGCCGGGCCATTTCGGCAAACCAT
GGTTTCTGCCGCTCGTGGGCATGTATTACAAGATGCTGGACAGGGTCCGGTAGACAGCGC
AGGCTTATAA-GGAAGGGCGCGGACC-GGAAAGGTGCCGCGCCCTTCTTGCTTGGAG---
---------------ATTTAGCC-TGAGCATGCT-------GCGTGCAGCAGTC------
--------------------------------------
>FTmlt1623
GCGCACAGCTTTCGACTCATCTTGGGATGATCATTGCGGACGCGATCCTCGGCCGGCCGG
ACCGAAATCCACTGAAGGGTTTCGAGTGGCCGGCGGTGCCGGGCCATTTCGGCAAACCAT
GGTTTCTGCCGCTCGTGGGCATGTATTACAAGATGCTGGACAGGGTCCGGTAGACAGCGC
AGGCTTATAA-GGAAGGGCGCGGACC-GGAAAGGTGCCGCGCCCTTCTTGCTTGGAG---
---------------ATTTAGCC-TGAGCATGCT-------GCGTGCAGCAGTC------
--------------------------------------
>FTmlt1624
GCGCACAGCTTTCGACTCATCTGGGGATGATCATTGCGGACGCGATCCTCGGCCGGCCGG
ACCGAAATCCACTGAAGGGTTTCGAGTGGCCGGCGGTGCCGGGCCATTTCGGCAAACCAT
GGTTTCTGCCGCTCGTGGGCATGTATTACAAGATGCTGGACAGGGTCCGGTAGACAGCGC
AGGCTTATAA-GGAAGGGCGCGGACC-GGAAAGGTGCCGCGCCCTTCTTGCTTGGAG---
---------------ATTTAGCC-TGAGCATGCTGCCTAAGGCGTGCAGCAGTC------
--------------------------------------
>FTmlt1635
GCGCACAGCTTTCGACTCATCTTGGGATGATCATTGCGGACGCGATCCTCGGCCGGCCGG
ACCGAAATCCACTGAAGGGTTTCGAGTGGCCGGCGGTGCCGGGCCATTTCGGCAAACCAT
GGTTTCTGCCGCTCGTGGGCATGTATTACAAGATGCTGGACAGGATCCGGTAGACAGCGC
AGGCTTATAAAGGAAGGGCGCGGACC-GAAATGGTGCCGCGCCCTG-TTGCTTGGAG---
---------------ATTTAGCCCTGGGCAAGCCGCCTAAGGCGTGCAGCAGTC------
--------------------------------------
>FTmlt1636
GCGCACAGCTTTCGACTCATCTTGGGATGATCATTGCGGACGCGATCCTCGGCCGGCCGG
ACCGAAATCCACTGAAGGGTTTCGAGTGGCCGGCGGTGCCGGGCCATTTCGGCAAACCAT
GGTTTCTGCCGCTCGTGGGCATGTATTACAAGATGCTGGACAGGGTCCGGTAGACAGCGC
AGGCTTATAA-GGAAGGGCGCGGACC-GGAAAGGTGCCGCGCCCTTCTTGCTTGGAG---
---------------ATTTAGCC-TGAGCATGCT-------GCGTGCAGCAGTC------
--------------------------------------
>FTmlt1640
GCGCACAGCTTTCGACTCATCTTGGGATGATCATTGCGGACGCGATCCTCGGCCGGCCGG
ACCGAAATCCACTGAAGGGTTTCGAGTGGCCGGCGGTGCCGGGCCATTTCGGCAAACCAT
GGTTTCTGCCGCTCGTGGGCATGTATTACAAGATGCTGGACAGGGTCCGGTAGACAGCGC
AGGCTTATAA-GGAAGGGCGCGGACC-GGAAAGGTGCCGCGCCCTTCTTGCTTGGAG---
---------------ATTTAGCC-TGAGCATGCT-------GCGTGCAGCAGTC------
--------------------------------------
>FTmlt1641
GCGCACAGCTTTCGACTCATCTTGGGATGATCATTGCGGACGCGATCCTCGGCCGGCCGG
ACCGAAATCCACTGAAGGGTTTCGAGTGGCCGGCGGTGCCGGGCCATTTCGGCAAACCAT
GGTTTCTGCCGCTCGTGGGCATGTATTACAAGATGCTGGACAGGGTCCGGTAGACAGCGC
AGGCTTATAA-GGAAGGGCGCGGACC-GGAAAGGTGCCGCGCCCTTCTTGCTTGGAG---
---------------ATTTAGCC-TGAGCATGCT-------GCGTGCAGCAGTC------
--------------------------------------
>FTmlt1643
GCGCACAGCTTTCGACTCATCTTGGGATGATCATTGCGGACGCGATCCTCGGCCGGCCGG
ACCGAAATCCACTGAAGGGTTTCGAGTGGCCGGCGGTGCCGGGCCATTTCGGCAAACCAT
GGTTTCTGCCGCTCGTGGGCATGTATTACAAGATGCTGGACAGGATCCGGTAGACAGCGC
AGGCTTATAAAGGAAGGGCGCGGACC-GAAATGGTGCCGCGCCCTG-TTGCTTGGAG---
---------------ATTTAGCCCTGGGCAAGCCACCTAAGGCGTGCAGCAGTC------
--------------------------------------
>FTmlt1645
GCGCACAGCTTTCGACTCATCTTGGGATGATCATTGCGGACGCGATCCTCGGCCGGCCGG
ACCGAAATCCACTGAAGGGTTTCGAGTGGCCGGCGGTGCCGGGCCATTTCGGCAAACCAT
GGTTTCTGCCGCTCGTGGGCATGTATTACAAGATGCTGGACAGGGTCCGGTAGACAGCGC
AGGCTTATAA-GGAAGGGCGCGGACC-GGAAAGGTGCCGCGCCCTTCTTGCTTGGAG---
---------------ATTTAGCC-TGAGCATGCT-------GCGTGCAGCAGTC------
--------------------------------------
>FTmlt1646
GCGCACAGCTTTCGACTCATCTTGGGATGATCATTGCGGACGCGATCCTCGGCCGGCCGG
ACCGAAATCCACTGAAGGGTTTCGAGTGGCCGGCGGTGCCGGGCCATTTCGGCAAACCAT
GGTTTCTGCCGCTCGTGGGCATGTATTACAAGATGCTGGACAGGATCCGGTAGACAGCGC
AGGCTTATAAAGGAAGGGCGCGGACC-GAAATGGTGCCGCGCCCTG-TTGCTTGGAG---
---------------ATTTAGCCCTGGGCAAGCCGCCTAAGGCGTGCAGCAGTC------
--------------------------------------
>FTmlt1660
GCGCACAGCTTTCGACTCATCTTGGGATGATCATTGCGGACGCGATCCTCGGCCGGCCGG
ACCGAAATCCACTGAAGGGTTTCGAGTGGCCGGCGGTGCCGGGCCATTTCGGCAAACCAT
GGTTTCTGCCGCTCGTGGGCATGTATTACAAGATGCTGGACAGGGTCCGGTAGACAGCGC
AGGCTTATAA-GGAAGGGCGCGGACC-GGAAAGGTGCCGCGCCCTTCTTGCTTGGAG---
---------------ATTTAGCC-TGAGCATGCT-------GCGTGCAGCAGTC------
--------------------------------------
>FTmlt1661
GCGCACAGCTTTCGACTCATCTTGGGATGATCATTGCGGACGCGATCCTCGGCCGGCCGG
ACCGAAATCCACTGAAGGGTTTCGAGTGGCCGGCGGTGCCGGGCCATTTCGGCAAACCAT
GGTTTCTGCCGCTCGTGGGCATGTATTACAAGATGCTGGACAGGGTCCGGTAGACAGCGC
AGGCTTATAA-GGAAGGGCGCGGACC-GGAAAGGTGCCGCGCCCTTCTTGCTTGGAG---
---------------ATTTAGCC-TGAGCATGCT-------GCGTGCAGCAGTC------
--------------------------------------
>FTmlt1662
GCGCACAGCTTTCGACTCATCTTGGGATGATCATTGCGGACGCGATCCTCGGCCGGCCGG
ACCGAAATCCACTGAAGGGTTTCGAGTGGCCGGCGGTGCCGGGCCATTTCGGCAAACCAT
GGTTTCTGCCGCTCGTGGGCATGTATTACAAGATGCTGGACAGGGTCCGGTAGACAGCGC
AGGCTTATAA-GGAAGGGCGCGGACC-GGAAAGGTGCCGCGCCCTTCTTGCTTGGAG---
---------------ATTTAGCC-TGAGCATGCT-------GCGTGCAGCAGTC------
--------------------------------------
>FTmlt1663
GCGCACAGCTTTCGACTCATCTTGGGATGATCATTGCGGACGCGATCCTCGGCCGGCCGG
ACCGAAATCCACTGAAGGGTTTCGAGTGGCCGGCGGTGCCGGGCCATTTCGGCAAACCAT
GGTTTCTGCCGCTCGTGGGCATGTATTACAAGATGCTGGACAGGGTCCGGTAGACAGCGC
AGGCTTATAA-GGAAGGGCGCGGACC-GGAAAGGTGCCGCGCCCTTCTTGCTTGGAG---
---------------ATTTAGCC-TGAGCATGCT-------GCGTGCAGCAGTC------
--------------------------------------
>TTmdc601
GCGCACAGCTTTCGACACATCTCGGCATGATCATGGCGGACGCGATCCTCGACCGGCCGG
ACCGAAATCCGCTGAAGGGCCTCGAGTGGCCGGCGGTACCGGGCCACTTCGGCAAGCCCT
GGTTTCTGCCGCTCGTCGGCATGTATTACAAGATGCTGGACAGGTTCCGGTAGCCAGCGC
GG-CT-ATAA-TGAAGGGCGCGGACC-GGAAAGGTGCCGCGCCTTTTTTGCTTGGAGTTG
CGCCGAGATTATCATGTTTAGCCTGGCGCATGCCGCCTATGGCGTGCAGCAGTCTTGCGG
CGGCG-ACATGCGCAAGGATAAGGAACTGAGCGCCTTC
>TTmdc602
GCGCACAGCTTTCGACACATCTCGGCATGATCATGGCGGACGCGATCCTCGACCGGCCGA
ACCGAAATCCGCTGAAGGGCCTCGAGTGGCCGGCGGTACCGGGCCACTTCGGCAAGCCCT
GGTTTCTGCCGCTCGTCGGCATGTATTACAAGATGCTGGACAGGTTCCGGTAGACAGCGC
GGACTTATGA-TGAAGGGCGCGGACC-GGAAAGGTGCCGCGCCTTTTTTGCTTGGAGTTG
CGCCGCGATTATCATGTTTAGCCTGGCGCATGCCGCCTATGGCGTGCAGCAGTCTTGCGG
CGGCG-ACATGCGCAAGGATAAAGAACTGAGCGCCTTC
>TTmdc603
GCGCACAGCTTTCGACACATCTCGGCATGATCATGGCGGACGCGATCCTCGACCGGCCGG
ACCGAAATCCGCTGAAGGGCCTCGAGTGGCCGGCGGTACCGGGCCACTTCGGCAAGCCCT
GGTTTCTGCCGCTCGTCGGCATGTATTACAAGATGCTGGACAGGTTCCGGTAGCCAGCGC
GG-CT-ATAA-TGAAGGGCGCGGACC-GGAAAGGTGCCGCGCCTTTTTTGCTTGGAGTTG
CGCCGAGATTATCATGTTTAGCCTGGCGCATGCCGCCTATGGCGTGCAGCAGTCTTGCGG
CGGCG-ACATGCGCAAGGATAAGGAACTGAGCGCCTTC
>TTmdc606
GCGCACAGCTTTCGACACATCTCGGCATGATCATGGCGGACGCGATCCTCGACCGGCCGG
ACCAAAATCCGCTGAAGGGCCTCGAGTGGCCGGCGGTACCGGGCCACTTCGGCAAGCCCT
GGTTTCTGCCGCTCGTCGGCATGTATTACAAGATGCTGGACAGGTTCCGGTAGCCAGCGC
---------------GGGCGCGGACC-GGAAAGGTGCCGCGCCTTTTTTGCTTGGAGTTG
CGCCGAGATTATCATGTTTAGCCTGGCGCATGCCGGCTATGGCGTGCAGCAGTCTTGCGG
CGGCG-ACATGCGCAAGGATAAGGAACTGAGCGCCTTC
>TTmdc610
GCGCACAGCTTTCGACACATCTCGGCATGATCATGGCGGACGCGATCCTCGACCGGCCGG
ACCAAAATCCGCTGAAGGGCCTCGAGTGGCCGGCGGTACCGGGCCACTTCGGCAAGCCCT
GGTTTCTGCCGCTCGTCGGCATGTATTACAAGATGCTGGACAGGTTCCGGTAGCCAGCGC
GGACT-ATAA-TGAAGGGCGCGGACC-GGAAAGGTGCCGCGCCTTTTTTGCTTGGAGTTG
CGCCGAGATTATCATGTTTAGCCTGGCGCATGCCGGCTATGGCGTGCAGCAGTCTTGCGG
CGGCG-ACATGCGCAAGGATAAGGAACTGAGCGCCTTC
>TTmdc611
GCGCACAGCTTTCGACACATCTCGGCATGATCATGGCGGACGCGATCCTCGACCGGCCGG
ACCGAAATCCGCTGAAAGGCCTCGAGTGGCCGGCGGTACCGGGCCACTTCGGCAAGCCCT
GGTTTCTGCCGCTCGTCGGCATGTATTACAAGATGCTGGACAGGTTCCGGTAGCCAGCGC
GG-CT-ATAA-TGAAGGGCGCGGACC-GGAAAGGTGCCGCGCCTTTTTTGCTTGGAGTTG
CGCCGAGATTATCATGTTTAGCCTGGCGCATGCCGCCTATGGCGTGCAGCAGTCTTGCGG
CGGCG-ACATGCGCAAGGATAAGGAACTGAGCGCCTTC
>TTmdc612
GCGCACAGCTTTCGACACATCTCGGCATGATCATGGCGGACGCGATCCTCGACCGGCCGG
ACCGAAATCCGCTGAAGGGCCTCGAGTGGCCGGCGGTACCGGGCCACTTCGGCAAGCCCT
GGTTTCTGCCGCTCGTCGGCATGTATTACAAGATGCTGGACAGGTTCCGGTAGCCAGCGC
GGACT-ATAA-TGAAGGGCGCGGACC-GGAAAGGTGCCGCGCCTTTTTTGCTTGGAGTTG
CGCCGAGATTATCATGTTTAGCCTGGCGCATGCCGCCTATGGCGTGCAGCAGTCTTGCGG
CGGCG-ACATGCGCAAGGATAAGGAACTGAGCGCCTTC
>TTmdc614
GCGCACAGCTTTCGACACATCTCGGCATGATCATGGCGGACGCGATCCTCGACCGGCCGG
ACCAAAATCCGCTGAAGGGCCTCGAGTGGCCGGCGGTACCGGGCCACTTCGGCAAGCCCT
GGTTTCTGCCGCTCGTCGGCATGTATTACAAGATGCTGGACAGGTTCCGGTAGCCAGCGC
GGACT-ATAA-TGAAGGGCGCGGACC-GGAAAGGTGCCGCGCCTTTTTTGCTTGGAGTTG
CGCCGAGATTATCATGTTTAGCCTGGCGCATGCCGGCTATGGCGTGCAGCAGTCTTGCGG
CGGCG-ACATGCGCAAGGATAAGGAACTGAGCGCCTTC
>TTmdc618
GCGCACAGCTTTCGACACATCTCGGCATGATCATGGCGGACGCGATCCTCGACCGGCCGG
ACCGAAATCCGCTGAAGGGCCTCGAGTGGCCGGCGGTACCGGGCCACTTCGGCAAGCCCT
GGTTTCTGCCGCTCGTCGGCATGTATTACAAGATGCTGGACAGGTTCCGGTAGCCAGCGC
GGACT-ATAA-TGAAGGGCGCGGACC-GGAAAGGTGCCGCGCCTTTTTTGCTTGGAGTTG
CGCCGAGATTATCATGTTTAGCCTGGCGCATGCCGCCTATGGCGTGCAGCAGTCTTGCGG
CGGCG-ACATGCGCAAGGATAAGGAACTGAGCGCCTTC
>TTmdc619
GCGCACAGCTTTCGACACATCTCGGCATGATCATGGCGGACGCGATCCTCGACCGGCCGG
ACCGAAATCCGCTGAAGGGCCTCGAGTGGCCGGCGGTACCGGGCCACTTCGGCAAGCCCT
GGTTTCTGCCGCTCGTCGGCATGTATTACAAGATGCTGGACAGGTTCCGGTAGCCAGCGC
GG-CT-ATAA-TGAAGGGCGCGGACC-GGAAAGGTGCCGCGCCTTTTTTGCTTGGAGTTG
CGCCGAGATTATCATGTTTAGCCTGGCGCATGCCGCCTATGGCGTGCAGCAGTCTTGCGG
CGGCG-ACATGCGCAAGGATAAGGAACTGAGCGCCTTC
>TTmdc621
GCGCACAGCTTTCGACACATCTCGGCATGATCATGGCGGACGCGATCCTCGACCGGCCGG
ACCGAAATCCGCTGAAGGGCCTCGAGTGGCCGGCGGTACCGGGCCACTTCGGCAAGCCCT
GGTTTCTGCCGCTCGTCGGCATGTATTACAAGATGCTGGACAGGTTCCGGTAGCCAGCGC
GGACT-ATAA-TGAAGGGCGCGGACC-GGAAAGGTGCCGCGCCTTTTTTGCTTGGAGTTG
CGCCGAGATTATCATGTTTAGCCTGGCGCATGCCGCCTATGGCGTGCAGCAGTCTTGCGG
CGGCG-ACATGCGCAAGGATAAGGAACTGAGCGCCTTC
>TTmdc626
GCGCACAGCTTTCGACACATCTCGGCATGATCATGGCGGACGCGATCCTCGACCGGCCGG
ACCAAAATCCGCTGAAGGGCCTCGAGTGGCCGGCGGTACCGGGCCACTTCGGCAAGCCCT
GGTTTCTGCCGCTCGTCGGCATGTATTACAAGATGCTGGACAGGTTCCGGTAGCCAGCGC
GGACT-ATAA-TGAAGGGCGCGGACC-GGAAAGGTGCCGCGCCTTTTTTGCTTGGAGTTG
CGCCGAGATTATCATGTTTAGCCTGGCGCATGCCGGCTATGGCGTGCAGCAGTCTTGCGG
CGGCG-ACATGCGCAAGGATAAGGAACTGAGCGCCTTC
>TTmdc628
GCGCACAGCTTTCGACACATCTCGGCATGATCATGGCGGACGCGATCCTCGACCGGCCGG
ACCGAAATCCGCTGAAGGGCCTCGAGTGGCCGGCGGTACCGGGCCACTTCGGCAAGCCCT
GGTTTCTGCCGCTCGTCGGCATGTATTACAAGATGCTGGACAGGTTCCGGTAGCCAGCGC
GG-CT-ATAA-TGAAGGGCGCGGACC-GGAAAGGTGCCGCGCCTTTTTTGCTTGGAGTTG
CGCCGAGATTATCATGTTTAGCCTGGCGCATGCCGCCTATGGCGTGCAGCAGTCTTGCGG
CGGCG-ACATGCGCAAGGATAAGGAACTGAGCGCCTTC
>TTmdc629
GCGCACAGCTTTCGACACATCTCGGCATGATCATGGCGGACGCGATCCTCGACCGGCCGG
ACCGAAATCCGCTGAAGGGCCTCGAGTGGCCGGCGGTACCGGGCCACTTCGGCAAGCCCT
GGTTTCTGCCGCTCGTCGGCATGTATTACAAGATGCTGGACAGGTTCCGGTAGCCAGCGC
GG--CTATAA-TGAAGGGCGCGGACC-GGAAAGGTGCCGCGCCTTTTTTGCTTGGAGTTG
CGCCGAGATTATCATGTTTAGCCTGGCGCATGCCGCCTATGGCGTGCAGCAGTCTTGCGG
CGGCGGACATGCGCAAGGATAAGGAACTGAGCGCCTTC
>TTmdc630
GCGCACAGCTTTCGACACATCTCGGCATGATCATGGCGGACGCGATCCTCGACCGGCCGG
ACCAAAATCCGCTGAAGGGCCTCGAGTGGCCGGCGGTACCGGGCCACTTCGGCAAGCCCT
GGTTTCTGCCGCTCGTCGGCATGTATTACAAGATGCTGGACAGGTTCCGGTAGCCAGCGC
GGACT-ATAA-TGAAGGGCGCGGACC-GGAAAGGTGCCGCGCCTTTTTTGCTTGGAGTTG
CGCCGAGATTATCATGTTTAGCCTGGCGCATGCCGGCTATGGCGTGCAGCAGTCTTGCGG
CGGCG-ACATGCGCAAGGATAAGGAACTGAGCGCCTTC
>TTmdc631
GCGCACAGCTTTCGACACATCTCGGCATGATCATGGCGGACGCGATCCTCGACCGGCCGG
ACCGAAATCCGCTGAAGGGCCTCGAGTGGCCGGCGGTACCGGGCCACTTCGGCAAGCCCT
GGTTTCTGCCGCTCGTCGGCATGTATTACAAGATGCTGGACAGGTTCCGGTAGCCAGCGC
GGACT-ATAA-TGAAGGGCGCGGACC-GGAAAGGTGCCGCGCCTTTTTTGCTTGGAGTTG
CGCCGAGATTATCATGTTTAGCCTGGCGCATGCCGCCTATGGCGTGCAGCAGTCTTGCGG
CGGCG-ACATGCGCAAGGATAAGGAACTGAGCGCCTTC
>TTmdc640
GCGCACAGCTTTCGACACATCTCGGCATGATCATGGCGGACGCGATCCTCGACCGGCCGG
ACCGAAATCCGCTGAAGGGCCTCGAGTGGCCGGCGGTACCGGGCCACTTCGGCAAGCCCT
GGTTTCTGCCGCTCGTCGGCATGTATTACAAGATGCTGGACAGGTTCCGGTAGCCAGCGC
GG-CT-ATAA-TGAAGGGCGCGGACC-GGAAAGGTGCCGCGCCTTTTTTGCTTGGAGTTG
CGCCGAGATTATCATGTTTAGCCTGGCGCATGCCGCCTATGGCGTGCAGCAGTCTTGCGG
CGGCG-ACATGCGCAAGGATAAGGAACTGAGCGCCTTC
>TTmdc644
GCGCACAGCTTTCGACACATCTCGGCATGATCATGGCGGACGCGATCCTCGACCGGCCGG
ACCGAAATCCGCTGAAGGGCCTCGAGTGGCCGGCGGTACCGGGCCACTTCGGCAAGCCCT
GGTTTCTGCCGCTCGTCGGCATGTATTACAAGATGCTGGACAGGTTCCGGTAGCCAGCGC
GGACT-ATAA-TGAAGGGCGCGGACC-GGAAAGGTGCCGCGCCTTTTTTGCTTGGAGTTG
CGCCGAGATTATCATGTTTAGCCTGGCGCATGCCGCCTATGGCGTGCAGCAGTCTTGCGG
CGGCG-ACATGCGCAAGGATAAGGAACTGAGCGCCTTC
>TTmdc650
GCGCACAGCTTTCGACACATCTCGGCATGATCATGGCGGACGCGATCCTCGACCGGCCGG
ACCGAAATCCGCTGAAGGGCCTCGAGTGGCCGGCGGTACCGGGCCACTTCGGCAAGCCCT
GGTTTCTGCCGCTCGTCGGCATGTATTACAAGATGCTGGACAGGTTCCGGTAGCCAGCGC
GGACT-ATAA-TGAAGGGCGCGGACC-GGAAAGGTGCCGCGCCTTTTTTGCTTGGAGTTG
CGCCGAGATTATCATGTTTAGCCTGGCGCATGCCGCCTATGGCGTGCAGCAGTCTTGCGG
CGGCG-ACATGCGCAAGGATAAGGAACTGAGCGCCTTC
>TTmdc661
GCGCACAGCTTTCGACACATCTCGGCATGATCATGGCGGACGCGATCCTCGACCGGCCGG
ACCGAAATCCGCTGAAGGGCCTCGAGTGGCCGGCGGTACCGGGCCACTTCGGCAAGCCCT
GGTTTCTGCCGCTCGTCGGCATGTATTACAAGATGCTGGACAGGTTCCGGTAGCCAGCGC
GGACT-ATAA-TGAAGGGCGCGGACC-GGAAAGGTGCCGCGCCTTTTTTGCTTGGAGTTG
CGCCGAGATTATCATGTTTAGCCTGGCGCATGCCGCCTATGGCGTGCAGCAGTCTTGCGG
CGGCG-ACATGCGCAAGGATAAGGAACTGAGCGCCTTC
>TLmlt871
GCGCACAGCTTTCGACTCATCTTGGGATGATCATTGCGGACGCGATCCTCGGCCGGCCGG
ACCGAAATCCACTGAAGGGTTTCGAGTGGCCGGCGGTGCCGGGCCATTTCGGCAAACCAT
GGTTTCTGCCGCTCGTGGGCATGTATTACAAGATGCTGGACAGGATCCGGTAGACAGCGC
AGGCTTATAAAGGAAGGGCGCGGACC-GAAATGGTGCCGCGCCCTG-TTGCTTGGAG---
---------------ATTTAGCCCTGGGCAAGCCGCCTAAGGCGTGCAGCAGTC------
--------------------------------------
>TLmlt872
GCGCACAGCTTTCGACTCATCTTGGGATGATCATTGCGGACGCGATCCTCGGCCGGCCGG
ACCGAAATCCACTGAAGGGTTTCGAGTGGCCGGCGGTGCCGGGCCATTTCGGAAAACCAT
GGTTTCTGCCGCTCGTGGGCATGTATTACAAGATGCTGGACAGGATCCGGTAGACAGCGC
AGGCTTATAAAGGAAGGGCGCGGACC-GAAATGGTGCCGCGCCCTG-TTGCTTGGAG---
---------------ATTTAGCCCTGGGCAAGCCGCCTAAGGCGTGCAGCAGTC------
--------------------------------------
>TLmlt873
GCGCACAGCTTTCGACTCATCTTGGGATGATCATTGCGGACGCGATCCTCGGCCGGCCGG
ACCGAAATCCACTGAAGGGTTTCGAGTGGCCGGCGGTGCCGGGCCATTTCGGCAAACCAT
GGTTTCTGCCGCTCGTGGGCATGTATTACAAGATGCTGGACAGGATCCGGTAGACAGCGC
AGGCTTATAAAGGAAGGGCGCGGACC-GAAATGGTGCCGCGCCCTG-TTGCTTGGAG---
---------------ATTTAGCCCTGGGCAAGCCGCCTAAGGCGTGCAGCAGTC------
--------------------------------------
>TLmlt874
GCGCACAGCTTTCGACTCATCTTGGGATGATCATTGCGGACGCGATCCTCGGCCGGCCGG
ACCGAAATCCACTGAAGGGTTTCGAGTGGCCGGCGGTGCCGGGCCATTTCGGCAAACCAT
GGTTTCTGCCGCTCGTGGGCATGTATTACAAGATGCTGGACAGGATCCGGTAGACAGCGC
AGGCTTATAAAGGAAGGGCGCGGACC-GAAATGGTGCCGCGCCCTG-TTGCTTGGAG---
---------------ATTTAGCCCTGGGCAAGCCGCCTAAGGCGTGCAGCAGTC------
--------------------------------------
>TLmlt875
GCGCACAGCTTTCGACTCATCTTGGGATGATCATTGCGGACGCGATCCTCGGCCGGCCGG
ACCGAAATCCACTGAAGGGTTTCGAGTGGCCGGCGGTGCCGGGCCATTTCGGCAAACCAT
GGTTTCTGCCGCTCGTGGGCATGTATTACAAGATGCTGGACAGGGTCCGGTAGACAGCGC
AGGCTTATAA-GGAAGGGCGCGGACC-GGAAAGGTGCCGCGCCCTTCTTGCTTGGAG---
---------------ATTTAGCC-TGAGCATGCT-------GCGTGCAGCAGTC------
--------------------------------------
>TLmlt878
GCGCACAGCTTTCGACTCATCTTGGGATGATCATTGCGGACGCGATCCTCGGCCGGCCGG
ACCGAAATCCACTGAAGGGTTTCGAGTGGCCGGCGGTGCCGGGCCATTTCGGCAAACCAT
GGTTTCTGCCGCTCGTGGGCATGTATTACAAGATGCTGGACAGGGTCGGGTAGACAGCGC
AGGCTTATAA-GGAAGGGCGCGGACCCGAAAAGGTGCCGCGCCCTTCTTGCTTGGAG---
---------------ATTTAGCC-TGAGCATGCTGCCTAAGGCGTGCAGCAGTC------
--------------------------------------
>TLmlt881
GCGCACAGCTTTCGACTCATCTTGGGATGATCATTGCGGACGCGATCCTCGGCCGGCCGG
ACCGAAATCCACTGAAGGGTTTCGAGTGGCCGGCGGTGCCGGGCCATTTCGGCAAACCAT
GGTTTCTGCCGCTCGTGGGCATGTATTACAAGATGCTGGACAGGGTCCGGTAGACAGCGC
AGGCTTATAA-GGAAGGGCGCGGACC-GGAAAGGTGCCGCGCCCTTCTTGCTTGGAG---
---------------ATTTAGCC-TGAGCATGCT-------GCGTGCAGCAGTC------
--------------------------------------
>TLmlt882
GCGCACAGCTTTCGACTCATCTTGGGATGATCATTGCGGACGCGATCCTCGGCCGGCCGG
ACCGAAATCCACTGAAGGGTTTCGAGTGGCCGGCGGTGCCGGGCCATTTCGGCAAACCAT
GGTTTCTGCCGCTCGTGGGCATGTATTACAAGATGCTGGACAGGGTCCGGTAGACAGCGC
AGGCTTATAA-GGAAGGGCGCGGACC-GGAAAGGTGCCGCGCCCTTCTTGCTTGGAG---
---------------ATTTAGCC-TGAGCATGCT-------GCGTGCAGCAGTC------
--------------------------------------
>TLmlt884
GCGCACAGCTTTCGACTCATCTTGGGATGATCATTGCGGACGCGATCCTCGGCCGGCCGG
ACCGAAATCCACTGAAGGGTTTCGAGTGGCCGGCGGTGCCGGGCCATTTCGGAAAACCAT
GGTTTCTGCCGCTCGTGGGCATGTATTACAAGATGCTGGACAGGATCCGGTAGACAGCGC
AGGCTTATAAAGGAAGGGCGCGGACC-GAAATGGTGCCGCGCCCTG-TTGCTTGGAG---
---------------ATTTAGCCCTGGGCAAGCCGCCTAAGGCGTGCAGCAGTC------
--------------------------------------
>TLmlt885
GCGCACAGCTTTCGACTCATCTTGGGATGATCATTGCGGACGCGATCCTCGGCCGGCCGG
ACCGAAATCCACTGAAGGGTTTCGAGTGGCCGGCGGTGCCGGGCCATTTCGGAAAACCAT
GGTTTCTGCCGCTCGTGGGCATGTATTACAAGATGCTGGACAGGATCCGGTAGACAGCGC
AGGCTTATAAAGGAAGGGCGCGGACC-GAAATGGTGCCGCGCCCTG-TTGCTTGGAG---
---------------ATTTAGCCCTGGGCAAGCCGCCTAAGGCGTGCAGCAGTC------
--------------------------------------
>TLmlt886
GCGCACAGCTTTCGACTCATCTTGGGATGATCATTGCGGACGCGATCCTCGGCCGGCCGG
ACCGAAATCCACTGAAGGGTTTCGAGTGGCCGGCGGTGCCGGGCCATTTCGGCAAACCAT
GGTTTCTGCCGCTCGTGGGCATGTATTACAAGATGCTGGACAGGATCCGGTAGACAGCGC
AGGCTTATAAAGGAAGGGCGCGGACC-GAAATGGTGCCGCGCCCTG-TTGCTTGGAG---
---------------ATTTAGCCCTGGGCAAGCCGCCTAAGGCGTGCAGCAGTC------
--------------------------------------
>TLmlt887
GCGCACAGCTTTCGACTCATCTTGGGATGATCATTGCGGACGCGATCCTCGGCCGGCCGG
ACCGAAATCCACTGAAGGGTTTCGAGTGGCCGGCGGTGCCGGGCCATTTCGGCAAACCAT
GGTTTCTGCCGCTCGTGGGCATGTATTACAAGATGCTGGACAGGATCCGGTAGACAGCGC
AGGCTTATAAAGGAAGGGCGCGGACC-GAAATGGTGCCGCGCCCTG-TTGCTTGGAG---
---------------ATTTAGCCCTGGGCAAGCCGCCTAAGGCGTGCAGCAGTC------
--------------------------------------
>TLmlt888
GCGCACAGCTTTCGACTCATCTTGGGATGATCATTGCGGACGCGATCCTCGGCCGGCCGG
ACCGAAATCCACTGAAGGGTTTCGAGTGGCCGGCGGTGCCGGGCCATTTCGGCAAACCAT
GGTTTCTGCCGCTCGTGGGCATGTATTACAAGATGCTGGACAGGATCCGGTAGACAGCGC
AGGCTTATAAAGGAAGGGCGCGGACC-GAAATGGTGCTGCGCCCTG-TTGCTTGGAG---
---------------ATTTAGCCCTGGGCAAGCCGCCTAAGGCGTGCAGCAGTC------
--------------------------------------
>TLmlt891
GCGCACAGCTTTCGACTCATCTTGGGATGATCATTGCGGACGCGATCCTCGGCCGGCCGG
ACCGAAATCCACTGAAGGGTTTCGAGTGGCCGGCGGTGCCGGGCCATTTCGGAAAACCAT
GGTTTCTGCCGCTCGTGGGCATGTATTACAAGATGCTGGACAGGATCCGGTAGACAGCGC
AGGCTTATAAAGGAAGGGCGCGGACC-GAAATGGTGCCGCGCCCTG-TTGCTTGGAG---
---------------ATTTAGCCCTGGGCAAGCCGCCTAAGGCGTGCAGCAGTC------
--------------------------------------
>TLmlt891B
GCGCACAGCTTTCGACTCATCTTGGGATGATCATTGCGGACGCGATCCTCGGCCGGCCGG
ACCGAAATCCACTGAAGGGTTTCGAGTGGCCGGCGGTGCCGGGCCATTTCGGCAAACCAT
GGTTTCTGCCGCTCGTGGGCATGTATTACAAGATGCTGGACAGGATCCGGTAGACAGCGC
AGGCTTATAAAGGAAGGGCGCGGACC-GAAATGGTGCCGCGCCCTG-TTGCTTGGAG---
---------------ATTTAGCCCTGGGCAAGCCGCCTAAGGCGTGCAGCAGTC------
--------------------------------------
>TLmlt892
GCGCACAGCTTTCGACTCATCTTGGGATGATCATTGCGGACGCGATCCTCGGCCGGCCGG
ACCGAAATCCACTGAAGGGTTTCGAGTGGCCGGCGGTGCCGGGCCATTTCGGCAAACCAT
GGTTTCTGCCGCTCGTGGGCATGTATTACAAGATGCTGGACAGGGTCCGGTAGACAGCGC
AGGCTTATAA-GGAAGGGCGCGGACC-GGAAAGGTGCCGCGCCCTTCTTGCTTGGAG---
---------------ATTTAGCC-TGAGCATGCT-------GCGTGCAGCAGTC------
--------------------------------------
>TLmlt893
GCGCACAGCTTTCGACTCATCTTGGGATGATCATTGCGGACGCGATCCTCGGCCGGCCGG
ACCGAAATCCACTGAAGGGTTTCGAGTGGCCGGCGGTGCCGGGCCATTTCGGAAAACCAT
GGTTTCTGCCGCTCGTGGGCATGTATTACAAGATGCTGGACAGGATCCGGTAGACAGCGC
AGGCTTATAAAGGAAGGGCGCGGACC-GAAATGGTGCCGCGCCCTG-TTGCTTGGAG---
---------------ATTTAGCCCTGGGCAAGCCGCCTAAGGCGTGCAGCAGTC------
--------------------------------------
>TLmlt894
GCGCACAGCTTTCGACTCATCTTGGGATGATCATTGCGGACGCGATCCTCGGCCGGCCGG
ACCGAAATCCACTGAAGGGTTTCGAGTGGCCGGCGGTGCCGGGCCATTTCGGCAAACCAT
GGTTTCTGCCGCTCGTGGGCATGTATTACAAGATGCTGGACAGGGTCCGGTAGACAGCGC
AGGCTTATAA-GGAAGGGCGCGGACC-GGAAAGGTGCCGCGCCCTTCTTGCTTGGAG---
---------------ATTTAGCC-TGAGCATGCT-------GCGTGCAGCAGTC------
--------------------------------------
>TLmlt896
GCGCACAGCTTTCGACTCATCTTGGGATGATCATTGCGGACGCGATCCTCGGCCGGCCGG
ACCGAAATCCACTGAAGGGTTTCGAGTGGCCGGCGGTGCCGGGCCATTTCGGAAAACCAT
GGTTTCTGCCGCTCGTGGGCATGTATTACAAGATGCTGGACAGGATCCGGTAGACAGCGC
AGGCTTATAAAGGAAGGGCGCGGACC-GAAATGGTGCCGCGCCCTG-TTGCTTGGAG---
---------------ATTTAGCCCTGGGCAAGCCGCCTAAGGCGTGCAGCAGTC------
--------------------------------------
>TLmlt898B
GCGCACAGCTTTCGACTCATCTTGGGATGATCATTGCGGACGCGATCCTCGGCCGGCCGG
ACCGAAATCCACTGAAGGGTTTCGAGTGGCCGGCGGTGCCGGGCCATTTCGGCAAACCAT
GGTTTCTGCCGCTCGTGGGCATGTATTACAAGATGCTGGACAGGATCCGGTAGACAGCGC
AGGCTTATAAAGGAAGGGCGCGGACC-GAAATGGTGCCGCGCCCTG-TTGCTTGGAG---
---------------ATTTAGCCCTGGGCAAGCCGCCTAAGGCGTGCAGCAGTC------
--------------------------------------
>TLmlt671
GCGCACAGCTTTCGACTCATCTTGGGATGATCATTGCGGACGCGATCCTCGGCCGGCCGG
ACCGAAATCCACTGAAGGGTTTCGAGTGGCCGGCGGTGCCGGGCCATTTCGGCAAACCAT
GGTTTCTGCCGCTCGTGGGCATGTATTACAAGATGCTGGACAGGGTCCGGTAGACAGCGC
AGGCTTATAA-GGAAGGGCGCGGACC-GGAAAGGTGCCGCGCCCTTCTTGCTTGGAG---
---------------ATTTAGCC-TGAGCATGCT-------GCGTGCAGCAGTC------
--------------------------------------
>TLmlt672
GCGCACAGCTTTCGACTCATCTTGGGATGATCATTGCGGACGCGATCCTCGGCCGGCCGG
ACCGAAATCCACTGAAGGGTTTCGAGTGGCCGGCGGTGCCGGGCCATTTCGGCAAACCAT
GGTTTCTGCCGCTCGTGGGCATGTATTACAAGATGCTGGACAGGGTCCGGTAGACAGCGC
AGGCTTATAA-GGAAGGGCGCGGACC-GGAAAGGTGCCGCGCCCTTCTTGCTTGGAG---
---------------ATTTAGCC-TGAGCATGCT-------GCGTGCAGCAGTC------
--------------------------------------
>TLmlt675
GCGCACAGCTTTCGACTCATCTTGGGATGATCATTGCGGACGCGATCCTCGGCCGGCCGG
ACCGAAATCCACTGAAGGGTTTCGAGTGGCCGGCGGTGCCGGGCCATTTCGGCAAACCAT
GGTTTCTGCCGCTCGTGGGCATGTATTACAAGATGCTGGACAGGATCCGGTAGACAGCGC
AGGCTTATAAAGGAAGGGCGCGGACC-GAAATGGTGCCGCGCCCTG-TTGCTTGGAG---
---------------ATTTAGCCCTGGGCAAGCCGCCTAAGGCGTGCAGCAGTC------
--------------------------------------
>TLmlt680
GCGCACAGCTTTCGACTCATCTTGGGATGATCATTGCGGACGCGATCCTCGGCCGGCCGG
ACCGAAATCCACTGAAGGGTTTCGAGTGGCCGGCGGTGCCGGGCCATTTCGGCAAACCAT
GGTTTCTGCCGCTCGTGGGCATGTATTACAAGATGCTGGACAGGGTCGGGTAGACAGCGC
AGGCTTATAA-GGAAGGGCGCGGACCCGAAAAGGTGCCGCGCCCTTCTTGCTTGGAG---
---------------ATTTAGCC-TGAGCATGCTGCCTAAGGCGTGCAGCAGTC------
--------------------------------------
>TLmlt681
GCGCACAGCTTTCGACTCATCTTGGGATGATCATTGCGGACGCGATCCTCGGCCGGCCGG
ACCGAAATCCACTGAAGGGTTTCGAGTGGCCGGCGGTGCCGGGCCATTTCGGCAAACCAT
GGTTTCTGCCGCTCGTGGGCATGTATTACAAGATGCTGGACAGGGTCCGGTAGACAGCGC
AGGCTTATAA-GGAAGGGCGCGGACC-GGAAAGGTGCCGCGCCCTTCTTGCTTGGAG---
---------------ATTTAGCC-TGAGCATGCT-------GCGTGCAGCAGTC------
--------------------------------------
>TLmlt683
GCGCACAGCTTTCGACTCATCTTGGGATGATCATTGCGGACGCGATCCTCGGCCGGCCGG
ACCGAAATCCACTGAAGGGTTTCGAGTGGCCGGCGGTGCCGGGCCATTTCGGAAAACCAT
GGTTTCTGCCGCTCGTGGGCATGTATTACAAGATGCTGGACAGGATCCGGTAGACAGCGC
AGGCTTATAAAGGAAGGGCGCGGACC-GAAATGGTGCCGCGCCCTG-TTGCTTGGAG---
---------------ATTTAGCCCTGGGCAAGCCGCCTAAGGCGTGCAGCAGTC------
--------------------------------------
>TLmlt684
GCGCACAGCTTTCGACTCATCTTGGGATGATCATTGCGGACGCGATCCTCGGCCGGCCGG
ACCGAAATCCACTGAAGGGTTTCGAGTGGCCGGCGGTGCCGGGCCATTTCGGCAAACCAT
GGTTTCTGCCGCTCGTGGGCATGTATTACAAGATGCTGGACAGGATCCGGTAGACAGCGC
AGGCTTATAAAGGAAGGGCGCGGACC-GAAATGGTGCCGCGCCCTG-TTGCTTGGAG---
---------------ATTTAGCCCTGGGCAAGCCGCCTAAGGCGTGCAGCAGTC------
--------------------------------------
>TLmlt685
GCGCACAGCTTTCGACTCATCTTGGGATGATCATTGCGGACGCGATCCTCGGCCGGCCGG
ACCGAAATCCACTGAAGGGTTTCGAGTGGCCGGCGGTGCCGGGCCATTTCGGCAAACCAT
GGTTTCTGCCGCTCGTGGGCATGTATTACAAGATGCTGGACAGGATCCGGTAGACAGCGC
AGGCTTATAAAGGAAGGGCGCGGACC-GAAATGGTGCCGCGCCCTG-TTGCTTGGAG---
---------------ATTTAGCCCTGGGCAAGCCGCCTAAGGCGTGCAGCAGTC------
--------------------------------------
>TLmlt686
GCGCACAGCTTTCGACTCATCTTGGGATGATCATTGCGGACGCGATCCTCGGCCGGCCGG
ACCGAAATCCACTGAAGGGTTTCGAGTGGCCGGCGGTGCCGGGCCATTTCGGCAAACCAT
GGTTTCTGCCGCTCGTGGGCATGTATTACAAGATGCTGGACAGGGTCCGGTAGACAGCGC
AGGCTTATAA-GGAAGGGCGCGGACC-GGAAAGGTGCCGCGCCCTTCTTGCTTGGAG---
---------------ATTTAGCC-TGAGCATGCT-------GCGTGCAGCAGTC------
--------------------------------------
>TLmlt688
GCGCACAGCTTTCGACTCATCTTGGGATGATCATTGCGGACGCGATCCTCGGCCGGCCGG
ACCGAAATCCACTGAAGGGTTTCGAGTGGCCGGCGGTGCCGGGCCATTTCGGCAAACCAT
GGTTTCTGCCGCTCGTGGGCATGTATTACAAGATGCTGGACAGGGTCCGGTAGACAGCGC
AGGCTTATGA-GGAAGGGCGCGGACC-GGAAAGGTGCCGCGCCCTTCTTGCTTGGAG---
---------------ATTTAGCC-TGAGCATGCTGCCTAAGGCGTGCAGCAGTC------
--------------------------------------
>TLmlt689
GCGCACAGCTTTCGACTCATCTTGGGATGATCATTGCGGACGCGATCCTCGGCCGGCCGG
ACCGAAATCCACTGAAGGGTTTCGAGTGGCCGGCGGTGCCGGGCCATTTCGGCAAACCAT
GGTTTCTGCCGCTCGTGGGCATGTATTACAAGATGCTGGACAGGATCCGGTAGACAGCGC
AGGCTTATAAAGGAAGGGCGCGGACC-GAAATGGTGCCGCGCCCTG-TTGCTTGGAG---
---------------ATTTAGCCCTGGGCAAGCCGCCTAAGGCGTGCAGCAGTC------
--------------------------------------
>TLmlt690
GCGCACAGCTTTCGACTCATCTTGGGATGATCATTGCGGACGCGATCCTCGGCCGGCCGG
ACCGAAATCCACTGAAGGGTTTCGAGTGGCCGGCGGTGCCGGGCCATTTCGGCAAACCAT
GGTTTCTGCCGCTCGTGGGCATGTATTACAAGATGCTGGACAGGATCCGGTAGACAGCGC
AGGCTTATAAAGGAAGGGCGCGGACC-GAAATGGTGCCGCGCCCTG-TTGCTTGGAG---
---------------ATTTAGCCCTGGGCAAGCCGCCTAAGGCGTGCAGCAGTC------
--------------------------------------
>TLmlt691
GCGCACAGCTTTCGACTCATCTTGGGATGATCATTGCGGACGCGATCCTCGGCCGGCCGG
ACCGAAATCCACTGAAGGGTTTCGAGTGGCCGGCGGTGCCGGGCCATTTCGGCAAACCAT
GGTTTCTGCCGCTCGTGGGCATGTATTACAAGATGCTGGACAGGGTCCGGTAGACAGCGC
AGGCTTATAA-GGAAGGGCGCGGACC-GGAAAGGTGCCGCGCCCTTCTTGCTTGGAG---
---------------ATTTAGCC-TGAGCATGCT-------GCGTGCAGCAGTC------
--------------------------------------
>TLmlt692
GCGCACAGCTTTCGACTCATCTTGGGATGATCATTGCGGACGCGATCCTCGGCCGGCCGG
ACCGAAATCCACTGAAGGGTTTCGAGTGGCCGGCGGTGCCGGGCCATTTCGGCAAACCAT
GGTTTCTGCCGCTCGTGGGCATGTATTACAAGATGCTGGACAGGGTCCGGTAGACAGCGC
AGGCTTATGA-GGAAGGGCGCGGACC-GGAAAGGTGCCGCGCCCTTCTTGCTTGGAG---
---------------ATTTAGCC-TGAGCATGCTGCCTAAGGCGTGCAGCAGTC------
--------------------------------------
>TLmlt694
GCGCACAGCTTTCGACTCATCTTGGGATGATCATTGCGGACGCGATCCTCGGCCGGCCGG
ACCGAAATCCACTGAAGGGTTTCGAGTGGCCGGCGGTGCCGGGCCATTTCGGCAAACCAT
GGTTTCTGCCGCTCGTGGGCATGTATTACAAGATGCTGGACAGGATCCGGTAGACAGCGC
AGGCTTATAAAGGAAGGGCGCGGACC-GAAATGGTGCCGCGCCCTG-TTGCTTGGAG---
---------------ATTTAGCCCTGGGCAAGCCGCCTAAGGCGTGCAGCAGTC------
--------------------------------------
>TLmlt695
GCGCACAGCTTTCGACTCATCTTGGGATGATCATTGCGGACGCGATCCTCGGCCGGCCGG
ACCGAAATCCACTGAAGGGTTTCGAGTGGCCGGCGGTGCCGGGCCATTTCGGCAAACCAT
GGTTTCTGCCGCTCGTGGGCATGTATTACAAGATGCTGGACAGGGTCCGGTAGACAGCGC
AGGCTTATGA-GGAAGGGCGCGGACC-GGAAAGGTGCCGCGCCCTTCTTGCTTGGAG---
---------------ATTTAGCC-TGAGCATGCTGCCTAAGGCGTGCAGCAGTC------
--------------------------------------
>TLmlt696
GCGCACAGCTTTCGACTCATCTTGGGATGATCATTGCGGACGCGATCCTCGGCCGGCCGG
ACCGAAATCCACTGAAGGGTTTCGAGTGGCCGGCGGTGCCGGGCCATTTCGGCAAACCAT
GGTTTCTGCCGCTCGTGGGCATGTATTACAAGATGCTGGACAGGATCCGGTAGACAGCGC
AGGCTTATAAAGGAAGGGCGCGGACC-GAAATGGTGCCGCGCCCTG-TTGCTTGGAG---
---------------ATTTAGCCCTGGGCAAGCCGCCTAAGGCGTGCAGCAGTC------
--------------------------------------
>TLmlt697
GCGCACAGCTTTCGACTCATCTTGGGATGATCATTGCGGACGCGATCCTCGGCCGGCCGG
ACCGAAATCCACTGAAGGGTTTCGAGTGGCCGGCGGTGCCGGGCCATTTCGGCAAACCAT
GGTTTCTGCCGCTCGTGGGCATGTATTACAAGATGCTGGACAGGGTCCGGTAGACAGCGC
AGGCTTATAA-GGAAGGGCGCGGACC-GGAAAGGTGCCGCGCCCTTCTTGCTTGGAG---
---------------ATTTAGCC-TGAGCATGCT-------GCGTGCAGCAGTC------
--------------------------------------
>TLmlt698
GCGCACAGCTTTCGACTCATCTTGGGATGATCATTGCGGACGCGATCCTCGGCCGGCCGG
ACCGAAATCCACTGAAGGGTTTCGAGTGGCCGGCGGTGCCGGGCCATTTCGGCAAACCAT
GGTTTCTGCCGCTCGTGGGCATGTATTACAAGATGCTGGACAGGATCCGGTAGACAGCGC
AGGCTTATAAAGGAAGGGCGCGGACC-GAAATGGTGCCGCGCCCTG-TTGCTTGGAG---
---------------ATTTAGCCCTGGGCAAGCCGCCTAAGGCGTGCAGCAGTC------
--------------------------------------
>TLmlt699
GCGCACAGCTTTCGACTCATCTTGGGATGATCATTGCGGACGCGATCCTCGGCCGGCCGG
ACCGAAATCCACTGAAGGGTTTCGAGTGGCCGGCGGTGCCGGGCCATTTCGGCAAACCAT
GGTTTCTGCCGCTCGTGGGCATGTATTACAAGATGCTGGACAGGGTCCGGTAGACAGCGC
AGGCTTATAA-GGAAGGGCGCGGACC-GGAAAGGTGCCGCGCCCTTCTTGCTTGGAG---
---------------ATTTAGCC-TGAGCATGCT-------GCGTGCAGCAGTC------
--------------------------------------
>TTmlt604
GCGCACAGCTTTCGACTCATCTTGGGATGATCATTGCGGACGCGATCCTCGGCCGGCCGG
ACCGAAATCCACTGAAGGGTTTCGAGTGGCCGGCGGTGCCGGGCCATTTCGGCAAACCAT
GGTTTCTGCCGCTCGTGGGCATGTATTACAAGATGCTGGACAGGGTCCGGTAGACAGCGC
AGGCTTATAA-GGAAGGGCGCGGACC-GGAAAGGTGCCGCGCCCTTCTTGCTTGGAG---
---------------ATTTAGCC-TGAGCATGCT-------GCGTGCAGCAGTC------
--------------------------------------
>TTmlt605
GCGCACAGCTTTCGACTCATCTTGGGATGATCATTGCGGACGCGATCCTCGGCCGGCCGG
ACCGAAATCCACTGAAGGGTTTCGAGTGGCCGGCGGTGCCGGGCCATTTCGGCAAACCAT
GGTTTCTGCCGCTCGTGGGCATGTATTACAAGATGCTGGACAGGGTCCGGTAGACAGCGC
AGGCTTATGA-GGAAGGGCGCGGACC-GGAAAGGTGCCGCGCCCTTCTTGCTTGGAG---
---------------ATTTAGCC-TGAGCATGCTGCCTAAGGCGTGCAGCAGTC------
--------------------------------------
>TTmlt607
GCGCACAGCTTTCGACTCATCTTGGGATGATCATTGCGGACGCGATCCTCGGCGGGCCGG
ACCGAAATCCACTGAAGGGTTTCGAGTGGCCGGCGGTGCCGGGCCATTTCGGCAAACCAT
GGTTTCTGCCGCTCGTGGGCATGTATTACAAGATGCTGGACAGGGTCCGGTAGACAGCGC
AGGCTTATGA-GGAAGGGCGCGGACC-GGAAAGGTGCCGCGCCCTTCTTGCTTGGAG---
---------------ATTTAGCC-TGAGCATGCTGCCTAAGGCGTGCAGCAGTC------
--------------------------------------
>TTmlt608
GCGCACAGCTTTCGACTCATCTTGGGATGATCATTGCGGACGCGATTCTCGGCCGGCCGG
ACCGAAATCCACTGAAGGGTTTCGAGTGGCCGGCGGTGCCGGGCCATTTCGGCAAACCAT
GGTTTCTGCCGCTCGTGGGCATGTATTACAAGATGCTGGACAGGGTCCGGTAGACAGCGC
AGGCTTATGA-GGAAGGGCGCGGACC-GGAAAGGTGCCGCGCCCTTCTTGCTTGGAG---
---------------ATTTAGCC-TGAGCATGCTGCCTAAGGCGTGCAGCAGTC------
--------------------------------------
>TTmlt609
GCGCACAGCTTTCGACTCATCTTGGGATGATCATTGCGGACGCGATCCTCGGCGGGCCGG
ACCGAAATCCACTGAAGGGTTTCGAGTGGCCGGCGGTGCCGGGCCATTTCGGCAAACCAT
GGTTTCTGCCGCTCGTGGGCATGTATTACAAGATGCTGGACAGGGTCCGGTAGACAGCGC
AGGCTTATGA-GGAAGGGCGCGGACC-GGAAAGGTGCCGCGCCCTTCTTGCTTGGAG---
---------------ATTTAGCC-TGAGCATGCTGCCTAAGGCGTGCAGCAGTC------
--------------------------------------
>TTmlt613
GCGCACAGCTTTCGACTCATCTTGGGATGATCATTGCGGACGCGATCCTCGGCCGGCCGG
ACCGAAATCCACTGAAGGGTTTCGAGTGGCCGGCGGTGCCGGGCCATTTCGGCAAACCAT
GGTTTCTGCCGCTCGTGGGCATGTATTACAAGATGCTGGACAGGGTCGGGTAGACAGCGC
AGGCTTATAA-GGAAGGGCGCGGACCCGAAAAGGTGCCGCGCCCTTCTTGCTTGGAG---
---------------ATTTAGCC-TGAGCATGCTGCCTAAGGCGTGCAGCAGTC------
--------------------------------------
>TTmlt615
GCGCACAGCTTTCGACTCATCTTGGGATGATCATTGCGGACGCGATCCTCGGCCGGCCGG
ACCGAAATCCACTGAAGGGTTTCGAGTGGCCGGCGGTGCCGGGCCATTTCGGCAAACCAT
GGTTTCTGCCGCTCGTGGGCATGTATTACAAGATGCTGGACAGGATCCGGTAGACAGCGC
AGGCTTATAAAGGAAGGGCGCGGACC-GAAATGGTGCCGCGCCCTG-TTGCTTGGAG---
---------------ATTTAGCCCTGGGCAAGCCGCCTAAGGCGTGCAGCAGTC------
--------------------------------------
>TTmlt617
GCGCACAGCTTTCGACTCATCTTGGGATGATCATTGCGGACGCGATCCTCGGCGGGCCGG
ACCGAAATCCACTGAAGGGTTTCGAGTGGCCGGCGGTGCCGGGCCATTTCGGCAAACCAT
GGTTTCTGCCGCTCGTGGGCATGTATTACAAGATGCTGGACAGGGTCCGGTAGACAGCGC
AGGCTTATGA-GGAAGGGCGCGGACC-GGAAAGGTGCCGCGCCCTTCTTGCTTGGAG---
---------------ATTTAGCC-TGAGCATGCTGCCTAAGGCGTGCAGCAGTC------
--------------------------------------
>TTmlt620
GCGCACAGCTTTCGACTCATCTTGGGATGATCATTGCGGACGCGATCCTCGGCCGGCCGG
ACCGAAATCCACTGAAGGGTTTCGAGTGGCCGGCGGTGCCGGGCCATTTCGGCAAACCAT
GGTTTCTGCCGCTCGTGGGCATGTATTACAAGATGCTGGACAGGATCCGGTAGACAGCGC
AGGCTTATAAAGGAAGGGCGCGGACC-GAAATGGTGCCGCGCCCTG-TTGCTTGGAG---
---------------ATTTAGCCCTGGGCAAGCCGCCTAAGGCGTGCAGCAGTC------
--------------------------------------
>TTmlt622
GCGCACAGCTTTCGACTCATCTTGGGATGATCATTGCGGACGCGATCCTCGGCCGGCCGG
ACCGAAATCCACTGAAGGGTTTCGAGTGGCCGGCGGTGCCGGGCCATTTCGGCAAACCAT
GGTTTCTGCCGCTCGTGGGCATGTATTACAAGATGCTGGACAGGGTCCGGTAGACAGCGC
AGGCTTATGA-GGAAGGGCGCGGACC-GGAAAGGTGCCGCGCCCTTCTTGCTTGGAG---
---------------ATTTAGCC-TGAGCATGCTGCCTAAGGCGTGCAGCAGTC------
--------------------------------------
>TTmlt623
GCGCACAGCTTTCGACTCATCTTGGGATGATCATTGCGGACGCGATCCTCGGCCGGCCGG
ACCGAAATCCACTGAAGGGTTTCGAGTGGCCGGCGGTGCCGGGCCATTTCGGCAAACCAT
GGTTTCTGCCGCTCGTGGGCATGTATTACAAGATGCTGGACAGGGTCCGGTAGACAGCGC
AGGCTTATAA-GGAAGGGCGCGGACC-GGAAAGGTGCCGCGCCCTTCTTGCTTGGAG---
---------------ATTTAGCC-TGAGCATGCT-------GCGTGCAGCAGTC------
--------------------------------------
>TTmlt624
GCGCACAGCTTTCGACTCATCTTGGGATGATCATTGCGGACGCGATCCTCGGCCGGCCGG
ACCGAAATCCACTGAAGGGTTTCGAGTGGCCGGCGGTGCCGGGCCATTTCGGCAAACCAT
GGTTTCTGCCGCTCGTGGGCATGTATTACAAGATGCTGGACAGGGTCCGGTAGACAGCGC
AGGCTTATAC-GGAAGGGCGCGGACC-GGAAAGGTGCCGCGCCCTTCTTGCTTGGAG---
---------------ATTTAGCC-TGAGCATGCT-------GCGTGCAGCAGTC------
--------------------------------------
>TTmlt627
GCGCACAGCTTTCGACTCATCTTGGGATGATCATTGCGGACGCGATCCTCGGCCGGCCGG
ACCGAAATCCACTGAAGGGTTTCGAGTGGCCGGCGGTGCCGGGCCATTTCGGCAAACCAT
GGTTTCTGCCGCTCGTGGGCATGTATTACAAGATGCTGGACAGGGTCCGGTAGACAGCGC
AGGCTTATAA-GGAAGGGCGCGGACC-GGAAAGGTGCCGCGCCCTTCTTGCTTGGAG---
---------------ATTTAGCC-TGAGCATGCT-------GCGTGCAGCAGTC------
--------------------------------------
>TTmlt632
GCGCACAGCTTTCGACTCATCTTGGGATGATCATTGCGGACGCGATCCTCGGCCGGCCGG
ACCGAAATCCACTGAAGGGTTTCGAGTGGCCGGCGGTACCGGGCCATTTCGGTAAACCAT
GGTTTCTGCCGCTCGTGGGCATGTATTACAAGATGCTGGACAGGATCCGGTAGACAGCGC
AGGCTTATAA-GGAATGGCGCGGACC-GAAATGGTGCCGCGCCCTG-TTGCTTGGAG---
---------------ATTTAGCC-TGGGCAAGCCGCCTAAGGCGTGCAGTAGTC------
--------------------------------------
>TTmlt633
GCGCACAGCTTTCGACTCATCTTGGGATGATCATTGCGGACGCGATCCTCGGCCGGCCGG
ACCGAAATCCACTGAAGGGTTTCGAGTGGCCGGCGGTGCCGGGCCATTTCGGCAAACCAT
GGTTTCTGCCGCTCGTGGGCATGTATTACAAGATGCTGGACAGGGTCCGGTAGACAGCGC
AGGCTTATGA-GGAAGGGCGCGGACC-GGAAAGGTGCCGCGCCCTTCTTGCTTGGAG---
---------------ATTTAGCC-TGAGCATGCTGCCTAAGGCGTGCAGCAGTC------
--------------------------------------
>TTmlt634
GCGCACAGCTTTCGACTCATCTTGGGATGATCATTGCGGACGCGATCCTCGGCCGGCCGG
ACCGAAATCCACTGAAGGGTTTCGAGTGGCCGGCGGTGCCGGGCCATTTCGGCAAACCAT
GGTTTCTGCCGCTCGTGGGCATGTATTACAAGATGCTGGACAGGATCCGGTAGACAGCGC
AGGCTTATAAAGGAAGGGCGCGGACC-GAAATGGTGCCGCGCCCTG-TTGCTTGGAG---
---------------ATTTAGCCCTGGGCAAGCCGCCTAAGGCGTGCAGCAGTC------
--------------------------------------
>TTmlt636
GCGCACAGCTTTCGACTCATCTTGGGATGATCATTGCGGACGCGATCCTCGGCCGGCCGG
ACCGAAATCCACTGAAGGGTTTCGAGTGGCCGGCGGTGCCGGGCCATTTCGGCAAACCAT
GGTTTCTGCCGCTCGTGGGCATGTATTACAAGATGCTGGACAGGGTCCGGTAGACAGCGC
AGGCTTATGA-GGAAGGGCGCGGACC-GGAAAGGTGCCGCGCCCTTCTTGCTTGGAG---
---------------ATTTAGCC-TGAGCATGCTGCCTAAGGCGTGCAGCAGTC------
--------------------------------------
>TTmlt641
GCGCACAGCTTTCGACTCATCTTGGGATGATCATTGCGGACGCGATCCTCGGCCGGCCGG
ACCGAAATCCACTGAAGGGTTTCGAGTGGCCGGCGGTGCCGGGCCATTTCGGCAAACCAT
GGTTTCTGCCGCTCGTGGGCATGTATTACAAGATGCTGGACAGGGTCCGGTAGACAGCGC
AGGCTTATGA-GGAAGGGCGCGGACC-GGAAAGGTGCCGCGCCCTTCTTGCTTGGAG---
---------------ATTTAGCC-TGAGCATGCTGCCTAAGGCGTGCAGCAGTC------
--------------------------------------
>TTmlt651
GCGCACAGCTTTCGACTCATCTTGGGATGATCATTGCGGACGCGATCCTCGGCCGGCCGG
ACCGAAATCCACTGAAGGGTTTCGAGTGGCCGGCGGTGCCGGGCCATTTCGGCAAACCAT
GGTTTCTGCCGCTCGTGGGCATGTATTACAAGATGCTGGACAGGGTCCGGTAGACAGCGC
AGGCTTATGA-GGAAGGGCGCGGACC-GGAAAGGTGCCGCGCCCTTCTTGCTTGGAG---
---------------ATTTAGCC-TGAGCATGCTGCCTAAGGCGTGCAGCAGTC------
--------------------------------------
>TTmlt652
GCGCACAGCTTTCGACTCATCTTGGGATGATCATTGCGGACGCGATCCTCGGCCGGCCGG
ACCGAAATCCACTGAAGGGTTTCGAGTGGCCGGCGGTGCCGGGCCATTTCGGCAAACCAT
GGTTTCTGCCGCTCGTGGGCATGTATTACAAGATGCTGGACAGGATCCGGTAGACAGCGC
AGGCTTATAAAGGAAGGGCGCGGACC-GAAATGGTGCCGCGCCCTG-TTGCTTGGAG---
---------------ATTTAGCCCTGGGCAAGCCGCCTAAGGCGTGCAGCAGTC------
--------------------------------------
>TTmlt653
GCGCACAGCTTTCGACTCATCTTGGGATGATCATTGCGGACGCGATCCTCGGCCGGCCGG
ACCGAAATCCACTGAAGGGTTTCGAGTGGCCGGCGGTGCCGGGCCATTTCGGCAAACCAT
GGTTTCTGCCGCTCGTGGGCATGTATTACAAGATGCTGGACAGGGTCCGGTAGACAGCGC
AGGCTTATGA-GGAAGGGCGCGGACC-GGAAAGGTGCCGCGCCCTTCTTGCTTGGAG---
---------------ATTTAGCC-TGAGCATGCTGCCTAAGGCGTGCAGCAGTC------
--------------------------------------
>TTmlt654
GCGCACAGCTTTCGACTCATCTTGGGATGATCATTGCGGACGCGATCCTCGGCCGGCCGG
ACCGAAATCCACTGAAGGGTTTCGAGTGGCCGGCGGTGCCGGGCCATTTCGGCAAACCAT
GGTTTCTGCCGCTCGTGGGCATGTATTACAAGATGCTGGACAGGATCCGGTAGACAGCGC
AGGCTTATAAAGGAAGGGCGCGGACC-GAAATGGTGCCGCGCCCTG-TTGCTTGGAG---
---------------ATTTAGCCCTGGGCAAGCCGCCTAAGGCGTGCAGCAGTC------
--------------------------------------
>TTmlt662
GCGCACAGCTTTCGACTCATCTTGGGATGATCATTGCGGACGCGATCCTCGGCCGGCCGG
ACCGAAATCCACTGAAGGGTTTCGAGTGGCCGGCGGTGCCGGGCCATTTCGGCAAACCAT
GGTTTCTGCCGCTCGTGGGCATGTATTACAAGATGCTGGACAGGATCCGGTAGACAGCGC
AGGCTTATAAAGGAAGGGCGCGGACC-GAAATGGTGCCGCGCCCTG-TTGCTTGGAG---
---------------ATTTAGCCCTGGGCAATCCGCCTAAGGCGTGCAGCAGTC------
--------------------------------------
>TTmlt666
GCGCACAGCTTTCGACTCATCTTGGGATGATCATTGCGGACGCGATCCTCGGCCGGCCGG
ACCGAAATCCACTGAAGGGTTTCGAGTGGCCGGCGGTGCCGGGCCATTTCGGCAAACCAT
GGTTTCTGCCGCTCGTGGGCATGTATTACAAGATGCTGGACAGGGTCCGGTAGACAGCGC
AGGCTTATGA-GGAAGGGCGCGGACC-GGAAAGGTGCCGCGCCCTTCTTGCTTGGAG---
---------------ATTTAGCC-TGAGCATGCTGCCTAAGGCGTGCAGCAGTC------
--------------------------------------
>TTmlt802
GCGCACAGCTTTCGACTCATCTTGGGATGATCATTGCGGACGCGATCCTCGGCCGGCCGG
ACCGAAATCCACTGAAGGGTTTCGAGTGGCCGGCGGTGCCGGGCCATTTCGGCAAACCAT
GGTTTCTGCCGCTCGTGGGCATGTATTACAAGATGCTGGACAGGGTCGGGTAGACAGCGC
AGGCTTATAA-GGAAGGGCGCGGACCCGAAAAGGTGCCGCGCCCTTCTTGCTTGGAG---
---------------ATTTAGCC-TGAGCATGCTGCCTAAGGCGTGCAGCAGTC------
--------------------------------------
>TTmlt803
GCGCACAGCTTTCGACTCATCTTGGGATGATCATTGCGGACGCGATCCTCGGCCGGCCGG
ACCGAAATCCACTGAAGGGTTTCGAGTGGCCGGCGGTGCCGGGCCATTTCGGCAAACCAT
GGTTTCTGCCGCTCGTGGGCATGTATTACAAGATGCTGGACAGGGTCCGGTAGACAGCGC
AGGCTTATAA-GGAAGGGCGCGGACC-GGAAAGGTGCCGCGCCCTTCTTGCTTGGAG---
---------------ATTTAGCC-TGAGCATGCT-------GCGTGCAGCAGTC------
--------------------------------------
>TTmlt805
GCGCACAGCTTTCGACTCATCTTGGGATGATCATTGCGGACGCGATCCTCGGCCGGCCGG
ACCGAAATCCACTGAAGGGTTTCGAGTGGCCGGCGGTGCCGGGCCATTTCGGCAAACCAT
GGTTTCTGCCGCTCGTGGGCATGTATTACAAGATGCTGGACAGGGTCGGGTAGACAGCGC
AGGCTTATAA-GGAAGGGCGCGGACC-GGAAAGGTGCCGCGCCCTTCTTGCTTGGAG---
---------------ATTTAGCC-TGAGCATGCTGCCTAAGGCGTGCAGCAGTC------
--------------------------------------
>TTmlt806
GCGCACAGCTTTCGACTCATCTTGGGATGATCATTGCGGACGCGATCCTCGGCCGGCCGG
ACCGAAATCCACTGAAGGGTTTCGAGTGGCCGGCGGTGCCGGGCCATTTCGGCAAACCAT
GGTTTCTGCCGCTCGTGGGCATGTATTACAAGATGCTGGACAGGATCCGGTAGACAGCGC
AGGCTTATAAAGGAAGGGCGCGGACC-GAAATGGTGCCGCGCCCTG-TTGCTTGGAG---
---------------ATTTAGCCCTGGGCAAGCCGCCTAAAGCGTGCAGCAGTC------
--------------------------------------
>TTmlt807
GCGCACAGCTTTCGACTCATCTTGGGATGATCATTGCGGACGCGATCCTCGGCCGGCCGG
ACCGAAATCCACTGAAGGGTTTCGAGTGGCCGGCGGTGCCGGGCCATTTCGGCAAACCAT
GGTTTCTGCCGCTCGTGGGCATGTATTACAAGATGCTGGACAGGGTCCGGTAGACAGCGC
AGGCTTATAA-GGAAGGGCGCGGACC-GGAAAGGTGCCGCGCCCTTCTTGCTTGGAG---
---------------ATTTAGCC-TGAGCATGCT-------GCGTGCAGCAGTC------
--------------------------------------
>TTmlt809
GCGCACAGCTTTCGACTCATCTTGGGATGATCATTGCGGACGCGATCCTCGGCCGGCCGG
ACCGAAATCCACTGAAGGGTTTCGAGTGGCCGGCGGTGCCGGGCCATTTCGGCAAACCAT
GGTTTCTGCCGCTCGTGGGCATGTATTACAAGATGCTGGACAGGGTCCGGTAGACAGCGC
AGGCTTATGA-GGAAGGGCGCGGACC-GGAAAGGTGCCGCGCCCTTCTTGCTTGGAG---
---------------ATTTAGCC-TGAGCATGCTGCCTAAGGCGTGCAGCAGTC------
--------------------------------------
>TTmlt810
GCGCACAGCTTTCGACTCATCTTGGGATGATCATTGCGGACGCGATCCTCGGCCGGCCGG
ACCGAAATCCACTGAAGGGTTTCGAGTGGCCGGCGGTGCCGGGCCATTTCGGCAAACCAT
GGTTTCTGCCGCTCGTGGGCATGTATTACAAGATGCTGGACAGGGTCCGGTAGACAGCGC
AGGCTTATGA-GGAAGGGCGCGGACC-GGAAAGGTGCCGCGCCCTTCTTGCTTGGAG---
---------------ATTTAGCC-TGAGCATGCTGCCTAAGGCGTGCAGCAGTC------
--------------------------------------
>TTmlt811
GCGCACAGCTTTCGACTCATCTTGGGATGATCATTGCGGACGCGATCCTCGGCCGGCCGG
ACCGAAATCCACTGAAGGGTTTCGAGTGGCCGGCGGTGCCGGGCCATTTCGGCAAACCAT
GGTTTCTGCCGCTCGTGGGCATGTATTACAAGATGCTGGACAGGGTCCGGTAGACAGCGC
AGGCTTATGA-GGAAGGGCGCGGACC-GGAAAGGTGCCGCGCCCTTCTTGCTTGGAG---
---------------ATTTAGCC-TGAGCATGCTGCCTAAGGCGTGCAGCAGTC------
--------------------------------------
>TTmlt813
GCGCACAGCTTTCGACTCATCTTGGGATGATCATTGCGGACGCGATCCTCGGCCGGCCGG
ACCGAAATCCACTGAAGGGTTTCGAGTGGCCGGCGGTGCCGGGCCATTTCGGCAAACCAT
GGTTTCTGCCGCTCGTGGGCATGTATTACAAGATGCTGGACAGGGTCCGGTAGACAGCGC
AGGCTTATAA-GGAAGGGCGCGGACC-GGAAAGGTGCCGCGCCCTTCTTGCTTGGAG---
---------------ATTTAGCC-TGAGCATGCT-------GCGTGCAGCAGTC------
--------------------------------------
>TTmlt814
GCGCACAGCTTTCGACTCATCTTGGGATGATCATTGCGGACGCGATCCTCGGCCGGCCGG
ACCGAAATCCACTGAAGGGTTTCGAGTGGCCGGCGGTGCCGGGCCATTTCGGCAAACCAT
GGTTTCTGCCGCTCGTGGGCATGTATTACAAGATGCTGGACAGGGTCCGGTAGACAGCGC
AGGCTTATAA-GGAAGGGCGCGGACC-GGAAAGGTGCCGCGCCCTTCTTGCTTGGAG---
---------------ATTTAGCC-TGAGCATGCT-------GCGTGCAGCAGTC------
--------------------------------------
>TTmlt815
GCGCACAGCTTTCGACTCATCTTGGGATGATCATTGCGGACGCGATCCTCGGCCGGCCGG
ACCGAAATCCACTGAAGGGTTTCGAGTGGCCGGCGGTGCCGGGCCATTTCGGCAAACCAT
GGTTTCTGCCGCTCGTGGGCATGTATTACAAGATGCTGGACAGGGTCCGGTAGACAGCGC
AGGCTTATGA-GGAAGGGCGCGGACC-GGAAAGGTGCCGCGCCCTTCTTGCTTGGAG---
---------------ATTTAG-----AGCATGCTGCCTAAGGCGTGCAGCAGTC------
--------------------------------------
>TTmlt816
GCGCACAGCTTTCGACTCATCTTGGGATGATCATTGCGGACGCGATCCTCGGCCGGCCGG
ACCGAAATCCACTGAAGGGTTTCGAGTGGCCGGCGGTGCCGGGCCATTTCGGCAAACCAT
GGTTTCTGCCGCTCGTGGGCATGTATTACAAGATGCTGGACAGGGTCCGGTAGACAGCGC
AGGCTTATGA-GGAAGGGCGCGGACC-GGAAAGGTGCCGCGCCCTTCTTGCTTGGAG---
---------------ATTTAGCC-TGAGCATGCTGCCTAAGGCGTGCAGCAGTC------
--------------------------------------
>TTmlt818
GCGCACAGCTTTCGACTCATCTTGGGATGATCATTGCGGACGCGATCCTCGGCCGGCCGG
ACCGAAATCCACTGAAGGGTTTCGAGTGGCCGGCGGTGCCGGGCCATTTCGGCAAACCAT
GGTTTCTGCCGCTCGTGGGCATGTATTACAAGATGCTGGACAGGATCCGGTAGACAGCGC
AGGCTTATAAAGGAAGGGCGCGGACC-GAAATGGTGCCGCGCCCTG-TTGCTTGGAG---
---------------ATTTAGCCCTGGGCAAGCCGCCTAAGGCGTGCAGCAGTC------
--------------------------------------
>TTmlt819
GCGCACAGCTTTCGACTCATCTTGGGATGATCATTGCGGACGCGATCCTCGGCCGGCCGG
ACCGAAATCCACTGAAGGGTTTCGAGTGGCCGGCGGTGCCGGGCCATTTCGGCAAACCAT
GGTTTCTGCCGCTCGTGGGCATGTATTACAAGATGCTGGACAGGGTCCGGTAGACAGCGC
AGGCTTATGA-GGAAGGGCGCGGACC-GGAAAGGTGCCGCGCCCTTCTTGCTTGGAG---
---------------ATTTAGCC-TGAGCATGCTGCCTAAGGCGTGCAGCAGTC------
--------------------------------------
>TTmlt821
GCGCACAGCTTTCGACTCATCTTGGGATGATCATTGCGGACGCGATCCTCGGCCGGCCGG
ACCGAAATCCACTGAAGGGTTTCGAGTGGCCGGCGGTGCCGGGCCATTTCGGCAAACCAT
GGTTTCTGCCGCTCGTGGGCATGTATTACAAGATGCTGGACAGGATCCGGTAGACAGCGC
AGGCTTATAAAGGAAGGGCGCGGACC-GAAATGGTGCCGCGCCCTG-TTGCTTGGAG---
---------------ATTTAGCCCTGGGCAAGCCGCCTAAGGCGTGCAGCAGTC------
--------------------------------------
>TTmlt822
GCGCACAGCTTTCGACTCATCTTGGGATGATCATTGCGGACGCGATCCTCGGCCGGCCGG
ACCGAAATCCACTGAAGGGTTTCGAGTGGCCGGCGGTGCCGGGCCATTTCGGCAAACCAT
GGTTTCTGCCGCTCGTGGGCATGTATTACAAGATGCTGGACAGGATCCGGTAGACAGCGC
AGGCTTATAAAGGAAGGGCGCGGACC-GAAATGGTGCCGCGCCCTG-TTGCTTGGAG---
---------------ATTTAGCCCTGGGCAAGCCGCCTAAGGCGTGCAGCAGTC------
--------------------------------------
>TTmlt823
GCGCACAGCTTTCGACTCATCTTGGGATGATCATTGCGGACGCGATCCTCGGCCGGCCGG
ACCGAAATCCACTGAAGGGTTTCGAGTGGCCGGCGGTGCCGGGCCATTTCGGCAAACCAT
GGTTTCTGCCGCTCGTGGGCATGTATTACAAGATGCTGGACAGGGTCCGGTAGACAGCGC
AGGCTTATAA-GGAAGGGCGCGGACC-GGAAAGGTGCCGCGCCCTTCTTGCTTGGAG---
---------------ATTTAGCC-TGAGCATGCTGCCTAAGGCGTGCAGCAGTC------
--------------------------------------
>TTmlt824
GCGCACAGCTTTCGACTCATCTTGGGATGATCATTGCGGACGCGATCCTCGGCCGGCCGG
ACCGAAATCCACTGAAGGGTTTCGAGTGGCCGGCGGTGCCGGGCCATTTCGGCAAACCAT
GGTTTCTGCCGCTCGTGGGCATGTATTACAAGATGCTGGACAGGGTCCGGTAGACAGCGC
AGGCTTATAA-GGAAGGGCGCGGACC-GGAAAGGTGCCGCGCCCTTCTTGCTTGGAG---
---------------ATTTAGCC-TGAGCATGCT-------GCGTGCAGCAGTC------
--------------------------------------
>TTmlt826
GCGCACAGCTTTCGACTCATCTTGGGATGATCATTGCGGACGCGATCCTCGGCCGGCCGG
ACCGAAATCCACTGAAGGGTTTCGAGTGGCCGGCGGTGCCGGGCCATTTCGGCAAACCAT
GGTTTCTGCCGCTCGTGGGCATGTATTACAAGATGCTGGACAGGGTCCGGTAGACAGCGC
AGGCTTATGA-GGAAGGGCGCGGACC-GGAAAGGTGCCGCGCCCTTCTTGCTTGGAG---
---------------ATTTAGCC-TGAGCATGCTGCCTAAGGCGTGCAGCAGTC------
--------------------------------------
>TTmlt827
GCGCACAGCTTTCGACTCATCTTGGGATGATCATTGCGGACGCGATCCTCGGCCGGCCGG
ACCGAAATCCACTGAAGGGTTTCGAGTGGCCGGCGGTGCCGGGCCATTTCGGCAAACCAT
GGTTTCTGCCGCTCGTGGGCATGTATTACAAGATGCTGGACAGGGTCGGGTAGACAGCGC
AGGCTTATAA-GGAAGGGCGCGGACC-GGAAAGGTGCCGCGCCCTTCTTGCTTGGAG---
---------------ATTTAGCC-TGAGCATGCTGCCTAAGGCGTGCAGCAGTC------
--------------------------------------
>TTmlt828
GCGCACAGCTTTCGACTCATCTTGGGATGATCATTGCGGACGCGATCCTCGGCCGGCCGG
ACCGAAATCCACTGAAGGGTTTCGAGTGGCCGGCGGTGCCGGGCCATTTCGGCAAACCAT
GGTTTCTGCCGCTCGTGGGCATGTATTACAAGATGCTGGACAGGGTCCGGTAGACAGCGC
AGGCTTATAA-GGAAGGGCGCGGACC-GGAAAGGTGCCGCGCCCTTCTTGCTTGGAG---
---------------ATTTAGCC-TGAGCATGCT-------GCGTGCAGCAGTC------
--------------------------------------
>TTmlt829
GCGCACAGCTTTCGACTCATCTTGGGATGATCATTGCGGACGCGATCCTCGGCCGGCCGG
ACCGAAATCCACTGAAGGGTTTCGAGTGGCCGGCGGTGCCGGGCCATTTCGGCAAACCAT
GGTTTCTGCCGCTCGTGGGCATGTATTACAAGATGCTGGACAGGGTCCGGTAGACAGCGC
AGGCTTATGA-GGAAGGGCGCGGACC-GGAAAGGTGCCGCGCCCTTCTTGCTTGGAG---
---------------ATTTAGCC-TGAGCATGCTGCCTAAGGCGTGCAGCAGTC------
--------------------------------------
>TTmlt832
GCGCACAGCTTTCGACTCATCTTGGGATGATCATTGCGGACGCGATCCTCGGCCGGCCGG
ACCGAAATCCACTGAAGGGTTTCGAGTGGCCGGCGGTGCCGGGCCATTTCGGCAAACCAT
GGTTTCTGCCGCTCGTGGGCATGTATTACAAGATGCTGGACAGGATCCGGTAGACAGCGC
AGGCTTATAAAGGAAGGGCGCGGACC-GAAATGGTGCCGCGCCCTG-TTGCTTGGAG---
---------------ATTTAGCCCTGGGCAAGCCGCCTAAGGCGTGCAGCAGTC------
--------------------------------------
>TTmlt833
GCGCACAGCTTTCGACTCATCTTGGGATGATCATTGCGGACGCGATCCTCGGCCGGCCGG
ACCGAAATCCACTGAAGGGTTTCGAGTGGCCGGCGGTGCCGGGCCATTTCGGCAAACCAT
GGTTTCTGCCGCTCGTGGGCATGTATTACAAGATGCTGGACAGGATCCGGTAGACAGCGC
AGGCTTATAAAGGAAGGGCGCGGACC-GAAATGGTGCCGCGCCCTG-TTGCTTGGAG---
---------------ATTTAGCCCTGGGCAAGCCGCCTAAGGCGTGCAGCAGTC------
--------------------------------------
>TTmlt834
GCGCACAGCTTTCGACTCATCTTGGGATGATCATTGCGGACGCGATCCTCGGCCGGCCGG
ACCGAAATCCACTGAAGGGTTTCGAGTGGCCGGCGGTGCCGGGCCATTTCGGCAAACCAT
GGTTTCTGCCGCTCGTGGGCATGTATTACAAGATGCTGGACAGGGTCCGGTAGACAGCGC
AGGCTTATAA-GGAAGGGCGCGGACC-GGAAAGGTGCCGCGCCCTTCTTGCTTGGAG---
---------------ATTTAGCC-TGAGCATGCT-------GCGTGCAGCAGTC------
--------------------------------------
>TTmlt838
GCGCACAGCTTTCGACTCATCTTGGGATGATCATTGCGGACGCGATCCTCGGCCGGCCGG
ACCGAAATCCACTGAAGGGTTTCGAGTGGCCGGCGGTGCCGGGCCATTTCGGCAAACCAT
GGTTTCTGCCGCTCGTGGGCATGTATTACAAGATGCTGGACAGGGTCCGGTAGACAGCGC
AGGCTTATAA-GGAAGGGCGCGGACC-GGAAAGGTGCCGCGCCCTTCTTGCTTGGAG---
---------------ATTTAGCC-TGAGCATGCT-------GCGTGCAGCAGTC------
--------------------------------------
>TTmlt839
GCGCACAGCTTTCGACTCATCTTGGGATGATCATTGCGGACGCGATCCTCGGCCGGCCGG
ACCGAAATCCACTGAAGGGTTTCGAGTGGCCGGCGGTGCCGGGCCATTTCGGCAAACCAT
GGTTTCTGCCGCTCGTGGGCATGTATTACAAGATGCTGGACAGGGTCCGGTAGACAGCGC
AGGCTTATAA-GGAAGGGCGCGGACC-GGAAAGGTGCCGCGCCCTTCTTGCTTGGAG---
---------------ATTTAGCC-TGAGCATGCT-------GCGTGCAGCAGTC------
--------------------------------------
>TTmlt840
GCGCACAGCTTTCGACTCATCTTGGGATGATCATTGCGGACGCGATCCTCGGCCGGCCGG
ACCGAAATCCACTGAAGGGTTTCGAGTGGCCGGCGGTGCCGGGCCATTTCGGCAAACCAT
GGTTTCTGCCGCTCGTGGGCATGTATTACAAGATGCTGGACAGGGTCCGGTAGACAGCGC
AGGCTTATAA-GGAAGGGCGCGGACC-GGAAAGGTGCCGCGCCCTTCTTGCTTGGAG---
---------------ATTTAGCC-TGAGCATGCT-------GCGTGCAGCAGTC------
--------------------------------------
>TTmlt841
GCGCACAGCTTTCGACTCATCTTGGGATGATCATTGCGGACGCGATCCTCGGCCGGCCGG
ACCGAAATCCACTGAAGGGTTTCGAGTGGCCGGCGGTGCCGGGCCATTTCGGCAAACCAT
GGTTTCTGCCGCTCGTGGGCATGTATTACAAGATGCTGGACAGGGTCGGGTAGACAGCGC
AGGCTTATAA-GGAAGGGCGCGGACC-GGAAAGGTGCCGCGCCCTTCTTGCTTGGAG---
---------------ATTTAGCC-TGAGCATGCTGCCTAAGGCGTGCAGCAGTC------
--------------------------------------
>TTmlt842
GCGCACAGCTTTCGACTCATCTTGGGATGATCATTGCGGACGCGATCCTCGGCCGGCCGG
ACCGAAATCCACTGAAGGGTTTCGAGTGGCCGGCGGTGCCGGGCCATTTCGGCAAACCAT
GGTTTCTGCCGCTCGTGGGCATGTATTACAAGATGCTGGACAGGATCCGGTAGACAGCGC
AGGCTTATAAAGGAAGGGCGCGGACC-GAAATGGTGCCGCGCCCTG-TTGCTTGGAG---
---------------ATTTAGCCCTGGGCAAGCCGCCTAAGGCGTGCAGCAGTC------
--------------------------------------
>TTmlt845
GCGCACAGCTTTCGACTCATCTTGGGATGATCATTGCGGACGCGATCCTCGGCCGGCCGG
ACCGAAATCCACTGAAGGGTTTCGAGTGGCCGGCGGTGCCGGGCCATTTCGGCAAACCAT
GGTTTCTGCCGCTCGTGGGCATGTATTACAAGATGCTGGACAGGGTCCGGTAGACAGCGC
AGGCTTATAA-GGAAGGGCGCGGACC-GGAAAGGTGCCGCGCCCTTCTTGCTTGGAG---
---------------ATTTAGCC-TGAGCATGCT-------GCGTGCAGCAGTC------
--------------------------------------
>TTmlt846
GCGCACAGCTTTCGACTCATCTTGGGATGATCATTGCGGACGCGATCCTCGGCCGGCCGG
ACCGAAATCCACTGAAGGGTTTCGAGTGGCCGGCGGTGCCGGGCCATTTCGGCAAACCAT
GGTTTCTGCCGCTCGTGGGCATGTATTACAAGATGCTGGACAGGGTCCGGTAGACAGCGC
AGGCTTATGA-GGAAGGGCGCGGACC-GGAAAGGTGCCGCGCCCTTCTTGCTTGGAG---
---------------ATTTAGCC-TGAGCATGCTGCCTAAGGCGTGCAGCAGTC------
--------------------------------------
>TTmlt847
GCGCACAGCTTTCGACTCATCTTGGGATGATCATTGCGGACGCGATCCTCGGCCGGCCGG
ACCGAAATCCACTGAAGGGTTTCGAGTGGCCGGCGGTGCCGGGCCATTTCGGCAAACCAT
GGTTTCTGCCGCTCGTGGGCATGTATTACAAGATGCTGGACAGGGTCCGGTAGACAGCGC
AGGCTTATAA-GGAAGGGCGCGGACC-GGAAAGGTGCCGCGCCCTTCTTGCTTGGAG---
---------------ATTTAGCC-TGAGCATGCT-------GCGTGCAGCAGTC------
--------------------------------------
>TTmlt849
GCGCACAGCTTTCGACTCATCTTGGGATGATCATTGCGGACGCGATCCTCGGCCGGCCGG
ACCGAAATCCACTGAAGGGTTTCGAGTGGCCGGCGGTGCCGGGCCATTTCGGCAAACCAT
GGTTTCTGCCGCTCGTGGGCATGTATTACAAGATGCTGGACAGGATCCGGTAGACAGCGC
AGGCTTATAAAGGAAGGGCGCGGACC-GAAATGGTGCCGCGCCCTG-TTGCTTGGAG---
---------------ATTTAGCCCTGGGCAAGCCGCCTAAGGCGTGCAGCAGTC------
--------------------------------------
>TTmlt853
GCGCACAGCTTTCGACTCATCTTGGGATGATCATTGCGGACGCGATCCTCGGCCGGCCGG
ACCGAAATCCACTGAAGGGTTTCGAGTGGCCGGCGGTGCCGGGCCATTTCGGCAAACCAT
GGTTTCTGCCGCTCGTGGGCATGTATTACAAGATGCTGGACAGGGTCCGGTAGACAGCGC
AGGCTTATGA-GGAAGGGCGCGGACC-GGAAAGGTGCCGCGCCCTTCTTGCTTGGAG---
---------------ATTTAGCC-TGAGCATGCTGCCTAAGGCGTGCAGCAGTC------
--------------------------------------
>TTmlt860
GCGCACAGCTTTCGACTCATCTTGGGATGATCATTGCGGACGCGATCCTCGGCCGGCCGG
ACCGAAATCCACTGAAGGGTTTCGAGTGGCCGGCGGTGCCGGGCCATTTCGGCAAACCAT
GGTTTCTGCCGCTCGTGGGCATGTATTACAAGATGCTGGACAGGGTCCGGTAGACAGCGC
AGGCTTATGA-GGAAGGGCGCGGACC-GGAAAGGTGCCGCGCCCTTCTTGCTTGGAG---
---------------ATTTAGCC-TGAGCATGCTGCCTAAGGCGTGCAGCAGTC------
--------------------------------------
>TTmlt861
GCGCACAGCTTTCGACTCATCTTGGGATGATCATTGCGGACGCGATCCTCGGCCGGCCGG
ACCGAAATCCACTGAAGGGTTTCGAGTGGCCGGCGGTGCCGGGCCATTTCGGCAAACCAT
GGTTTCTGCCGCTCGTGGGCATGTATTACAAGATGCTGGACAGGGTCCGGTAGACAGCGC
AGGCTTATAA-GGAAGGGCGCGGACC-GGAAAGGTGCCGCGCCCTTCTTGCTTGGAG---
---------------ATTTAGCC-TGAGCATGCT-------GCGTGCAGCAGTC------
--------------------------------------
>TTmlt863
GCGCACAGCTTTCGACTCATCTTGGGATGATCATTGCGGACGCGATCCTCGGCCGGCCGG
ACCGAAATCCACTGAAGGGTTTCGAGTGGCCGGCGGTGCCGGGCCATTTCGGCAAACCAT
GGTTTCTGCCGCTCGTGGGCATGTATTACAAGATGCTGGACAGGATCCGGTAGACAGCGC
AGGCTTATAAAGGAAGGGCGCGGACC-GAAATGGTGCCGCGCCCTG-TTGCTTGGAG---
---------------ATTTAGCCCTGGGCAAGCCGCCTAAGGCGTGCAGCAGTC------
--------------------------------------
>TTmlt864
GCGCACAGCTTTCGACTCATCTTGGGATGATCATTGCGGACGCGATCCTCGGCCGGCCGG
ACCGAAATCCACTGAAGGGTTTCGAGTGGCCGGCGGTGCCGGGCCATTTCGGCAAACCAT
GGTTTCTGCCGCTCGTGGGCATGTATTACAAGATGCTGGACAGGGTCCGGTAGACAGCGC
AGGCTTATGA-GGAAGGGCGCGGACC-GGAAAGGTGCCGCGCCCTTCTTGCTTGGAG---
---------------ATTTAGCC-TGAGCATGCTGCCTAAGGCGTGCAGCAGTC------
--------------------------------------
>TTmlt865
GCGCACAGCTTTCGACTCATCTTGGGATGATCATTGCGGACGCGATCCTCGGCCGGCCGG
ACCGAAATCCACTGAAGGGTTTCGAGTGGCCGGCGGTGCCGGGCCATTTCGGCAAACCAT
GGTTTCTGCCGCTCGTGGGCATGTATTACAAGATGCTGGACAGGGTCCGGTAGACAGCGC
AGGCTTATAA-GGAAGGGCGCGGACC-GGAAAGGTGCCGCGCCCTTCTTGCTTGGAG---
---------------ATTTAGCC-TGAGCATGCT-------GCGTGCAGCAGTC------
--------------------------------------
>TTmlt867
GCGCACAGCTTTCGACTCATCTTGGGATGATCATTGCGGACGCGATCCTCGGCCGGCCGG
ACCGAAATCCACTGAAGGGTTTCGAGTGGCCGGCGGTGCCGGGCCATTTCGGCAAACCAT
GGTTTCTGCCGCTCGTGGGCATGTATTACAAGATGCTGGACAGGGTCCGGTAGACAGCGC
AGGCTTATGA-GGAAGGGCGCGGACC-GGAAAGGTGCCGCGCCCTTCTTGCTTGGAG---
---------------ATTTAGCC-TGAGCATGCTGCCTAAGGCGTGCAGCAGTC------
--------------------------------------
>TTmlt869
GCGCACAGCTTTCGACTCATCTTGGGATGATCATTGCGGACGCGATCCTCGGCCGGCCGG
ACCGAAATCCACTGAAGGGTTTCGAGTGGCCGGCGGTGCCGGGCCATTTCGGCAAACCAT
GGTTTCTGCCGCTCGTGGGCATGTATTACAAGATGCTGGACAGGGTCCGGTAGACAGCGC
AGGCTTATGA-GGAAGGGCGCGGACC-GGAAAGGTGCCGCGCCCTTCTTGCTTGGAG---
---------------ATTTAGCC-TGAGCATGCTGCCTAAGGCGTGCAGCAGTC------
--------------------------------------
