# Supplementary material for: New analysis for consistency among markers in the study of genetic diversity: development and application to the description of bacterial diversity
Source: BMC Evol Biol. 2007 Sep 3;7:156. doi: 10.1186/1471-2148-7-156 (PMC2082430; doi:10.1186/1471-2148-7-156)
Supplement: Additional file 7 — DNA sequences for IGSRKP. Sequences are in "FASTA" format. The File is named "RKP.aa". See Additional file 2 for explanation on how to use this file. [file 1471-2148-7-156-S7.aa]

>FTmdc1203
GCCGTTAAAATTGTTCTAGCCCATTGCAACCTATAACGTAAATTGCAACCGGTGACATTC
-TGTTCTTTGGGGGGCCCTGCTTTT-TCCCCTCCGCTGTATTAGGGAGCTTTTAACTCAT
AGTGCCTAGCTTTCAACCCCGAAGGGCTAGATATACGTCTCCTGCGGGCCATCCAATACA
ATTACCGCGACGGTCCGTAACCAAGATCGAGGCAGTATGGCCGGAATGGCGCAGTCCCGA
TTATTTTGCCGGCTGTGGCGGCGAGGTGGCTTGTTGTGGGACGACCTTTGTGCTTTTCAG
TGACCGGCGGATTCCCTGCCGGG
>FTmdc1204
GCCGTTAAAATTGTTCTAGCCCATTGCAACCTATAACGTAAATTGCAACCGGTGACATTC
-TGTTCTTTGGGGGGCCCTGCTTTT-TCCCCTCCGCTGTATTAGGGAGCTTTTAACTCAT
AGTGCCTAGCTTTCAACCCCGAAGGGCTAGATATACGTCTCCTGCGGGCCATCCAATACA
ATTACCGCGACGGTCCGTAACCAAGATCGAGGCAGTATGGCCGGAATGGCGCAGTCCCGA
TTATTTTGCCGGCTGTGGCGGCGAGGTGGCTTGTTGTGGGACGACCTTTGTGCTTTTCAG
TGACCGGCGGATTCCCTGCCGGG
>FTmdc1205
GCCGTTAAAATTGTTCTAGCCCATTGCAACCTATAACGTAAATTGCAACCGGTGACATTC
-TGTTCTTTGGGGGGCCCTGCTTTT-TCCCCTCCGCTGTATTAGGGAGCTTTTAACTCAT
AGTGCCTAGCTTTCAACCCCGAAGGGCTAGATATACGTCTCCTGCGGGCCATCCAATACA
ATTACCGCGACGGTCCGTAACCAAGATCGAGGCAGTATGGCCGGAATGGCGCAGTCCCGA
TTATTTTGCCGGCTGTGGCGGCGAGGTGGCTTGTTGTGGGACGACCTTTGTGCTTTTCAG
TGACCGGCGGATTCCCTGCCGGG
>FTmdc1208
GCCGTTAAAATTGTTCTAGCCCATTGCAACCTATAACGTAAATTGCAACCGGTGACATTC
-TGTTCTTTGGGGGGCCCTGCTTTT-TCCCCTCCGCTGTATTAGGGAGCTTTTAACTCAT
AGTGCCTAGCTTTCAACCCCGAAGGGCTAGATATACGTCTCCTGCGGGCCATCCAATACA
ATTACCGCGACGGTCCGTAACCAAGATCGAGGCAGTATGGCCGGAATGGCGCAGTCCCGA
TTATTTTGCCGGCTGTGGCGGCGAGGTGGCTTGTTGTGGGACGACCTTTGTGCTTTTCAG
TGACCGGCGGATTCCCTGCCGGG
>FTmdc1213
GCCGTTAAAATTGTTCTAGCCCATTGCAACCTATAACGTAAATTGCAACCGGTGACATTC
-TGTTCTTTGGGGGGCCCTGCTTTT-TCCCCTCCGCTGTATTAGGGAGCTTTTAACTCAT
AGTGCCTAGCTTTCAACCCCGAAGGGCTAGATATACGTCTCCTGCGGGCCATCCAATACA
ATTACCGCGACGGTCCGTAACCAAGATCGAGGCAGTATGGCCGGAATGGCGCAGTCCCGA
TTATTTTGCCGGCTGTGGCGGCGAGGTGGCTTGTTGTGGGACGACCTTTGTGCTTTTCAG
TGACCGGCGGATTCCCTGCCGGG
>FTmdc1216
GCCGTTAAAATTGTTCTAGCCCATTGCAACCTATAACGTAAATTGCAACCGGTGACATTC
-TGTTCTTTGGGGGGCCCTGCTTTT-TCCCCTCCGCTGTATTAGGGAGCTTTTAACTCAT
AGTGCCTAGCTTTCAACCCCGAAGGGCTAGATATACGTCTCCTGCGGGCCATCCAATACA
ATTACCGCGACGGTCCGTAACCAAGATCGAGGCAGTATGGCCGGAATGGCGCAGTCCCGA
TTATTTTGCCGGCTGTGGCGGCGAGGTGGCTTGTTGTGGGACGACCTTTGTGCTTTTCAG
TGACCGGCGGATTCCCTGCCGGG
>FTmdc1217
GCCGTTAAAATTGTTCTAGCCCATTGCAACCTATAACGTAAATTGCAACCGGTGACATTC
-TGTTCTTTGGGGGGCCCTGCTTTT-TCCCCTCCGCTGTATTAGGGAGCTTTTAACTCAT
AGTGCCTAGCTTTCAACCCCGAAGGGCTAGATATACGTCTCCTGCGGGCCATCCAATACA
ATTACCGCGACGGTCCGTAACCAAGATCGAGGCAGTATGGCCGGAATGGCGCAGTCCCGA
TTATTTTGCCGGCTGTGGCGGCGAGGTGGCTTGTTGTGGGACGACCTTTGTGCTTTTCAG
TGACCGGCGGATTCCCTGCCGGG
>FTmdc1219
GCCGTTAAAATTGTTCTAGCCCATTGCAACCTATAACGTAAATTGCAACCGGTGACATTC
-TGTTCTTTGGGGGGCCCTGCTTTT-TCCCCTCCGCTGTATTAGGGAGCTTTTAACTCAT
AGTGCCTAGCTTTCAACCCCGAAGGGCTAGATATACGTCTCCTGCGGGCCATCCAATACA
ATTACCGCGACGGTCCGTAACCAAGATCGAGGCAGTATGGCCGGAATGGCGCAGTCCCGA
TTATTTTGCCGGCTGTGGCGGCGAGGTGGCTTGTTGTGGGACGACCTTTGTGCTTTTCAG
TGACCGGCGGATTCCCTGCCGGG
>FTmdc1220
GCCGTTAAAATTGTTCTAGCCCATTGCAACCTATAACGTAAATTGCAACCGGTGACATTC
-TGTTCTTTGGGGGGCCCTGCTTTT-TCCCCTCCGCTGTATTAGGGAGCTTTTAACTCAT
AGTGCCTAGCTTTCAACCCCGAAGGGCTAGATATACGTCTCCTGCGGGCCATCCAATACA
ATTACCGCGACGGTCCGTAACCAAGATCGAGGCAGTATGGCCGGAATGGCGCAGTCCCGA
TTATTTTGCCGGCTGTGGCGGCGAGGTGGCTTGTTGTGGGACGACCTTTGTGCTTTTCAG
TGACCGGCGGATTCCCTGCCGGG
>FTmdc1222
GCCGTTAAAATTGTTCTAGCCCATTGCAACCTATAACGTAAATTGCAACCGGTGACATTC
-TGTTCTTTGGGGGGCCCTGCTTTT-TCCCCTCCGCTGTATTAGGGAGCTTTTAACTCAT
AGTGCCTAGCTTTCAACCCCGAAGGGCTAGATATACGTCTCCTGCGGGCCATCCAATACA
ATTACCGCGACGGTCCGTAACCAAGATCGAGGCAGTATGGCCGGAATGGCGCAGTCCCGA
TTATTTTGCCGGCTGTGGCGGCGAGGTGGCTTGTTGTGGGACGACCTTTGTGCTTTTCAG
TGACCGGCGGATTCCCTGCCGGG
>FTmdc1224
GCCGTTAAAATTGTTCTAGCCCATTGCAACCTATAACGTAAATTGCAACCGGTGACATTC
-TGTTCTTTGGGGGGCCCTGCTTTT-TCCCCTCCGCTGTATTAGGGAGCTTTTAACTCAT
AGTGCCTAGCTTTCAACCCCGAAGGGCTAGATATACGTCTCCTGCGGGCCATCCAATACA
ATTACCGCGACGGTCCGTAACCAAGATCGAGGCAGTATGGCCGGAATGGCGCAGTCCCGA
TTATTTTGCCGGCTGTGGCGGCGAGGTGGCTTGTTGTGGGACGACCTTTGTGCTTTTCAG
TGACCGGCGGATTCCCTGCCGGG
>FTmdc1233
GCCGTTAAAATTGTTCTAGCCCATTGCAACCTATAACGTAAATTGCAACCGGTGACATTC
-TGTTCTTTGGGGGGCCCTGCTTTT-TCCCCTCCGCTGTATTAGGGAGCTTTTAACTCAT
AGTGCCTAGCTTTCAACCCCGAAGGGCTAGATATACGTCTCCTGCGGGCCATCCAATACA
ATTACCGCGACGGTCCGTAACCAAGATCGAGGCAGTATGGCCGGAATGGCGCAGTCCCGA
TTATTTTGCCGGCTGTGGCGGCGAGGTGGCTTGTTGTGGGACGACCTTTGTGCTTTTCAG
TGACCGGCGGATTCCCTGCCGGG
>FTmdc1241
GCCGTTAAAATTGTTCTAGCCCATTGCAACCTATAACGTAAATTGCAACCGGTGACATTC
-TGTTCTTTGGGGGGCCCTGCTTTT-TCCCCTCCGCTGTATTAGGGAGCTTTTAACTCAT
AGTGCCTAGCTTTCAACCCCGAAGGGCTAGATATACGTCTCCTGCGGGCCATCCAATACA
ATTACCGCGACGGTCCGTAACCAAGATCGAGGCAGTATGGCCGGAATGGCGCAGTCCCGA
TTATTTTGCCGGCTGTGGCGGCGAGGTGGCTTGTTGTGGGACGACCTTTGTGCTTTTCAG
TGACCGGCGGATTCCCTGCCGGG
>FTmdc1242
GCCGTTAAAATTGTTCTAGCCCATTGCAACCTATAACGTAAATTGCAACCGGTGACATTC
-TGTTCTTTGGGGGGCCCTGCTTTT-TCCCCTCCGCTGTATTAGGGAGCTTTTAACTCAT
AGTGCCTAGCTTTCAACCCCGAAGGGCTAGATATACGTCTCCTGCGGGCCATCCAATACA
ATTACCGCGACGGTCCGTAACCAAGATCGAGGCAGTATGGCCGGAATGGCGCAGTCCCGA
TTATTTTGCCGGCTGTGGCGGCGAGGTGGCTTGTTGTGGGACGACCTTTGTGCTTTTCAG
TGACCGGCGGATTCCCTGCCGGG
>FTmdc1244
GCCGTTAAAATTGTTCTAGCCCATTGCAACCTATAACGTAAATTGCAACCGGTGACATTC
-TGTTCTTTGGGGGGCCCTGCTTTT-TCCCCTCCGCTGTATTAGGGAGCTTTTAACTCAT
AGTGCCTAGCTTTCAACCCCGAAGGGCTAGATATACGTCTCCTGCGGGCCATCCAATACA
ATTACCGCGACGGTCCGTAACCAAGATCGAGGCAGTATGGCCGGAATGGCGCAGTCCCGA
TTATTTTGCCGGCTGTGGCGGCGAGGTGGCTTGTTGTGGGACGACCTTTGTGCTTTTCAG
TGACCGGCGGATTCCCTGCCGGG
>FTmdc1246
GCCGTTAAAATTGTTCTAGCCCATTGCAACCTATAACGTAAATTGCAACCGGTGACATTC
-TGTTCTTTGGGGGGCCCTGCTTTT-TCCCCTCCGCTGTATTAGGGAGCTTTTAACTCAT
AGTGCCTAGCTTTCAACCCCGAAGGGCTAGATATACGTCTCCTGCGGGCCATCCAATACA
ATTACCGCGACGGTCCGTAACCAAGATCGAGGCAGTATGGCCGGAATGGCGCAGTCCCGA
TTATTTTGCCGGCTGTGGCGGCGAGGTGGCTTGTTGTGGGACGACCTTTGTGCTTTTCAG
TGACCGGCGGATTCCCTGCCGGG
>FTmdc1247
GCCGTTAAAATTGTTCTAGCCCATTGCAACCTATAACGTAAATTGCAACCGGTGACATTC
-TGTTCTTTGGGGGGCCCTGCTTTT-TCCCCTCCGCTGTATTAGGGAGCTTTTAACTCAT
AGTGCCTAGCTTTCAACCCCGAAGGGCTAGATATACGTCTCCTGCGGGCCATCCAATACA
ATTACCGCGACGGTCCGTAACCAAGATCGAGGCAGTATGGCCGGAATGGCGCAGTCCCGA
TTATTTTGCCGGCTGTGGCGGCGAGGTGGCTTGTTGTGGGACGACCTTTGTGCTTTTCAG
TGACCGGCGGATTCCCTGCCGGG
>FTmdc1248
GCCGTTAAAATTGTTCTAGCCCATTGCAACCTATAACGTAAATTGCAACCGGTGACATTC
-TGTTCTTTGGGGGGCCCTGCTTTT-TCCCCTCCGCTGTATTAGGGAGCTTTTAACTCAT
AGTGCCTAGCTTTCAACCCCGAAGGGCTAGATATACGTCTCCTGCGGGCCATCCAATACA
ATTACCGCGACGGTCCGTAACCAAGATCGAGGCAGTATGGCCGGAATGGCGCAGTCCCGA
TTATTTTGCCGGCTGTGGCGGCGAGGTGGCTTGTTGTGGGACGACCTTTGTGCTTTTCAG
TGACCGGCGGATTCCCTGCCGGG
>FTmdc1249
GCCGTTAAAATTGTTCTAGCCCATTGCAACCTATAACGTAAATTGCAACCGGTGACATTC
-TGTTCTTTGGGGGGCCCTGCTTTT-TCCCCTCCGCTGTATTAGGGAGCTTTTAACTCAT
AGTGCCTAGCTTTCAACCCCGAAGGGCTAGATATACGTCTCCTGCGGGCCATCCAATACA
ATTACCGCGACGGTCCGTAACCAAGATCGAGGCAGTATGGCCGGAATGGCGCAGTCCCGA
TTATTTTGCCGGCTGTGGCGGCGAGGTGGCTTGTTGTGGGACGACCTTTGTGCTTTTCAG
TGACCGGCGGATTCCCTGCCGGG
>FTmdc1251
GCCGTTAAAATTGTTCTAGCCCATTGCAACCTATAACGTAAATTGCAACCGGTGACATTC
-TGTTCTTTGGGGGGCCCTGCTTTT-TCCCCTCCGCTGTATTAGGGAGCTTTTAACTCAT
AGTGCCTAGCTTTCAACCCCGAAGGGCTAGATATACGTCTCCTGCGGGCCATCCAATACA
ATTACCGCGACGGTCCGTAACCAAGATCGAGGCAGTATGGCCGGAATGGCGCAGTCCCGA
TTATTTTGCCGGCTGTGGCGGCGAGGTGGCTTGTTGTGGGACGACCTTTGTGCTTTTCAG
TGACCGGCGGATTCCCTGCCGGG
>FTmdc1253
GCCGTTAAAATTGTTCTAGCCCATTGCAACCTATAACGTAAATTGCAACCGGTGACATTC
-TGTTCTTTGGGGGGCCCTGCTTTT-TCCCCTCCGCTGTATTAGGGAGCTTTTAACTCAT
AGTGCCTAGCTTTCAACCCCGAAGGGCTAGATATACGTCTCCTGCGGGCCATCCAATACA
ATTACCGCGACGGTCCGTAACCAAGATCGAGGCAGTATGGCCGGAATGGCGCAGTCCCGA
TTATTTTGCCGGCTGTGGCGGCGAGGTGGCTTGTTGTGGGACGACCTTTGTGCTTTTCAG
TGACCGGCGGATTCCCTGCCGGG
>FTmdc1611
GCCGTTAAAATTGTTCTAGCCCATTGCAACCTATAACGTAAATTGCAACCGGTGACATTC
-TGTTCTTTGGGGGGCCCTGCTTTT-TCCCCTCCGCTGTATTAGGGAGCTTTTAACTCAT
AGTGCCTAGCTTTCAACCCCGAAGGGCTAGATATACGTCTCCTGCGGGCCATCCAATACA
ATTACCGCGACGGTCCGTAACCAAGATCGAGGCAGTATGGCCGGAATGGCGCAGTCCCGA
TTATTTTGCCGGCTGTGGCGGCGAGGTGGCTTGTTGTGGGACGACCTTTGTGCTTTTCAG
TGACCGGCGGATTCCCTGCCGGG
>FTmdc1615
GCCGTTAAAATTGTTCTAGCCCATTGCAACCTATAACGTAAATTGCAACCGGTGACATTC
-TGTTCTTTGGGGGGCCCTGCTTTT-TCCCCTCCGCTGTATTAGGGAGCTTTTAACTCAT
AGTGCCTAGCTTTCAACCCCGAAGGGCTAGATATACGTCTCCTGCGGGCCATCCAATACA
ATTACCGCGACGGTCCGTAACCAAGATCGAGGCAGTATGGCCGGAATGGCGCAGTCCCGA
TTATTTTGCCGGCTGTGGCGGCGAGGTGGCTTGTTGTGGGACGACCTTTGTGCTTTTCAG
TGACCGGCGGATTCCCTGCCGGG
>FTmdc1616
GCCGTTAAAATTGTTCTAGCCCATTGCAACCTATAACGTAAATTGCAACCGGTGACATTC
-TGTTCTTTGGGGGGCCCTGCTTTT-TCCCCTCCGCTGTATTAGGGAGCTTTTAACTCAT
AGTGCCTAGCTTTCAACCCCGAAGGGCTAGATATACGTCTCCTGCGGGCCATCCAATACA
ATTACCGCGACGGTCCGTAACCAAGATCGAGGCAGTATGGCCGGAATGGCGCAGTCCCGA
TTATTTTGCCGGCTGTGGCGGCGAGGTGGCTTGTTGTGGGACGACCTTTGTGCTTTTCAG
TGACCGGCGGATTCCCTGCCGGG
>FTmdc1617
GCCGTTAAAATTGTTCTAGCCCATTGCAACCTATAACGTAAATTGCAACCGGTGACATTC
-TGTTCTTTGGGGGGCCCTGCTTTT-TCCCCTCCGCTGTATTAGGGAGCTTTTAACTCAT
AGTGCCTAGCTTTCAACCCCGAAGGGCTAGATATACGTCTCCTGCGGGCCATCCAATACA
ATTACCGCGACGGTCCGTAACCAAGATCGAGGCAGTATGGCCGGAATGGCGCAGTCCCGA
TTATTTTGCCGGCTGTGGCGGCGAGGTGGCTTGTTGTGGGACGACCTTTGTGCTTTTCAG
TGACCGGCGGATTCCCTGCCGGG
>FTmdc1618
GCCGTTAAAATTGTTCTAGCCCATTGCAACCTATAACGTAAATTGCAACCGGTGACATTC
-TGTTCTTTGGGGGGCCCTGCTTTT-TCCCCTCCGCTGTATTAGGGAGCTTTTAACTCAT
AGTGCCTAGCTTTCAACCCCGAAGGGCTAGATATACGTCTCCTGCGGGCCATCCAATACA
ATTACCGCGACGGTCCGTAACCAAGATCGAGGCAGTATGGCCGGAATGGCGCAGTCCCGA
TTATTTTGCCGGCTGTGGCGGCGAGGTGGCTTGTTGTGGGACGACCTTTGTGCTTTTCAG
TGACCGGCGGATTCCCTGCCGGG
>FTmdc1620
GCCGTTAAAATTGTTCTAGCCCATTGCAACCTATAACGTAAATTGCAACCGGTGACATTC
-TGTTCTTTGGGGGGCCCTGCTTTT-TCCCCTCCGCTGTATTAGGGAGCTTTTAACTCAT
AGTGCCTAGCTTTCAACCCCGAAGGGCTAGATATACGTCTCCTGCGGGCCATCCAATACA
ATTACCGCGACGGTCCGTAACCAAGATCGAGGCAGTATGGCCGGAATGGCGCAGTCCCGA
TTATTTTGCCGGCTGTGGCGGCGAGGTGGCTTGTTGTGGGACGACCTTTGTGCTTTTCAG
TGACCGGCGGATTCCCTGCCGGG
>FTmdc1621
GCCGTTAAAATTGTTCTAGCCCATTGCAACCTATAACGTAAATTGCAACCGGTGACATTC
-TGTTCTTTGGGGGGCCCTGCTTTT-TCCCCTCCGCTGTATTAGGGAGCTTTTAACTCAT
AGTGCCTAGCTTTCAACCCCGAAGGGCTAGATATACGTCTCCTGCGGGCCATCCAATACA
ATTACCGCGACGGTCCGTAACCAAGATCGAGGCAGTATGGCCGGAATGGCGCAGTCCCGA
TTATTTTGCCGGCTGTGGCGGCGAGGTGGCTTGTTGTGGGACGACCTTTGTGCTTTTCAG
TGACCGGCGGATTCCCTGCCGGG
>FTmdc1622
GCCGTTAAAATTGTTCTAGCCCATTGCAACCTATAACGTAAATTGCAACCGGTGACATTC
-TGTTCTTTGGGGGGCCCTGCTTTT-TCCCCTCCGCTGTATTAGGGAGCTTTTAACTCAT
AGTGCCTAGCTTTCAACCCCGAAGGGCTAGATATACGTCTCCTGCGGGCCATCCAATACA
ATTACCGCGACGGTCCGTAACCAAGATCGAGGCAGTATGGCCGGAATGGCGCAGTCCCGA
TTATTTTGCCGGCTGTGGCGGCGAGGTGGCTTGTTGTGGGACGACCTTTGTGCTTTTCAG
TGACCGGCGGATTCCCTGCCGGG
>FTmdc1625
GCCGTTAAAATTGTTCTAGCCCATTGCAACCTATAACGTAAATTGCAACCGGTGACATTC
-TGTTCTTTGGGGGGCCCTGCTTTT-TCCCCTCCGCTGTATTAGGGAGCTTTTAACTCAT
AGTGCCTAGCTTTCAACCCCGAAGGGCTAGATATACGTCTCCTGCGGGCCATCCAATACA
ATTACCGCGACGGTCCGTAACCAAGATCGAGGCAGTATGGCCGGAATGGCGCAGTCCCGA
TTATTTTGCCGGCTGTGGCGGCGAGGTGGCTTGTTGTGGGACGACCTTTGTGCTTTTCAG
TGACCGGCGGATTCCCTGCCGGG
>FTmdc1626
GCCGTTAAAATTGTTCTAGCCCATTGCAACCTATAACGTAAATTGCAACCGGTGACATTC
-TGTTCTTTGGGGGGCCCTGCTTTT-TCCCCTCCGCTGTATTAGGGAGCTTTTAACTCAT
AGTGCCTAGCTTTCAACCCCGAAGGGCTAGATATACGTCTCCTGCGGGCCATCCAATACA
ATTACCGCGACGGTCCGTAACCAAGATCGAGGCAGTATGGCCGGAATGGCGCAGTCCCGA
TTATTTTGCCGGCTGTGGCGGCGAGGTGGCTTGTTGTGGGACGACCTTTGTGCTTTTCAG
TGACCGGCGGATTCCCTGCCGGG
>FTmdc1627
GCCGTTAAAATTGTTCTAGCCCATTGCAACCTATAACGTAAATTGCAACCGGTGACATTC
-TGTTCTTTGGGGGGCCCTGCTTTT-TCCCCTCCGCTGTATTAGGGAGCTTTTAACTCAT
AGTGCCTAGCTTTCAACCCCGAAGGGCTAGATATACGTCTCCTGCGGGCCATCCAATACA
ATTACCGCGACGGTCCGTAACCAAGATCGAGGCAGTATGGCCGGAATGGCGCAGTCCCGA
TTATTTTGCCGGCTGTGGCGGCGAGGTGGCTTGTTGTGGGACGACCTTTGTGCTTTTCAG
TGACCGGCGGATTCCCTGCCGGG
>FTmdc1628
GCCGTTAAAATTGTTCTAGCCCATTGCAACCTATAACGTAAATTGCAACCGGTGACATTC
-TGTTCTTTGGGGGGCCCTGCTTTT-TCCCCTCCGCTGTATTAGGGAGCTTTTAACTCAT
AGTGCCTAGCTTTCAACCCCGAAGGGCTAGATATACGTCTCCTGCGGGCCATCCAATACA
ATTACCGCGACGGTCCGTAACCAAGATCGAGGCAGTATGGCCGGAATGGCGCAGTCCCGA
TTATTTTGCCGGCTGTGGCGGCGAGGTGGCTTGTTGTGGGACGACCTTTGTGCTTTTCAG
TGACCGGCGGATTCCCTGCCGGG
>FTmdc1629
GCCGTTAAAATTGTTCTAGCCCATTGCAACCTATAACGTAAATTGCAACCGGTGACATTC
-TGTTCTTTGGGGGGCCCTGCTTTT-TCCCCTCCGCTGTATTAGGGAGCTTTTAACTCAT
AGTGCCTAGCTTTCAACCCCGAAGGGCTAGATATACGTCTCCTGCGGGCCATCCAATACA
ATTACCGCGACGGTCCGTAACCAAGATCGAGGCAGTATGGCCGGAATGGCGCAGTCCCGA
TTATTTTGCCGGCTGTGGCGGCGAGGTGGCTTGTTGTGGGACGACCTTTGTGCTTTTCAG
TGACCGGCGGATTCCCTGCCGGG
>FTmdc1631
GCCGTTAAAATTGTTCTAGCCCATTGCAACCTATAACGTAAATTGCAACCGGTGACATTC
-TGTTCTTTGGGGGGCCCTGCTTTT-TCCCCTCCGCTGTATTAGGGAGCTTTTAACTCAT
AGTGCCTAGCTTTCAACCCCGAAGGGCTAGATATACGTCTCCTGCGGGCCATCCAATACA
ATTACCGCGACGGTCCGTAACCAAGATCGAGGCAGTATGGCCGGAATGGCGCAGTCCCGA
TTATTTTGCCGGCTGTGGCGGCGAGGTGGCTTGTTGTGGGACGACCTTTGTGCTTTTCAG
TGACCGGCGGATTCCCTGCCGGG
>FTmdc1632
GCCGTTAAAATTGTTCTAGCCCATTGCAACCTATAACGTAAATTGCAACCGGTGACATTC
-TGTTCTTTGGGGGGCCCTGCTTTT-TCCCCTCCGCTGTATTAGGGAGCTTTTAACTCAT
AGTGCCTAGCTTTCAACCCCGAAGGGCTAGATATACGTCTCCTGCGGGCCATCCAATACA
ATTACCGCGACGGTCCGTAACCAAGATCGAGGCAGTATGGCCGGAATGGCGCAGTCCCGA
TTATTTTGCCGGCTGTGGCGGCGAGGTGGCTTGTTGTGGGACGACCTTTGTGCTTTTCAG
TGACCGGCGGATTCCCTGCCGGG
>FTmdc1637
GCCGTTAAAATTGTTCTAGCCCATTGCAACCTATAACGTAAATTGCAACCGGTGACATTC
-TGTTCTTTGGGGGGCCCTGCTTTT-TCCCCTCCGCTGTATTAGGGAGCTTTTAACTCAT
AGTGCCTAGCTTTCAACCCCGAAGGGCTAGATATACGTCTCCTGCGGGCCATCCAATACA
ATTACCGCGACGGTCCGTAACCAAGATCGAGGCAGTATGGCCGGAATGGCGCAGTCCCGA
TTATTTTGCCGGCTGTGGCGGCGAGGTGGCTTGTTGTGGGACGACCTTTGTGCTTTTCAG
TGACCGGCGGATTCCCTGCCGGG
>FTmdc1638
GCCGTTAAAATTGTTCTAGCCCATTGCAACCTATAACGTAAATTGCAACCGGTGACATTC
-TGTTCTTTGGGGGGCCCTGCTTTT-TCCCCTCCGCTGTATTAGGGAGCTTTTAACTCAT
AGTGCCTAGCTTTCAACCCCGAAGGGCTAGATATACGTCTCCTGCGGGCCATCCAATACA
ATTACCGCGACGGTCCGTAACCAAGATCGAGGCAGTATGGCCGGAATGGCGCAGTCCCGA
TTATTTTGCCGGCTGTGGCGGCGAGGTGGCTTGTTGTGGGACGACCTTTGTGCTTTTCAG
TGACCGGCGGATTCCCTGCCGGG
>FTmdc1639
GCCGTTAAAATTGTTCTAGCCCATTGCAACCTATAACGTAAATTGCAACCGGTGACATTC
-TGTTCTTTGGGGGGCCCTGCTTTT-TCCCCTCCGCTGTATTAGGGAGCTTTTAACTCAT
AGTGCCTAGCTTTCAACCCCGAAGGGCTAGATATACGTCTCCTGCGGGCCATCCAATACA
ATTACCGCGACGGTCCGTAACCAAGATCGAGGCAGTATGGCCGGAATGGCGCAGTCCCGA
TTATTTTGCCGGCTGTGGCGGCGAGGTGGCTTGTTGTGGGACGACCTTTGTGCTTTTCAG
TGACCGGCGGATTCCCTGCCGGG
>FTmdc1642
GCCGTTAAAATTGTTCTAGCCCATTGCAACCTATAACGTAAATTGCAACCGGTGACATTC
-TGTTCTTTGGGGGGCCCTGCTTTT-TCCCCTCCGCTGTATTAGGGAGCTTTTAACTCAT
AGTGCCTAGCTTTCAACCCCGAAGGGCTAGATATACGTCTCCTGCGGGCCATCCAATACA
ATTACCGCGACGGTCCGTAACCAAGATCGAGGCAGTATGGCCGGAATGGCGCAGTCCCGA
TTATTTTGCCGGCTGTGGCGGCGAGGTGGCTTGTTGTGGGACGACCTTTGTGCTTTTCAG
TGACCGGCGGATTCCCTGCCGGG
>FTmdc1644
GCCGTTAAAATTGTTCTAGCCCATTGCAACCTATAACGTAAATTGCAACCGGTGACATTC
-TGTTCTTTGGGGGGCCCTGCTTTT-TCCCCTCCGCTGTATTAGGGAGCTTTTAACTCAT
AGTGCCTAGCTTTCAACCCCGAAGGGCTAGATATACGTCTCCTGCGGGCCATCCAATACA
ATTACCGCGACGGTCCGTAACCAAGATCGAGGCAGTATGGCCGGAATGGCGCAGTCCCGA
TTATTTTGCCGGCTGTGGCGGCGAGGTGGCTTGTTGTGGGACGACCTTTGTGCTTTTCAG
TGACCGGCGGATTCCCTGCCGGG
>FTmdc1649
GCCGTTAAAATTGTTCTAGCCCATTGCAACCTATAACGTAAATTGCAACCGGTGACATTC
-TGTTCTTTGGGGGGCCCTGCTTTT-TCCCCTCCGCTGTATTAGGGAGCTTTTAACTCAT
AGTGCCTAGCTTTCAACCCCGAAGGGCTAGATATACGTCTCCTGCGGGCCATCCAATACA
ATTACCGCGACGGTCCGTAACCAAGATCGAGGCAGTATGGCCGGAATGGCGCAGTCCCGA
TTATTTTGCCGGCTGTGGCGGCGAGGTGGCTTGTTGTGGGACGACCTTTGTGCTTTTCAG
TGACCGGCGGATTCCCTGCCGGG
>FTmdc1650
GCCGTTAAAATTGTTCTAGCCCATTGCAACCTATAACGTAAATTGCAACCGGTGACATTC
-TGTTCTTTGGGGGGCCCTGCTTTT-TCCCCTCCGCTGTATTAGGGAGCTTTTAACTCAT
AGTGCCTAGCTTTCAACCCCGAAGGGCTAGATATACGTCTCCTGCGGGCCATCCAATACA
ATTACCGCGACGGTCCGTAACCAAGATCGAGGCAGTATGGCCGGAATGGCGCAGTCCCGA
TTATTTTGCCGGCTGTGGCGGCGAGGTGGCTTGTTGTGGGACGACCTTTGTGCTTTTCAG
TGACCGGCGGATTCCCTGCCGGG
>FTmdc1652
GCCGTTAAAATTGTTCTAGCCCATTGCAACCTATAACGTAAATTGCAACCGGTGACATTC
-TGTTCTTTGGGGGGCCCTGCTTTT-TCCCCTCCGCTGTATTAGGGAGCTTTTAACTCAT
AGTGCCTAGCTTTCAACCCCGAAGGGCTAGATATACGTCTCCTGCGGGCCATCCAATACA
ATTACCGCGACGGTCCGTAACCAAGATCGAGGCAGTATGGCCGGAATGGCGCAGTCCCGA
TTATTTTGCCGGCTGTGGCGGCGAGGTGGCTTGTTGTGGGACGACCTTTGTGCTTTTCAG
TGACCGGCGGATTCCCTGCCGGG
>FTmdc1653
GCCGTTAAAATTGTTCTAGCCCATTGCAACCTATAACGTAAATTGCAACCGGTGACATTC
-TGTTCTTTGGGGGGCCCTGCTTTT-TCCCCTCCGCTGTATTAGGGAGCTTTTAACTCAT
AGTGCCTAGCTTTCAACCCCGAAGGGCTAGATATACGTCTCCTGCGGGCCATCCAATACA
ATTACCGCGACGGTCCGTAACCAAGATCGAGGCAGTATGGCCGGAATGGCGCAGTCCCGA
TTATTTTGCCGGCTGTGGCGGCGAGGTGGCTTGTTGTGGGACGACCTTTGTGCTTTTCAG
TGACCGGCGGATTCCCTGCCGGG
>FTmdc1654
GCCGTTAAAATTGTTCTAGCCCATTGCAACCTATAACGTAAATTGCAACCGGTGACATTC
-TGTTCTTTGGGGGGCCCTGCTTTT-TCCCCTCCGCTGTATTAGGGAGCTTTTAACTCAT
AGTGCCTAGCTTTCAACCCCGAAGGGCTAGATATACGTCTCCTGCGGGCCATCCAATACA
ATTACCGCGACGGTCCGTAACCAAGATCGAGGCAGTATGGCCGGAATGGCGCAGTCCCGA
TTATTTTGCCGGCTGTGGCGGCGAGGTGGCTTGTTGTGGGACGACCTTTGTGCTTTTCAG
TGACCGGCGGATTCCCTGCCGGG
>FTmlt1202
---------------------CATTGCAAGGTCTAACGTAAATTGCAATCGGCGACATTC
CTGCTCTGCGGGTATCCCCGGTTTTATCCCCTGCGCTGTATTAGTGAGCTTTTAACTCAT
AGTGCCTAGCTTTCAACCCCGAAGGGCTAGATATACGTCTCCTGCGATCCATCCAATACA
ATTACGGCGACGGTTCGTAATCAATATCGAGGCGGTATGGCCGGAAGAGCGCAGTCTCGA
TTATTTTGCCGGCTGTCGCGGCGAGGTGGCTTGTTGTGGGACGGCCTTTGTGCTTTTCAG
AGACCGGCGGATTCCCTGCCGGG
>FTmlt1206
---------------------CATTGCAAGGTCTAACGTAAATTGCAATCGGCGACATTC
CTGCTATGCGGGTATCCCCGGTTTTATCCCCTGCGCTGTATTAGTGAGCTTTTAACTCAT
AGTGCCTAGCTTTCAACCCCGAAGGGCTAGATATACGTCTCCTGCGACCCATCCAATACA
ATTACGGCGACGGTTCGTAATCAATATCGAGGCGGTATGGCCGGAAGAGCGCAGTCTCGA
TTATTTTGCCGGCTGTCGCGGCGAGGTGGCTTGTTGTGGGACGGCCTTTGTGCTTTTCAG
AGACCGGCGGATTCCCTGCCGGG
>FTmlt1207
---------------------CATTGCAAGGTCTAACGTAAATTGCAATCGGCGACATTC
CTGCTATGCGGGTATCCCCGGTTTTATCCCCTGCGCTGTATTAGTGAGCTTTTAACTCAT
AGTGCCTAGCTTTCAACCCCGAAGGGCTAGATATACGTCTCCTGCGACCCATCCAATACA
ATTACGGCGACGGTTCGTAATCAATATCGAGGCGGTATGGCCGGAAGAGCGCAGTCTCGA
TTATTTTGCCGGCTGTCGCGGCGAGGTGGCTTGTTGTGGGACGGCCTTTGTGCTTTTCAG
AGACCGGCGGATTCCCTGCCGGG
>FTmlt1209
---------------------CATTGCAAGGTCTAACGTAAATTGCAATCGGCGACATTC
CTGCTCTGCGGGTATCCCCGGTTTTATCCCCTGCGCTGTATTAGTGAGCTTTTAACTCAT
AGTGCCTAGCTTTCAACCCCGAAGGGCTAGATATACGTCTCCTGCGATCCATCCAATACA
ATTACGGCGACGGTTCGTAATCAATATCGAGGCGGTATGGCCGGAAGAGCGCAGTCTCGA
TTATTTTGCCGGCTGTCGCGGCGAGGTGGCTTGTTGTGGGACGGCCTTTGTGCTTTTCAG
AGACCGGCGGATTCCCTGCCGGG
>FTmlt1210
---------------------CATTGCAAGGTCTAACGTAAATTGCAATCGGCGACATTC
CTGCTCTGCGGGTATCCCCGGTTTTATCCCCTGCGCTGTATTAGTGAGCTTTTAACTCAT
AGTGCCTAGCTTTCAACCCCGAAGGGCTAGATATACGTCTCCTGCGATCCATCCAATACA
ATTACGGCGACGGTTCGTAATCAATATCGAGGCGGTATGGCCGGAAGAGCGCAGTCTCGA
TTATTTTGCCGGCTGTCGCGGCGAGGTGGCTTGTTGTGGGACGGCCTTTGTGCTTTTCAG
AGACCGGCGGATTCCCTGCCGGG
>FTmlt1212
---------------------CATTGCAAGGTCTAACGTAAATTGCAATCGGCGACATTC
CTGCTATGCGGGTATCCCCGGTTTTATCCCCTGCGCTGTATTAGTGAGCTTTTAACTCAT
AGTGCCTAGCTTTCAACCCCGAAGGGCTAGATATACGTCTCCTGCGACCCATCCAATACA
ATTACGGCGACGGTTCGTAATCAATATCGAGGCGGTATGGCCGGAAGAGCGCAGTCTCGA
TTATTTTGCCGGCTGTCGCGGCGAGGTGGCTTGTTGTGGGACGGCCTTTGTGCTTTTCAG
AGACCGGCGGATTCCCTGCCGGG
>FTmlt1214
---------------------CATTGCAAGGTCTAACGTAAATTGCAATCGGCGACATTC
CTGCTCTGCGGGTATCCCCGGTTTTATCCCCTGCGCTGTATTAGTGAGCTTTTAACTCAT
AGTGCCTAGCTTTCAACCCCGAAGGGCTAGATATACGTCTCCTGCGATCCATCCAATACA
ATTACGGCGACGGTTCGTAATCAATATCGAGGCGGTATGGCCGGAAGAGCGCAGTCTCGA
TTATTTTGCCGGCTGTCGCGGCGAGGTGGCTTGTTGTGGGACGGCCTTTGTGCTTTTCAG
AGACCGGCGGATTCCCTGCCGGG
>FTmlt1218
---------------------CATTGCAAGGTCTAACGTAAATTGCAATCGGCGACATTC
CTGCTATGCGGGTATCCCCGGTTTTATCCCCTGCGCTGTATTAGTGAGCTTTTAACTCAT
AGTGCCTAGCTTTCAACCCCGAAGGGCTAGATATACGTCTCCTGCGACCCATCCAATACA
ATTACGGCGACGGTTCGTAATCAATATCGAGGCGGTATGGCCGGAAGAGCGCAGTCTCGA
TTATTTTGCCGGCTGTCGCGGCGAGGTGGCTTGTTGTGGGACGGCCTTTGTGCTTTTCAG
AGACCGGCGGATTCCCTGCCGGG
>FTmlt1223
---------------------CATTGCAAGGTCTAACGTAAATTGCAATCGGCGACATTC
CTGCTCTGCGGGTATCCCCGGTTTTATCCCCTGCGCTGTATTAGTGAGCTTTTAACTCAT
AGTGCCTAGCTTTCAACCCCGAAGGGCTAGATATACGTCTCCTGCGATCCATCCAATACA
ATTACGGCGACGGTTCGTAATCAATATCGAGGCGGTATGGCCGGAAGAGCGCAGTCTCGA
TTATTTTGCCGGCTGTCGCGGCGAGGTGGCTTGTTGTGGGACGGCCTTTGTGCTTTTCAG
AGACCGGCGGATTCCCTGCCGGG
>FTmlt1225
---------------------CATTGCAAGGTCTAACGTAAATTGCAATCGGCGACATTC
CTGCTCTGCGGGTATCCCCGGTTTTATCCCCTGCGCTGTATTAGTGAGCTTTTAACTCAT
AGTGCCTAGCTTTCAACCCCGAAGGGCTAGATATACGTCTCCTGCGATCCATCCAATACA
ATTACGGCGACGGTTCGTAATCAATATCGAGGCGGTATGGCCGGAAGAGCGCAGTCTCGA
TTATTTTGCCGGCTGTCGCGGCGAGGTGGCTTGTTGTGGGACGGCCTTTGTGCTTTTCAG
AGACCGGCGGATTCCCTGCCGGG
>FTmlt1227
---------------------CATTGCAAGGTCTAACGTAAATTGCAATCGGCGACATTC
CTGCTCTGCGGGTATCCCCGGTTTTATCCCCTGCGCTGTATTAGTGAGCTTTTAACTCAT
AGTGCCTAGCTTTCAACCCCGAAGGGCTAGATATACGTCTCCTGCGATCCATCCAATACA
ATTACGGCGACGGTTCGTAATCAATATCGAGGCGGTATGGCCGGAAGAGCGCAGTCTCGA
TTATTTTGCCGGCTGTCGCGGCGAGGTGGCTTGTTGTGGGACGGCCTTTGTGCTTTTCAG
AGACCGGCGGATTCCCTGCCGGG
>FTmlt1228
---------------------CATTGCAAGGTCTAACGTAAATTGCAATCGGCGACATTC
CTGCTCTGCGGGTATCCCCGGTTTTATCCCCTGCGCTGTATTAGTGAGCTTTTAACTCAT
AGTGCCTAGCTTTCAACCCCGAAGGGCTAGATATACGTCTCCTGCGATCCATCCAATACA
ATTACGGCGACGGTTCGTAACCAATATCGAGGCGGTATGGCCGGAAGAGCGCAGTCTCGA
TTATTTTGCCGGCTGTCGCGGCGAGGTGGCTTGTTGTGGGACGGCCTTTGTGCTTTTCAG
AGACCGGCGGATTCCCTGCCGGG
>FTmlt1229
---------------------CATTGCAAGGTCTAACGTAAATTGCAATCGGCGACATTC
CTGCTATGCGGGTATCCCCGGTTTTATCCCCTGCGCTGTATTAGTGAGCTTTTAACTCAT
AGTGCCTAGCTTTCAACCCCGAAGGGCTAGATATACGTCTCCTGCGACCCATCCAATACA
ATTACGGCGACGGTTCGTAATCAATATCGAGGCGGTATGGCCGGAAGAGCGCAGTCTCGA
TTATTTTGCCGGCTGTCGCGGCGAGGTGGCTTGTTGTGGGACGGCCTTTGTGCTTTTCAG
AGACCGGCGGATTCCCTGCCGGG
>FTmlt1230
---------------------CATTGCAAGGTCTAACGTAAATTGCAATCGGCGACATTC
CTGCTCTGCGGGTATCCCCGGTTTTATCCCCTGCGCTGTATTAGTGAGCTTTTAACTCAT
AGTGCCTAGCTTTCAACCCCGAAGGGCTAGATATACGTCTCCTGCGATCCATCCAATACA
ATTACGGCGACGGTTCGTAATCAATATCGAGGCGGTATGGCCGGAAGAGCGCAGTCTCGA
TTATTTTGCCGGCTGTCGCGGCGAGGTGGCTTGTTGTGGGACGGCCTTTGTGCTTTTCAG
AGACCGGCGGATTCCCTGCCGGG
>FTmlt1232
---------------------CATTGCAAGGTCTAACGTAAATTGCAATCGGCGACATTC
CTGCTATGCGGGTATCCCCGGTTTTATCCCCTGCGCTGTATTAGTGAGCTTTTAACTCAT
AGTGCCTAGCTTTCAACCCCGAAGGGCTAGATATACGTCTCCTGCGACCCATCCAATACA
ATTACGGCGACGGTTCGTAATCAATATCGAGGCGGTATGGCCGGAAGAGCGCAGTCTCGA
TTATTTTGCCGGCTGTCGCGGCGAGGTGGCTTGTTGTGGGACGGCCTTTGTGCTTTTCAG
AGACCGGCGGATTCCCTGCCGGG
>FTmlt1235
---------------------CATTGCAAGGTCTAACGTAAATTGCAATCGGCGACATTC
CTGCTATGCGGGTATCCCCGGTTTTATCCCCTGCGCTGTATTAGTGAGCTTTTAACTCAT
AGTGCCTAGCTTTCAACCCCGAAGGGCTAGATATACGTCTCCTGCGACCCATCCAATACA
ATTACGGCGACGGTTCGTAATCAATATCGAGGCGGTATGGCCGGAAGAGCGCAGTCTCGA
TTATTTTGCCGGCTGTCGCGGCGAGGTGGCTTGTTGTGGGACGGCCTTTGTGCTTTTCAG
AGACCGGCGGATTCCCTGCCGGG
>FTmlt1237
---------------------CATTGCAAGGTCTAACGTAAATTGCAATCGGCGACATTC
CTGCTCTGCGGGTATCCCCGGTTTTATCCCCTGCGCTGTATTAGTGAGCTTTTAACTCAT
AGTGCCTAGCTTTCAACCCCGAAGGGCTAGATATACGTCTCCTGCGATCCATCCAATACA
ATTACGGCGACGGTTCGTAATCAATATCGAGGCGGTATGGCCGGAAGAGCGCAGTCTCGA
TTATTTTGCCGGCTGTCGCGGCGAGGTGGCTTGTTGTGGGACGGCCTTTGTGCTTTTCAG
AGACCGGCGGATTCCCTGCCGGG
>FTmlt1243
---------------------CATTGCAAGGTCTAACGTAAATTGCAATCGGCGACATTC
CTGCTCTGCGGGTATCCCCGGTTTTATCCCCTGCGCTGTATTAGTGAGCTTTTAACTCAT
AGTGCCTAGCTTTCAACCCCGAAGGGCTAGATATACGTCTCCTGCGATCCATCCAATACA
ATTACGGCGACGGTTCGTAATCAATATCGAGGCGGTATGGCCGGAAGAGCGCAGTCTCGA
TTATTTTGCCGGCTGTCGCGGCGAGGTGGCTTGTTGTGGGACGGCCTTTGTGCTTTTCAG
AGACCGGCGGATTCCCTGCCGGG
>FTmlt1252
---------------------CATTGCAAGGTCTAACGTAAATTGCAATCGGCGACATTC
CTGCTCTGCGGGTATCCCCGGTTTTATCCCCTGCGCTGTATTAGTGAGCTTTTAACTCAT
AGTGCCTAGCTTTCAACCCCGAAGGGCTAGATATACGTCTCCTGCGATCCATCCAATACA
ATTACGGCGACGGTTCGTAATCAATATCGAGGCGGTATGGCCGGAAGAGCGCAGTCTCGA
TTATTTTGCCGGCTGTCGCGGCGAGGTGGCTTGTTGTGGGACGGCCTTTGTGCTTTTCAG
AGACCGGCGGATTCCCTGCCGGG
>FTmlt1254
---------------------CATTGCAAGGTCTAACGTAAATTGCAATCGGCGACATTC
CTGCTCTGCGGGTATCCCCGGTTTTATCCCCTGCGCTGTATTAGTGAGCTTTTAACTCAT
AGTGCCTAGCTTTCAACCCCGAAGGGCTAGATATACGTCTCCTGCGATCCATCCAATACA
ATTACGGCGACGGTTCGTAATCAATATCGAGGCGGTATGGCCGGAAGAGCGCAGTCTCGA
TTATTTTGCCGGCTGTCGCGGCGAGGTGGCTTGTTGTGGGACGGCCTTTGTGCTTTTCAG
AGACCGGCGGATTCCCTGCCGGG
>FTmlt1255
---------------------CATTGCAAGGTCTAACGTAAATTGCAATCGGCGACATTC
CTGCTATGCGGGTATCCCCGGTTTTATCCCCTGCGCTGTATTAGTGAGCTTTTAACTCAT
AGTGCCTAGCTTTCAACCCCGAAGGGCTAGATATACGTCTCCTGCGACCCATCCAATACA
ATTACGGCGACGGTTCGTAATCAATATCGAGGCGGTATGGCCGGAAGAGCGCAGTCTCGA
TTATTTTGCCGGCTGTCGCGGCGAGGTGGCTTGTTGTGGGACGGCCTTTGTGCTTTTCAG
AGACCGGCGGATTCCCTGCCGGG
>FTmlt1256
---------------------CATTGCAAGGTCTAACGTAAATTGCAATCGGCGACATTC
CTGCTCTGCGGGTATCCCCGGTTTTATCCCCTGCGCTGTATTAGTGAGCTTTTAACTCAT
AGTGCCTAGCTTTCAACCCCGAAGGGCTAGATATACGTCTCCTGCGATCCATCCAATACA
ATTACGGCGACGGTTCGTAATCAATATCGAGGCGGTATGGCCGGAAGAGCGCAGTCTCGA
TTATTTTGCCGGCTGTCGCGGCGAGGTGGCTTGTTGTGGGACGGCCTTTGTGCTTTTCAG
AGACCGGCGGATTCCCTGCCGGG
>FTmlt1604
---------------------CATTGCAAGGTCTAACGTAAATTGCAATCGGCGACATTC
CTGCTATGCGGGTATCCCCGGTTTTATCCCCTGCGCTGTATTAGTGAGCTTTTAACTCAT
AGTGCCTAGCTTTCAACCCCGAAGGGCTAGATATACGTCTCCTGCGACCCATCCAATACA
ATTACGGCGACGGTTCGTAATCAATATCGAGGCGGTATGGCCGGAAGAGCGCAGTCTCGA
TTATTTTGCCGGCTGTCGCGGCGAGGTGGCTTGTTGTGGGACGGCCTTTGTGCTTTTCAG
AGACCGGCGGATTCCCTGCCGGG
>FTmlt1606
---------------------CATTGCAAGGTCTAACGTAAATTGCAATCGGCGACATTC
CTGCTATGCGGGTATCCCCGGTTTTATCCCCTGCGCTGTATTAGTGAGCTTTTAACTCAT
AGTGCCTAGCTTTCAACCCCGAAGGGCTAGATATACGTCTCCTGCGACCCATCCAATACA
ATTACGGCGACGGTTCGTAATCAATATCGAGGCGGTATGGCCGGAAGAGCGCAGTCTCGA
TTATTTTGCCGGCTGTCGCGGCGAGGTGGCTTGTTGTGGGACGGCCTTTGTGCTTTTCAG
AGACCGGCGGATTCCCTGCCGGG
>FTmlt1607
---------------------CATTGCAAGGTCTAACGTAAATTGCAATCGGCGACATTC
CTGCTCTGCGGGTATCCCCGGTTTTATCCCCTGCGCTGTATTAGTGAGCTTTTAACTCAT
AGTGCCTAGCTTTCAACCCCGAAGGGCTAGATATACGTCTCCTGCGATCCATCCAATACA
ATTACGGCGACGGTTCGTAATCAATATCGAGGCGGTATGGCCGGAAGAGCGCAGTCTCGA
TTATTTTGCCGGCTGTCGCGGCGAGGTGGCTTGTTGTGGGACGGCCTTTGTGCTTTTCAG
AGACCGGCGGATTCCCTGCCGGG
>FTmlt1608
---------------------CATTGCAAGGTCTAACGTAAATTGCAATCGGCGACATTC
CTGCTATGCGGGTATCCCCGGTTTTATCCCCTGCGCTGTATTAGTGAGCTTTTAACTCAT
AGTGCCTAGCTTTCAACCCCGAAGGGCTAGATATACGTCTCCTGCGACCCATCCAATACA
ATTACGGCGACGGTTCGTAATCAATATCGAGGCGGTATGGCCGGAAGAGCGCAGTCTCGA
TTATTTTGCCGGCTGTCGCGGCGAGGTGGCTTGTTGTGGGACGGCCTTTGTGCTTTTCAG
AGACCGGCGGATTCCCTGCCGGG
>FTmlt1609
---------------------CATTGCAAGGTCTAACGTAAATTGCAATCGGCGACATTC
CTGCTCTGCGGGTATCCCCGGTTTTATCCCCTGCGCTGTATTAGTGAGCTTTTAACTCAT
AGTGCCTAGCTTTCAACCCCGAAGGGCTAGATATACGTCTCCTGCGATCCATCCAATACA
ATTACGGCGACGGTTCGTAATCAATATCGAGGCGGTATGGCCGGAAGAGCGCAGTCTCGA
TTATTTTGCCGGCTGTCGCGGCGAGGTGGCTTGTTGTGGGACGGCCTTTGTGCTTTTCAG
AGACCGGCGGATTCCCTGCCGGG
>FTmlt1610
---------------------CATTGCAAGGTCTAACGTAAATTGCAATCGGCGACATTC
CTGCTATGCGGGTATCCCCGGTTTTATCCCCTGCGCTGTATTAGTGAGCTTTTAACTCAT
AGTGCCTAGCTTTCAACCCCGAAGGGCTAGATATACGTCTCCTGCGACCCATCCAATACA
ATTACGGCGACGGTTCGTAATCAATATCGAGGCGGTATGGCCGGAAGAGCGCAGTCTCGA
TTATTTTGCCGGCTGTCGCGGCGAGGTGGCTTGTTGTGGGACGGCCTTTGTGCTTTTCAG
AGACCGGCGGATTCCCTGCCGGG
>FTmlt1614
---------------------CATTGCAAGGTCTAACGTAAATTGCAATCGGCGACATTC
CTGCTATGCGGGTATCCCCGGTTTTATCCCCTGCGCTGTATTAGTGAGCTTTTAACTCAT
AGTGCCTAGCTTTCAACCCCGAAGGGCTAGATATACGTCTCCTGCGACCCATCCAATACA
ATTACGGCGACGGTTCGTAATCAATATCGAGGCGGTATGGCCGGAAGAGCGCAGTCTCGA
TTATTTTGCCGGCTGTCGCGGCGAGGTGGCTTGTTGTGGGACGGCCTTTGTGCTTTTCAG
AGACCGGCGGATTCCCTGCCGGG
>FTmlt1619
---------------------CATTGCAAGGTCTAACGTAAATTGCAATCGGCGACATTC
CTGCTCTGCGGGTATCCCCGGTTTTATCCCCTGCGCTGTATTAGTGAGCTTTTAACTCAT
AGTGCCTAGCTTTCAACCCCGAAGGGCTAGATATACGTCTCCTGCGATCCATCCAATACA
ATTACGGCGACGGTTCGTAATCAATATCGAGGCGGTATGGCCGGAAGAGCGCAGTCTCGA
TTATTTTGCCGGCTGTCGCGGCGAGGTGGCTTGTTGTGGGACGGCCTTTGTGCTTTTCAG
AGACCGGCGGATTCCCTGCCGGG
>FTmlt1623
---------------------CATTGCAAGGTCTAACGTAAATTGCAATCGGCGACATTC
CTGCTATGCGGGTATCCCCGGTTTTATCCCCTGCGCTGTATTAGTGAGCTTTTAACTCAT
AGTGCCTAGCTTTCAACCCCGAAGGGCTAGATATACGTCTCCTGCGACCCATCCAATACA
ATTACGGCGACGGTTCGTAATCAATATCGAGGCGGTATGGCCGGAAGAGCGCAGTCTCGA
TTATTTTGCCGGCTGTCGCGGCGAGGTGGCTTGTTGTGGGACGGCCTTTGTGCTTTTCAG
AGACCGGCGGATTCCCTGCCGGG
>FTmlt1624
---------------------CATTGCAAGGTCTAACGTAAATTGCAATCGGCGACATTC
CTGCTATGCGGGTATCCCCGGTTTTATCCCCTGCGCTGTATTAGTGAGCTTTTAACTCAT
AGTGCCTAGCTTTCAACCCCGAAGGGCTAGATATACGTCTCCTGCGACCCATCCAATACA
ATTACGGCGACGGTTCGTAATCAATATCGAGGCGGTATGGCCGGAAGAGCGCAGTCTCGA
TTATTTTGCCGGCTGTCGCGGCGAGGTGGCTTGTTGTGGGACGGCCTTTGTGCTTTTCAG
AGACCGGCGGATTCCCTGCCGGG
>FTmlt1635
---------------------CATTGCAAGGTCTAACGTAAATTGCAATCGGCGACATTC
CTGCTATGCGGGTATCCCCGGTTTTATCCCCTGCGCTGTATTAGTGAGCTTTTAACTCAT
AGTGCCTAGCTTTCAACCCCGAAGGGCTAGATATACGTCTCCTGCGACCCATCCAATACA
ATTACGGCGACGGTTCGTAATCAATATCGAGGCGGTATGGCCGGAAGAGCGCAGTCTCGA
TTATTTTGCCGGCTGTCGCGGCGAGGTGGCTTGTTGTGGGACGGCCTTTGTGCTTTTCAG
AGACCGGCGGATTCCCTGCCGGG
>FTmlt1636
---------------------CATTGCAAGGTCTAACGTAAATTGCAATCGGCGACATTC
CTGCTCTGCGGGTATCCCCGGTTTTATCCCCTGCGCTGTATTAGTGAGCTTTTAACTCAT
AGTGCCTAGCTTTCAACCCCGAAGGGCTAGATATACGTCTCCTGCGATCCATCCAATACA
ATTACGGCGACGGTTCGTAATCAATATCGAGGCGGTATGGCCGGAAGAGCGCAGTCTCGA
TTATTTTGCCGGCTGTCGCGGCGAGGTGGCTTGTTGTGGGACGGCCTTTGTGCTTTTCAG
AGACCGGCGGATTCCCTGCCGGG
>FTmlt1640
---------------------CATTGCAAGGTCTAACGTAAATTGCAATCGGCGACATTC
CTGCTCTGCGGGTATCCCCGGTTTTATCCCCTGCGCTGTATTAGTGAGCTTTTAACTCAT
AGTGCCTAGCTTTCAACCCCGAAGGGCTAGATATACGTCTCCTGCGATCCATCCAATACA
ATTACGGCGACGGTTCGTAATCAATATCGAGGCGGTATGGCCGGAAGAGCGCAGTCTCGA
TTATTTTGCCGGCTGTCGCGGCGAGGTGGCTTGTTGTGGGACGGCCTTTGTGCTTTTCAG
AGACCGGCGGATTCCCTGCCGGG
>FTmlt1641
---------------------CATTGCAAGGTCTAACGTAAATTGCAATCGGCGACATTC
CTGCTATGCGGGTATCCCCGGTTTTATCCCCTGCGCTGTATTAGTGAGCTTTTAACTCAT
AGTGCCTAGCTTTCAACCCCGAAGGGCTAGATATACGTCTCCTGCGACCCATCCAATACA
ATTACGGCGACGGTTCGTAATCAATATCGAGGCGGTATGGCCGGAAGAGCGCAGTCTCGA
TTATTTTGCCGGCTGTCGCGGCGAGGTGGCTTGTTGTGGGACGGCCTTTGTGCTTTTCAG
AGACCGGCGGATTCCCTGCCGGG
>FTmlt1643
---------------------CATTGCAAGGTCTAACGTAAATTGCAATCGGCGACATTC
CTGCTCTGCGGGTATCCCCGGTTTTATCCCCTGCGCTGTATTAGTGAGCTTTTAACTCAT
AGTGCCTAGCTTTCAACCCCGAAGGGCTAGATATACGTCTCCTGCGATCCATCCAATACA
ATTACGGCGACGGTTCGTAATCAATATCGAGGCGGTATGGCCGGAAGAGCGCAGTCTCGA
TTATTTTGCCGGCTGTCGCGGCGAGGTGGCTTGTTGTGGGACGGCCTTTGTGCTTTTCAG
AGACCGGCGGATTCCCTGCCGGG
>FTmlt1645
---------------------CATTGCAAGGTCTAACGTAAATTGCAATCGGCGACATTC
CTGCTATGCGGGTATCCCCGGTTTTATCCCCTGCGCTGTATTAGTGAGCTTTTAACTCAT
AGTGCCTAGCTTTCAACCCCGAAGGGCTAGATATACGTCTCCTGCGACCCATCCAATACA
ATTACGGCGACGGTTCGTAATCAATATCGAGGCGGTATGGCCGGAAGAGCGCAGTCTCGA
TTATTTTGCCGGCTGTCGCGGCGAGGTGGCTTGTTGTGGGACGGCCTTTGTGCTTTTCAG
AGACCGGCGGATTCCCTGCCGGG
>FTmlt1646
---------------------CATTGCAAGGTCTAACGTAAATTGCAATCGGCGACATTC
CTGCTATGCGGGTATCCCCGGTTTTATCCCCTGCGCTGTATTAGTGAGCTTTTAACTCAT
AGTGCCTAGCTTTCAACCCCGAAGGGCTAGATATACGTCTCCTGCGACCCATCCAATACA
ATTACGGCGACGGTTCGTAATCAATATCGAGGCGGTATGGCCGGAAGAGCGCAGTCTCGA
TTATTTTGCCGGCTGTCGCGGCGAGGTGGCTTGTTGTGGGACGGCCTTTGTGCTTTTCAG
AGACCGGCGGATTCCCTGCCGGG
>FTmlt1660
---------------------CATTGCAAGGTCTAACGTAAATTGCAATCGGCGACATTC
CTGCTCTGCGGGTATCCCCGGTTTTATCCCCTGCGCTGTATTAGTGAGCTTTTAACTCAT
AGTGCCTAGCTTTCAACCCCGAAGGGCTAGATATACGTCTCCTGCGATCCATCCAATACA
ATTACGGCGACGGTTCGTAATCAATATCGAGGCGGTATGGCCGGAAGAGCGCAGTCTCGA
TTATTTTGCCGGCTGTCGCGGCGAGGTGGCTTGTTGTGGGACGGCCTTTGTGCTTTTCAG
AGACCGGCGGATTCCCTGCCGGG
>FTmlt1661
---------------------CATTGCAAGGTCTAACGTAAATTGCAATCGGCGACATTC
CTGCTATGCGGGTATCCCCGGTTTTATCCCCTGCGCTGTATTAGTGAGCTTTTAACTCAT
AGTGCCTAGCTTTCAACCCCGAAGGGCTAGATATACGTCTCCTGCGACCCATCCAATACA
ATTACGGCGACGGTTCGTAATCAATATCGAGGCGGTATGGCCGGAAGAGCGCAGTCTCGA
TTATTTTGCCGGCTGTCGCGGCGAGGTGGCTTGTTGTGGGACGGCCTTTGTGCTTTTCAG
AGACCGGCGGATTCCCTGCCGGG
>FTmlt1662
---------------------CATTGCAAGGTCTAACGTAAATTGCAATCGGCGACATTC
CTGCTCTGCGGGTATCCCCGGTTTTATCCCCTGCGCTGTATTAGTGAGCTTTTAACTCAT
AGTGCCTAGCTTTCAACCCCGAAGGGCTAGATATACGTCTCCTGCGATCCATCCAATACA
ATTACGGCGACGGTTCGTAATCAATATCGAGGCGGTATGGCCGGAAGAGCGCAGTCTCGA
TTATTTTGCCGGCTGTCGCGGCGAGGTGGCTTGTTGTGGGACGGCCTTTGTGCTTTTCAG
AGACCGGCGGATTCCCTGCCGGG
>FTmlt1663
---------------------CATTGCAAGGTCTAACGTAAATTGCAATCGGCGACATTC
CTGCTATGCGGGTATCCCCGGTTTTATCCCCTGCGCTGTATTAGTGAGCTTTTAACTCAT
AGTGCCTAGCTTTCAACCCCGAAGGGCTAGATATACGTCTCCTGCGACCCATCCAATACA
ATTACGGCGACGGTTCGTAATCAATATCGAGGCGGTATGGCCGGAAGAGCGCAGTCTCGA
TTATTTTGCCGGCTGTCGCGGCGAGGTGGCTTGTTGTGGGACGGCCTTTGTGCTTTTCAG
AGACCGGCGGATTCCCTGCCGGG
>TTmdc601
GCCGTTAAAATTGTTCTAGCCCATTGCAACCTATAACGTAAATTGCAACCGGTGACATTC
-TGTTCTTTGGGGGGCCCTGCTTTT-TCCCCTCCGCTGTATTAGGGAGCTTTTAACTCAT
AGTGCCTAGCTTTCAACCCCGAAGGGCTAGATATACGTCTCCTGCGGGCCATCCAATACA
ATTACCGCGACGGTCCGTAACCAAGATCGAGGCAGTATGGCCGGAATGGCGCAGTCCCGA
TTATTTTGCCGGCTGTGGCGGCGAGGTGGCTTGTTGTGGGACGACCTTTGTGCTTTTCAG
TGACCGGCGGATTCCCTGCCGGG
>TTmdc602
GCCGTTAAAATTGTTCTAGCCCATTGCAACCTATAACGTAAATTGCAACCGGTGACATTC
-TGTTCTTTGGGGGGCCCTGCTTTT-TCCCCTCCGCTGTATTAGGGAGCTTTTAACTCAT
AGTGCCTAGCTTTCAACCCCGAAGGGCTAGATATACGTCTCCTGCGGGCCATCCAATACA
ATTACCGCGACGGTCCGTAACCAAGATCGAGGCAGTATGGCCGGAATGGCGCAGTCCCGA
TTATTTTGCCGGCTGTGGCGGCGAGGTGGCTTGTTGTGGGACGACCTTTGTGCTTTTCAG
TGACCGGCGGATTCCCTGCCGGG
>TTmdc603
GCCGTTAAAATTGTTCTAGCCCATTGCAACCTATAACGTAAATTGCAACCGGTGACATTC
-TGTTCTTTGGGGGGCCCTGCTTTT-TCCCCTCCGCTGTATTAGGGAGCTTTTAACTCAT
AGTGCCTAGCTTTCAACCCCGAAGGGCTAGATATACGTCTCCTGCGGGCCATCCAATACA
ATTACCGCGACGGTCCGTAACCAAGATCGAGGCAGTATGGCCGGAATGGCGCAGTCCCGA
TTATTTTGCCGGCTGTGGCGGCGAGGTGGCTTGTTGTGGGACGACCTTTGTGCTTTTCAG
TGACCGGCGGATTCCCTGCCGGG
>TTmdc606
GCCGTTAAAATTGTTCTAGCCCATTGCAACCTATAACGTAAATTGCAACCGGTGACATTC
-TGTTCTTTGGGGGGCCCTGCTTTT-TCCCCTCCGCTGTATTAGGGAGCTTTTAACTCAT
AGTGCCTAGCTTTCAACCCCGAAGGGCTAGATATACGTCTCCTGCGGGCCATCCAATACA
ATTACCGCGACGGTCCGTAACCAAGATCGAGGCAGTATGGCCGGAATGGCGCAGTCCCGA
TTATTTTGCCGGCTGTGGCGGCGAGGTGGCTTGTTGTGGGACGACCTTTGTGCTTTTCAG
TGACCGGCGGATTCCCTGCCGGG
>TTmdc610
GCCGTTAAAATTGTTCTAGCCCATTGCAACCTATAACGTAAATTGCAACCGGTGACATTC
-TGTTCTTTGGGGGGCCCTGCTTTT-TCCCCTCCGCTGTATTAGGGAGCTTTTAACTCAT
AGTGCCTAGCTTTCAACCCCGAAGGGCTAGATATACGTCTCCTGCGGGCCATCCAATACA
ATTACCGCGACGGTCCGTAACCAAGATCGAGGCAGTATGGCCGGAATGGCGCAGTCCCGA
TTATTTTGCCGGCTGTGGCGGCGAGGTGGCTTGTTGTGGGACGACCTTTGTGCTTTTCAG
TGACCGGCGGATTCCCTGCCGGG
>TTmdc611
GCCGTTAAAATTGTTCTAGCCCATTGCAACCTATAACGTAAATTGCAACCGGTGACATTC
-TGTTCTTTGGGGGGCCCTGCTTTT-TCCCCTCCGCTGTATTAGGGAGCTTTTAACTCAT
AGTGCCTAGCTTTCAACCCCGAAGGGCTAGATATACGTCTCCTGCGGGCCATCCAATACA
ATTACCGCGACGGTCCGTAACCAAGATCGAGGCAGTATGGCCGGAATGGCGCAGTCCCGA
TTATTTTGCCGGCTGTGGCGGCGAGGTGGCTTGTTGTGGGACGACCTTTGTGCTTTTCAG
TGACCGGCGGATTCCCTGCCGGG
>TTmdc612
GCCGTTAAAATTGTTCTAGCCCATTGCAACCTATAACGTAAATTGCAACCGGTGACATTC
-TGTTCTTTGGGGGGCCCTGCTTTT-TCCCCTCCGCTGTATTAGGGAGCTTTTAACTCAT
AGTGCCTAGCTTTCAACCCCGAAGGGCTAGATATACGTCTCCTGCGGGCCATCCAATACA
ATTACCGCGACGGTCCGTAACCAAGATCGAGGCAGTATGGCCGGAATGGCGCAGTCCCGA
TTATTTTGCCGGCTGTGGCGGCGAGGTGGCTTGTTGTGGGACGACCTTTGTGCTTTTCAG
TGACCGGCGGATTCCCTGCCGGG
>TTmdc614
GCCGTTAAAATTGTTCTAGCCCATTGCAACCTATAACGTAAATTGCAACCGGTGACATTC
-TGTTCTTTGGGGGGCCCTGCTTTT-TCCCCTCCGCTGTATTAGGGAGCTTTTAACTCAT
AGTGCCTAGCTTTCAACCCCGAAGGGCTAGATATACGTCTCCTGCGGGCCATCCAATACA
ATTACCGCGACGGTCCGTAACCAAGATCGAGGCAGTATGGCCGGAATGGCGCAGTCCCGA
TTATTTTGCCGGCTGTGGCGGCGAGGTGGCTTGTTGTGGGACGACCTTTGTGCTTTTCAG
TGACCGGCGGATTCCCTGCCGGG
>TTmdc618
GCCGTTAAAATTGTTCTAGCCCATTGCAACCTATAACGTAAATTGCAACCGGTGACATTC
-TGTTCTTTGGGGGGCCCTGCTTTT-TCCCCTCCGCTGTATTAGGGAGCTTTTAACTCAT
AGTGCCTAGCTTTCAACCCCGAAGGGCTAGATATACGTCTCCTGCGGGCCATCCAATACA
ATTACCGCGACGGTCCGTAACCAAGATCGAGGCAGTATGGCCGGAATGGCGCAGTCCCGA
TTATTTTGCCGGCTGTGGCGGCGAGGTGGCTTGTTGTGGGACGACCTTTGTGCTTTTCAG
TGACCGGCGGATTCCCTGCCGGG
>TTmdc619
GCCGTTAAAATTGTTCTAGCCCATTGCAACCTATAACGTAAATTGCAACCGGTGACATTC
-TGTTCTTTGGGGGGCCCTGCTTTT-TCCCCTCCGCTGTATTAGGGAGCTTTTAACTCAT
AGTGCCTAGCTTTCAACCCCGAAGGGCTAGATATACGTCTCCTGCGGGCCATCCAATACA
ATTACCGCGACGGTCCGTAACCAAGATCGAGGCAGTATGGCCGGAATGGCGCAGTCCCGA
TTATTTTGCCGGCTGTGGCGGCGAGGTGGCTTGTTGTGGGACGACCTTTGTGCTTTTCAG
TGACCGGCGGATTCCCTGCCGGG
>TTmdc621
GCCGTTAAAATTGTTCTAGCCCATTGCAACCTATAACGTAAATTGCAACCGGTGACATTC
-TGTTCTTTGGGGGGCCCTGCTTTT-TCCCCTCCGCTGTATTAGGGAGCTTTTAACTCAT
AGTGCCTAGCTTTCAACCCCGAAGGGCTAGATATACGTCTCCTGCGGGCCATCCAATACA
ATTACCGCGACGGTCCGTAACCAAGATCGAGGCAGTATGGCCGGAATGGCGCAGTCCCGA
TTATTTTGCCGGCTGTGGCGGCGAGGTGGCTTGTTGTGGGACGACCTTTGTGCTTTTCAG
TGACCGGCGGATTCCCTGCCGGG
>TTmdc626
GCCGTTAAAATTGTTCTAGCCCATTGCAACCTATAACGTAAATTGCAACCGGTGACATTC
-TGTTCTTTGGGGGGCCCTGCTTTT-TCCCCTCCGCTGTATTAGGGAGCTTTTAACTCAT
AGTGCCTAGCTTTCAACCCCGAAGGGCTAGATATACGTCTCCTGCGGGCCATCCAATACA
ATTACCGCGACGGTCCGTAACCAAGATCGAGGCAGTATGGCCGGAATGGCGCAGTCCCGA
TTATTTTGCCGGCTGTGGCGGCGAGGTGGCTTGTTGTGGGACGACCTTTGTGCTTTTCAG
TGACCGGCGGATTCCCTGCCGGG
>TTmdc628
GCCGTTAAAATTGTTCTAGCCCATTGCAACCTATAACGTAAATTGCAACCGGTGACATTC
-TGTTCTTTGGGGGGCCCTGCTTTT-TCCCCTCCGCTGTATTAGGGAGCTTTTAACTCAT
AGTGCCTAGCTTTCAACCCCGAAGGGCTAGATATACGTCTCCTGCGGGCCATCCAATACA
ATTACCGCGACGGTCCGTAACCAAGATCGAGGCAGTATGGCCGGAATGGCGCAGTCCCGA
TTATTTTGCCGGCTGTGGCGGCGAGGTGGCTTGTTGTGGGACGACCTTTGTGCTTTTCAG
TGACCGGCGGATTCCCTGCCGGG
>TTmdc629
GCCGTTAAAATTGTTCTAGCCCATTGCAACCTATAACGTAAATTGCAACCGGTGACATTC
-TGTTCTTTGGGGGGCCCTGCTTTT-TCCCCTCCGCTGTATTAGGGAGCTTTTAACTCAT
AGTGCCTAGCTTTCAACCCCGAAGGGCTAGATATACGTCTCCTGCGGGCCATCCAATACA
ATTACCGCGACGGTCCGTAACCAAGATCGAGGCAGTATGGCCGGAATGGCGCAGTCCCGA
TTATTTTGCCGGCTGTGGCGGCGAGGTGGCTTGTTGTGGGACGACCTTTGTGCTTTTCAG
TGACCGGCGGATTCCCTGCCGGG
>TTmdc630
GCCGTTAAAATTGTTCTAGCCCATTGCAACCTATAACGTAAATTGCAACCGGTGACATTC
-TGTTCTTTGGGGGGCCCTGCTTTT-TCCCCTCCGCTGTATTAGGGAGCTTTTAACTCAT
AGTGCCTAGCTTTCAACCCCGAAGGGCTAGATATACGTCTCCTGCGGGCCATCCAATACA
ATTACCGCGACGGTCCGTAACCAAGATCGAGGCAGTATGGCCGGAATGGCGCAGTCCCGA
TTATTTTGCCGGCTGTGGCGGCGAGGTGGCTTGTTGTGGGACGACCTTTGTGCTTTTCAG
TGACCGGCGGATTCCCTGCCGGG
>TTmdc631
GCCGTTAAAATTGTTCTAGCCCATTGCAACCTATAACGTAAATTGCAACCGGTGACATTC
-TGTTCTTTGGGGGGCCCTGCTTTT-TCCCCTCCGCTGTATTAGGGAGCTTTTAACTCAT
AGTGCCTAGCTTTCAACCCCGAAGGGCTAGATATACGTCTCCTGCGGGCCATCCAATACA
ATTACCGCGACGGTCCGTAACCAAGATCGAGGCAGTATGGCCGGAATGGCGCAGTCCCGA
TTATTTTGCCGGCTGTGGCGGCGAGGTGGCTTGTTGTGGGACGACCTTTGTGCTTTTCAG
TGACCGGCGGATTCCCTGCCGGG
>TTmdc640
GCCGTTAAAATTGTTCTAGCCCATTGCAACCTATAACGTAAATTGCAACCGGTGACATTC
-TGTTCTTTGGGGGGCCCTGCTTTT-TCCCCTCCGCTGTATTAGGGAGCTTTTAACTCAT
AGTGCCTAGCTTTCAACCCCGAAGGGCTAGATATACGTCTCCTGCGGGCCATCCAATACA
ATTACCGCGACGGTCCGTAACCAAGATCGAGGCAGTATGGCCGGAATGGCGCAGTCCCGA
TTATTTTGCCGGCTGTGGCGGCGAGGTGGCTTGTTGTGGGACGACCTTTGTGCTTTTCAG
TGACCGGCGGATTCCCTGCCGGG
>TTmdc644
GCCGTTAAAATTGTTCTAGCCCATTGCAACCTATAACGTAAATTGCAACCGGTGACATTC
-TGTTCTTTGGGGGGCCCTGCTTTT-TCCCCTCCGCTGTATTAGGGAGCTTTTAACTCAT
AGTGCCTAGCTTTCAACCCCGAAGGGCTAGATATACGTCTCCTGCGGGCCATCCAATACA
ATTACCGCGACGGTCCGTAACCAAGATCGAGGCAGTATGGCCGGAATGGCGCAGTCCCGA
TTATTTTGCCGGCTGTGGCGGCGAGGTGGCTTGTTGTGGGACGACCTTTGTGCTTTTCAG
TGACCGGCGGATTCCCTGCCGGG
>TTmdc650
GCCGTTAAAATTGTTCTAGCCCATTGCAACCTATAACGTAAATTGCAACCGGTGACATTC
-TGTTCTTTGGGGGGCCCTGCTTTT-TCCCCTCCGCTGTATTAGGGAGCTTTTAACTCAT
AGTGCCTAGCTTTCAACCCCGAAGGGCTAGATATACGTCTCCTGCGGGCCATCCAATACA
ATTACCGCGACGGTCCGTAACCAAGATCGAGGCAGTATGGCCGGAATGGCGCAGTCCCGA
TTATTTTGCCGGCTGTGGCGGCGAGGTGGCTTGTTGTGGGACGACCTTTGTGCTTTTCAG
TGACCGGCGGATTCCCTGCCGGG
>TTmdc661
GCCGTTAAAATTGTTCTAGCCCATTGCAACCTATAACGTAAATTGCAACCGGTGACATTC
-TGTTCTTTGGGGGGCCCTGCTTTT-TCCCCTCCGCTGTATTAGGGAGCTTTTAACTCAT
AGTGCCTAGCTTTCAACCCCGAAGGGCTAGATATACGTCTCCTGCGGGCCATCCAATACA
ATTACCGCGACGGTCCGTAACCAAGATCGAGGCAGTATGGCCGGAATGGCGCAGTCCCGA
TTATTTTGCCGGCTGTGGCGGCGAGGTGGCTTGTTGTGGGACGACCTTTGTGCTTTTCAG
TGACCGGCGGATTCCCTGCCGGG
>TLmlt871
---------------------CATTGCAAGGTCTAACGTAAATTGCAATCGGCGACATTC
CTGCTATGCGGGTATCCCCGGTTTTATCCCCTGCGCTGTATTAGTGAGCTTTTAACTCAT
AGTGCCTAGCTTTCAACCCCGAAGGGCTAGATATACGTCTCCTGCGACCCATCCAATACA
ATTACGGCGACGGTTCGTAATCAATATCGAGGCGGTATGGCCGGAAGAGCGCAGTCTCGA
TTATTTTGCCGGCTGTCGCGGCGAGGTGGCTTGTTGTGGGACGGCCTTTGTGCTTTTCAG
AGACCGGCGGATTCCCTGCCGGG
>TLmlt872
---------------------CATTGCAAGGTCTAACGTAAATTGCAATCGGCGACATTC
CTGCTATGCGGGTATCCCCGGTTTTATCCCCTGCGCTGTATTAGTGAGCTTTTAACTCAT
AGTGCCTAGCTTTCAACCCCGAAGGGCTAGATATACGTCTCCTGCGACCCATCCAATACA
ATTACGGCGACGGTTCGTAATCAATATCGAGGCGGTATGGCCGGAAGAGCGCAGTCTCGA
TTATTTTGCCGGCTGTCGCGGCGAGGTGGCTTGTTGTGGGACGGCCTTTGTGCTTTTCAG
AGACCGGCGGATTCCCTGCCGGG
>TLmlt873
---------------------CATTGCAAGGTCTAACGTAAATTGCAATCGGCGACATTC
CTGCTATGCGGGTATCCCCGGTTTTATCCCCTGCGCTGTATTAGTGAGCTTTTAACTCAT
AGTGCCTAGCTTTCAACCCCGAAGGGCTAGATATACGTCTCCTGCGACCCATCCAATACA
ATTACGGCGACGGTTCGTAATCAATATCGAGGCGGTATGGCCGGAAGAGCGCAGTCTCGA
TTATTTTGCCGGCTGTCGCGGCGAGGTGGCTTGTTGTGGGACGGCCTTTGTGCTTTTCAG
AGACCGGCGGATTCCCTGCCGGG
>TLmlt874
---------------------CATTGCAAGGTCTAACGTAAATTGCAATCGGCGACATTC
CTGCTATGCGGGTATCCCCGGTTTTATCCCCTGCGCTGTATTAGTGAGCTTTTAACTCAT
AGTGCCTAGCTTTCAACCCCGAAGGGCTAGATATACGTCTCCTGCGACCCATCCAATACA
ATTACGGCGACGGTTCGTAATCAATATCGAGGCGGTATGGCCGGAAGAGCGCAGTCTCGA
TTATTTTGCCGGCTGTCGCGGCGAGGTGGCTTGTTGTGGGACGGCCTTTGTGCTTTTCAG
AGACCGGCGGATTCCCTGCCGGG
>TLmlt875
---------------------CATTGCAAGGTCTAACGTAAATTGCAATCGGCGACATTC
CTGCTATGCGGGTATCCCCGGTTTTATCCCCTGCGCTGTATTAGTGAGCTTTTAACTCAT
AGTGCCTAGCTTTCAACCCCGAAGGGCTAGATATACGTCTCCTGCGACCCATCCAATACA
ATTACGGCGACGGTTCGTAATCAATATCGAGGCGGTATGGCCGGAAGAGCGCAGTCTCGA
TTATTTTGCCGGCTGTCGCGGCGAGGTGGCTTGTTGTGGGACGGCCTTTGTGCTTTTCAG
AGACCGGCGGATTCCCTGCCGGG
>TLmlt878
---------------------CATTGCAAGGTCTAACGTAAATTGCAATCGGCGACATTC
CTGCTATGCGGGTATCCCCGGTTTTATCCCCTGCGCTGTATTAGTGAGCTTTTAACTCAT
AGTGCCTAGCTTTCAACCCCGAAGGGCTAGATATACGTCTCCTGCGACCCATCCAATACA
ATTACGGCGACGGTTCGTAATCAATATCGAGGCGGTATGGCCGGAAGAGCGCAGTCTCGA
TTATTTTGCCGGCTGTCGCGGCGAGGTGGCTTGTTGTGGGACGGCCTTTGTGCTTTTCAG
AGACCGGCGGATTCCCTGCCGGG
>TLmlt881
---------------------CATTGCAAGGTCTAACGTAAATTGCAATCGGCGACATTC
CTGCTATGCGGGTATCCCCGGTTTTATCCCCTGCGCTGTATTAGTGAGCTTTTAACTCAT
AGTGCCTAGCTTTCAACCCCGAAGGGCTAGATATACGTCTCCTGCGACCCATCCAATACA
ATTACGGCGACGGTTCGTAATCAATATCGAGGCGGTATGGCCGGAAGAGCGCAGTCTCGA
TTATTTTGCCGGCTGTCGCGGCGAGGTGGCTTGTTGTGGGACGGCCTTTGTGCTTTTCAG
AGACCGGCGGATTCCCTGCCGGG
>TLmlt882
---------------------CATTGCAAGGTCTAACGTAAATTGCAATCGGCGACATTC
CTGCTATGCGGGTATCCCCGGTTTTATCCCCTGCGCTGTATTAGTGAGCTTTTAACTCAT
AGTGCCTAGCTTTCAACCCCGAAGGGCTAGATATACGTCTCCTGCGACCCATCCAATACA
ATTACGGCGACGGTTCGTAATCAATATCGAGGCGGTATGGCCGGAAGAGCGCAGTCTCGA
TTATTTTGCCGGCTGTCGCGGCGAGGTGGCTTGTTGTGGGACGGCCTTTGTGCTTTTCAG
AGACCGGCGGATTCCCTGCCGGG
>TLmlt884
---------------------CATTGCAAGGTCTAACGTAAATTGCAATCGGCGACATTC
CTGCTCTGCGGGTATCCCCGGTTTTATCCCCTGCGCTGTATTAGTGAGCTTTTAACTCAT
AGTGCCTAGCTTTCAACCCCGAAGGGCTAGATATACGTCTCCTGCGATCCATCCAATACA
ATTACGGCGACGGTTCGTAACCAATATCGAGGCGGTATGGCCGGAAGAGCGCAGTCTCGA
TTATTTTGCCGGCTGTCGCGGCGAGGTGGCTTGTTGTGGGACGGCCTTTGTGCTTTTCAG
AGATCGGCGGATTCCCTGCCGGG
>TLmlt885
---------------------CATTGCAAGGTCTAACGTAAATTGCAATCGGCGACATTC
CTGCTCTGCGGGTATCCCCGGTTTTATCCCCTGCGCTGTATTAGTGAGCTTTTAACTCAT
AGTGCCTAGCTTTCAACCCCGAAGGGCTAGATATACGTCTCCTGCGATCCATCCAATACA
ATTACGGCGACGGTTCGTAACCAATATCGAGGCGGTATGGCCGGAAGAGCGCAGTCTCGA
TTATTTTGCCGGCTGTCGCGGCGAGGTGGCTTGTTGTGGGACGGCCTTTGTGCTTTTCAG
AGATCGGCGGATTCCCTGCCGGG
>TLmlt886
---------------------CATTGCAAGGTCTAACGTAAATTGCAATCGGCGACATTC
CTGCTATGCGGGTATCCCCGGTTTTATCCCCTGCGCTGTATTAGTGAGCTTTTAACTCAT
AGTGCCTAGCTTTCAACCCCGAAGGGCTAGATATACGTCTCCTGCGACCCATCCAATACA
ATTACGGCGACGGTTCGTAATCAATATCGAGGCGGTATGGCCGGAAGAGCGCAGTCTCGA
TTATTTTGCCGGCTGTCGCGGCGAGGTGGCTTGTTGTGGGACGGCCTTTGTGCTTTTCAG
AGACCGGCGGATTCCCTGCCGGG
>TLmlt887
---------------------CATTGCAAGGTCTAACGTAAATTGCAATCGGCGACATTC
CTGCTATGCGGGTATCCCCGGTTTTATCCCCTGCGCTGTATTAGTGAGCTTTTAACTCAT
AGTGCCTAGCTTTCAACCCCGAAGGGCTAGATATACGTCTCCTGCGACCCATCCAATACA
ATTACGGCGACGGTTCGTAATCAATATCGAGGCGGTATGGCCGGAAGAGCGCAGTCTCGA
TTATTTTGCCGGCTGTCGCGGCGAGGTGGCTTGTTGTGGGACGGCCTTTGTGCTTTTCAG
AGACCGGCGGATTCCCTGCCGGG
>TLmlt888
---------------------CATTGCAAGGTCTAACGTAAATTGCAATCGGCGACATTC
CTGCTATGCGGGTATCCCCGGTTTTATCCCCTGCGCTGTATTAGTGAGCTTTTAACTCAT
AGTGCCTAGCTTTCAACCCCGAAGGGCTAGATATACGTCTCCTGCGACCCATCCAATACA
ATTACGGCGACGGTTCGTAATCAATATCGAGGCGGTATGGCCGGAAGAGCGCAGTCTCGA
TTATTTTGCCGGCTGTCGCGGCGAGGTGGCTTGTTGTGGGACGGCCTTTGTGCTTTTCAG
AGACCGGCGGATTCCCTGCCGGG
>TLmlt891
---------------------CATTGCAAGGTCTAACGTAAATTGCAATCGGCGACATTC
CTGCTCTGCGGGTATCCCCGGTTTTATCCCCTGCGCTGTATTAGTGAGCTTTTAACTCAT
AGTGCCTAGCTTTCAACCCCGAAGGGCTAGATATACGTCTCCTGCGATCCATCCAATACA
ATTACGGCGACGGTTCGTAACCAATATCGAGGCGGTATGGCCGGAAGAGCGCAGTCTCGA
TTATTTTGCCGGCTGTCGCGGCGAGGTGGCTTGTTGTGGGACGGCCTTTGTGCTTTTCAG
AGATCGGCGGATTCCCTGCCGGG
>TLmlt891B
---------------------CATTGCAAGGTCTAACGTAAATTGCAATCGGCGACATTC
CTGCTATGCGGGTATCCCCGGTTTTATCCCCTGCGCTGTATTAGTGAGCTTTTAACTCAT
AGTGCCTAGCTTTCAACCCCGAAGGGCTAGATATACGTCTCCTGCGACCCATCCAATACA
ATTACGGCGACGGTTCGTAATCAATATCGAGGCGGTATGGCCGGAAGAGCGCAGTCTCGA
TTATTTTGCCGGCTGTCGCGGCGAGGTGGCTTGTTGTGGGACGGCCTTTGTGCTTTTCAG
AGACCGGCGGATTCCCTGCCGGG
>TLmlt892
---------------------CATTGCAAGGTCTAACGTAAATTGCAATCGGCGACATTC
CTGCTATGCGGGTATCCCCGGTTTTATCCCCTGCGCTGTATTAGTGAGCTTTTAACTCAT
AGTGCCTAGCTTTCAACCCCGAAGGGCTAGATATACGTCTCCTGCGACCCATCCAATACA
ATTACGGCGACGGTTCGTAATCAATATCGAGGCGGTATGGCCGGAAGAGCGCAGTCTCGA
TTATTTTGCCGGCTGTCGCGGCGAGGTGGCTTGTTGTGGGACGGCCTTTGTGCTTTTCAG
AGACCGGCGGATTCCCTGCCGGG
>TLmlt893
---------------------CATTGCAAGGTCTAACGTAAATTGCAATCGGCGACATTC
CTGCTCTGCGGGTATCCCCGGTTTTATCCCCTGCGCTGTATTAGTGAGCTTTTAACTCAT
AGTGCCTAGCTTTCAACCCCGAAGGGCTAGATATACGTCTCCTGCGATCCATCCAATACA
ATTACGGCGACGGTTCGTAACCAATATCGAGGCGGTATGGCCGGAAGAGCGCAGTCTCGA
TTATTTTGCCGGCTGTCGCGGCGAGGTGGCTTGTTGTGGGACGGCCTTTGTGCTTTTCAG
AGATCGGCGGATTCCCTGCCGGG
>TLmlt894
---------------------CATTGCAAGGTCTAACGTAAATTGCAATCGGCGACATTC
CTGCTATGCGGGTATCCCCGGTTTTATCCCCTGCGCTGTATTAGTGAGCTTTTAACTCAT
AGTGCCTAGCTTTCAACCCCGAAGGGCTAGATATACGTCTCCTGCGACCCATCCAATACA
ATTACGGCGACGGTTCGTAATCAATATCGAGGCGGTATGGCCGGAAGAGCGCAGTCTCGA
TTATTTTGCCGGCTGTCGCGGCGAGGTGGCTTGTTGTGGGACGGCCTTTGTGCTTTTCAG
AGACCGGCGGATTCCCTGCCGGG
>TLmlt896
---------------------CATTGCAAGGTCTAACGTAAATTGCAATCGGCGACATTC
CTGCTCTGCGGGTATCCCCGGTTTTATCCCCTGCGCTGTATTAGTGAGCTTTTAACTCAT
AGTGCCTAGCTTTCAACCCCGAAGGGCTAGATATACGTCTCCTGCGATCCATCCAATACA
ATTACGGCGACGGTTCGTAACCAATATCGAGGCGGTATGGCCGGAAGAGCGCAGTCTCGA
TTATTTTGCCGGCTGTCGCGGCGAGGTGGCTTGTTGTGGGACGGCCTTTGTGCTTTTCAG
AGATCGGCGGATTCCCTGCCGGG
>TLmlt898B
---------------------CATTGCAAGGTCTAACGTAAATTGCAATCGGCGACATTC
CTGCTATGCGGGTATCCCCGGTTTTATCCCCTGCGCTGTATTAGTGAGCTTTTAACTCAT
AGTGCCTAGCTTTCAACCCCGAAGGGCTAGATATACGTCTCCTGCGACCCATCCAATACA
ATTACGGCGACGGTTCGTAATCAATATCGAGGCGGTATGGCCGGAAGAGCGCAGTCTCGA
TTATTTTGCCGGCTGTCGCGGCGAGGTGGCTTGTTGTGGGACGGCCTTTGTGCTTTTCAG
AGACCGGCGGATTCCCTGCCGGG
>TLmlt671
---------------------CATTGCAAGGTCTAACGTAAATTGCAATCGGCGACATTC
CTGCTATGCGGGTATCCCCGGTTTTATCCCCTGCGCTGTATTAGTGAGCTTTTAACTCAT
AGTGCCTAGCTTTCAACCCCGAAGGGCTAGATATACGTCTCCTGCGACCCATCCAATACA
ATTACGGCGACGGTTCGTAATCAATATCGAGGCGGTATGGCCGGAAGAGCGCAGTCTCGA
TTATTTTGCCGGCTGTCGCGGCGAGGTGGCTTGTTGTGGGACGGCCTTTGTGCTTTTCAG
AGACCGGCGGATTCCCTGCCGGG
>TLmlt672
---------------------CATTGCAAGGTCTAACGTAAATTGCAATCGGCGACATTC
CTGCTATGCGGGTATCCCCGGTTTTATCCCCTGCGCTGTATTAGTGAGCTTTTAACTCAT
AGTGCCTAGCTTTCAACCCCGAAGGGCTAGATATACGTCTCCTGCGACCCATCCAATACA
ATTACGGCGACGGTTCGTAATCAATATCGAGGCGGTATGGCCGGAAGAGCGCAGTCTCGA
TTATTTTGCCGGCTGTCGCGGCGAGGTGGCTTGTTGTGGGACGGCCTTTGTGCTTTTCAG
AGACCGGCGGATTCCCTGCCGGG
>TLmlt675
---------------------CATTGCAAGGTCTAACGTAAATTGCAATCGGCGACATTC
CTGCTATGCGGGTATCCCCGGTTTTATCCCCTGCGCTGTATTAGTGAGCTTTTAACTCAT
AGTGCCTAGCTTTCAACCCCGAAGGGCTAGATATACGTCTCCTGCGACCCATCCAATACA
ATTACGGCGACGGTTCGTAATCAATATCGAGGCGGTATGGCCGGAAGAGCGCAGTCTCGA
TTATTTTGCCGGCTGTCGCGGCGAGGTGGCTTGTTGTGGGACGGCCTTTGTGCTTTTCAG
AGACCGGCGGATTCCCTGCCGGG
>TLmlt680
---------------------CATTGCAAGGTCTAACGTAAATTGCAATCGGCGACATTC
CTGCTCTGCGGGTATCCCCGGTTTTATCCCCTGCGCTGTATTAGTGAGCTTTTAACTCAT
AGTGCCTAGCTTTCAACCCCGAAGGGCTAGATATACGTCTCCTGCGATCCATCCAATACA
ATTACGGCGACGGTTCGTAACCAATATCGAGGCGGTATGGCCGGAAGAGCGCAGTCTCGA
TTATTTTGCCGGCTGTCGCGGCGAGGTGGCTTGTTGTGGGACGGCCTTTGTGCTTTTCAG
AGACCGGCGGATTCCCTGCCGGG
>TLmlt681
---------------------CATTGCAAGGTCTAACGTAAATTGCAATCGGCGACATTC
CTGCTATGCGGGTATCCCCGGTTTTATCCCCTGCGCTGTATTAGTGAGCTTTTAACTCAT
AGTGCCTAGCTTTCAACCCCGAAGGGCTAGATATACGTCTCCTGCGACCCATCCAATACA
ATTACGGCGACGGTTCGTAATCAATATCGAGGCGGTATGGCCGGAAGAGCGCAGTCTCGA
TTATTTTGCCGGCTGTCGCGGCGAGGTGGCTTGTTGTGGGACGGCCTTTGTGCTTTTCAG
AGACCGGCGGATTCCCTGCCGGG
>TLmlt683
---------------------CATTGCAAGGTCTAACGTAAATTGCAATCGGCGACATTC
CTGCTCTGCGGGTATCCCCGGTTTTATCCCCTGCGCTGTATTAGTGAGCTTTTAACTCAT
AGTGCCTAGCTTTCAACCCCGAAGGGCTAGATATACGTCTCCTGCGATCCATCCAATACA
ATTACGGCGACGGTTCGTAACCAATATCGAGGCGGTATGGCCGGAAGAGCGCAGTCTCGA
TTATTTTGCCGGCTGTCGCGGCGAGGTGGCTTGTTGTGGGACGGCCTTTGTGCTTTTCAG
AGATCGGCGGATTCCCTGCCGGG
>TLmlt684
---------------------CATTGCAAGGTCTAACGTAAATTGCAATCGGCGACATTC
CTGCTATGCGGGTATCCCCGGTTTTATCCCCTGCGCTGTATTAGTGAGCTTTTAACTCAT
AGTGCCTAGCTTTCAACCCCGAAGGGCTAGATATACGTCTCCTGCGACCCATCCAATACA
ATTACGGCGACGGTTCGTAATCAATATCGAGGCGGTATGGCCGGAAGAGCGCAGTCTCGA
TTATTTTGCCGGCTGTCGCGGCGAGGTGGCTTGTTGTGGGACGGCCTTTGTGCTTTTCAG
AGACCGGCGGATTCCCTGCCGGG
>TLmlt685
---------------------CATTGCAAGGTCTAACGTAAATTGCAATCGGCGACATTC
CTGCTATGCGGGTATCCCCGGTTTTATCCCCTGCGCTGTATTAGTGAGCTTTTAACTCAT
AGTGCCTAGCTTTCAACCCCGAAGGGCTAGATATACGTCTCCTGCGACCCATCCAATACA
ATTACGGCGACGGTTCGTAATCAATATCGAGGCGGTATGGCCGGAAGAGCGCAGTCTCGA
TTATTTTGCCGGCTGTCGCGGCGAGGTGGCTTGTTGTGGGACGGCCTTTGTGCTTTTCAG
AGACCGGCGGATTCCCTGCCGGG
>TLmlt686
---------------------CATTGCAAGGTCTAACGTAAATTGCAATCGGCGACATTC
CTGCTATGCGGGTATCCCCGGTTTTATCCCCTGCGCTGTATTAGTGAGCTTTTAACTCAT
AGTGCCTAGCTTTCAACCCCGAAGGGCTAGATATACGTCTCCTGCGACCCATCCAATACA
ATTACGGCGACGGTTCGTAATCAATATCGAGGCGGTATGGCCGGAAGAGCGCAGTCTCGA
TTATTTTGCCGGCTGTCGCGGCGAGGTGGCTTGTTGTGGGACGGCCTTTGTGCTTTTCAG
AGACCGGCGGATTCCCTGCCGGG
>TLmlt688
---------------------CATTGCAAGGTCTAACGTAAATTGCAATCGGCGACATTC
CTGCTATGCGGGTATCCCCGGTTTTATCCCCTGCGCTGTATTAGTGAGCTTTTAACTCAT
AGTGCCTAGCTTTCAACCCCGAAGGGCTAGATATACGTCTCCTGCGACCCATCCAATACA
ATTACGGCGACGGTTCGTAATCAATATCGAGGCGGTATGGCCGGAAGAGCGCAGTCTCGA
TTATTTTGCCGGCTGTCGCGGCGAGGTGGCTTGTTGTGGGACGGCCTTTGTGCTTTTCAG
AGACCGGCGGATTCCCTGCCGGG
>TLmlt689
---------------------CATTGCAAGGTCTAACGTAAATTGCAATCGGCGACATTC
CTGCTATGCGGGTATCCCCGGTTTTATCCCCTGCGCTGTATTAGTGAGCTTTTAACTCAT
AGTGCCTAGCTTTCAACCCCGAAGGGCTAGATATACGTCTCCTGCGACCCATCCAATACA
ATTACGGCGACGGTTCGTAATCAATATCGAGGCGGTATGGCCGGAAGAGCGCAGTCTCGA
TTATTTTGCCGGCTGTCGCGGCGAGGTGGCTTGTTGTGGGACGGCCTTTGTGCTTTTCAG
AGACCGGCGGATTCCCTGCCGGG
>TLmlt690
---------------------CATTGCAAGGTCTAACGTAAATTGCAATCGGCGACATTC
CTGCTATGCGGGTATCCCCGGTTTTATCCCCTGCGCTGTATTAGTGAGCTTTTAACTCAT
AGTGCCTAGCTTTCAACCCCGAAGGGCTAGATATACGTCTCCTGCGACCCATCCAATACA
ATTACGGCGACGGTTCGTAATCAATATCGAGGCGGTATGGCCGGAAGAGCGCAGTCTCGA
TTATTTTGCCGGCTGTCGCGGCGAGGTGGCTTGTTGTGGGACGGCCTTTGTGCTTTTCAG
AGACCGGCGGATTCCCTGCCGGG
>TLmlt691
---------------------CATTGCAAGGTCTAACGTAAATTGCAATCGGCGACATTC
CTGCTATGCGGGTATCCCCGGTTTTATCCCCTGCGCTGTATTAGTGAGCTTTTAACTCAT
AGTGCCTAGCTTTCAACCCCGAAGGGCTAGATATACGTCTCCTGCGACCCATCCAATACA
ATTACGGCGACGGTTCGTAATCAATATCGAGGCGGTATGGCCGGAAGAGCGCAGTCTCGA
TTATTTTGCCGGCTGTCGCGGCGAGGTGGCTTGTTGTGGGACGGCCTTTGTGCTTTTCAG
AGACCGGCGGATTCCCTGCCGGG
>TLmlt692
---------------------CATTGCAAGGTCTAACGTAAATTGCAATCGGCGACATTC
CTGCTCTGCGGGTATCCCCGGTTTTATCCCCTGCGCTGTATTAGTGAGCTTTTAACTCAT
AGTGCCTAGCTTTCAACCCCGAAGGGCTAGATATACGTCTCCTGCGATCCATCCAATACA
ATTACGGCGACGGTTCGTAACCAATATCGAGGCGGTATGGCCGGAAGAGCGCAGTCTCGA
TTATTTTGCCGGCTGTCGCGGCGAGGTGGCTTGTTGTGGGACGGCCTTTGTGCTTTTCAG
AGATCGGCGGATTCCCTGCCGGG
>TLmlt694
---------------------CATTGCAAGGTCTAACGTAAATTGCAATCGGCGACATTC
CTGCTATGCGGGTATCCCCGGTTTTATCCCCTGCGCTGTATTAGTGAGCTTTTAACTCAT
AGTGCCTAGCTTTCAACCCCGAAGGGCTAGATATACGTCTCCTGCGACCCATCCAATACA
ATTACGGCGACGGTTCGTAATCAATATCGAGGCGGTATGGCCGGAAGAGCGCAGTCTCGA
TTATTTTGCCGGCTGTCGCGGCGAGGTGGCTTGTTGTGGGACGGCCTTTGTGCTTTTCAG
AGACCGGCGGATTCCCTGCCGGG
>TLmlt695
---------------------CATTGCAAGGTCTAACGTAAATTGCAATCGGCGACATTC
CTGCTATGCGGGTATCCCCGGTTTTATCCCCTGCGCTGTATTAGTGAGCTTTTAACTCAT
AGTGCCTAGCTTTCAACCCCGAAGGGCTAGATATACGTCTCCTGCGACCCATCCAATACA
ATTACGGCGACGGTTCGTAATCAATATCGAGGCGGTATGGCCGGAAGAGCGCAGTCTCGA
TTATTTTGCCGGCTGTCGCGGCGAGGTGGCTTGTTGTGGGACGGCCTTTGTGCTTTTCAG
AGACCGGCGGATTCCCTGCCGGG
>TLmlt696
---------------------CATTGCAAGGTCTAACGTAAATTGCAATCGGCGACATTC
CTGCTATGCGGGTATCCCCGGTTTTATCCCCTGCGCTGTATTAGTGAGCTTTTAACTCAT
AGTGCCTAGCTTTCAACCCCGAAGGGCTAGATATACGTCTCCTGCGACCCATCCAATACA
ATTACGGCGACGGTTCGTAATCAATATCGAGGCGGTATGGCCGGAAGAGCGCAGTCTCGA
TTATTTTGCCGGCTGTCGCGGCGAGGTGGCTTGTTGTGGGACGGCCTTTGTGCTTTTCAG
AGACCGGCGGATTCCCTGCCGGG
>TLmlt697
---------------------CATTGCAAGGTCTAACGTAAATTGCAATCGGCGACATTC
CTGCTATGCGGGTATCCCCGGTTTTATCCCCTGCGCTGTATTAGTGAGCTTTTAACTCAT
AGTGCCTAGCTTTCAACCCCGAAGGGCTAGATATACGTCTCCTGCGACCCATCCAATACA
ATTACGGCGACGGTTCGTAATCAATATCGAGGCGGTATGGCCGGAAGAGCGCAGTCTCGA
TTATTTTGCCGGCTGTCGCGGCGAGGTGGCTTGTTGTGGGACGGCCTTTGTGCTTTTCAG
AGACCGGCGGATTCCCTGCCGGG
>TLmlt698
---------------------CATTGCAAGGTCTAACGTAAATTGCAATCGGCGACATTC
CTGCTATGCGGGTATCCCCGGTTTTATCCCCTGCGCTGTATTAGTGAGCTTTTAACTCAT
AGTGCCTAGCTTTCAACCCCGAAGGGCTAGATATACGTCTCCTGCGACCCATCCAATACA
ATTACGGCGACGGTTCGTAATCAATATCGAGGCGGTATGGCCGGAAGAGCGCAGTCTCGA
TTATTTTGCCGGCTGTCGCGGCGAGGTGGCTTGTTGTGGGACGGCCTTTGTGCTTTTCAG
AGACCGGCGGATTCCCTGCCGGG
>TLmlt699
---------------------CATTGCAAGGTCTAACGTAAATTGCAATCGGCGACATTC
CTGCTATGCGGGTATCCCCGGTTTTATCCCCTGCGCTGTATTAGTGAGCTTTTAACTCAT
AGTGCCTAGCTTTCAACCCCGAAGGGCTAGATATACGTCTCCTGCGACCCATCCAATACA
ATTACGGCGACGGTTCGTAATCAATATCGAGGCGGTATGGCCGGAAGAGCGCAGTCTCGA
TTATTTTGCCGGCTGTCGCGGCGAGGTGGCTTGTTGTGGGACGGCCTTTGTGCTTTTCAG
AGACCGGCGGATTCCCTGCCGGG
>TTmlt604
---------------------CATTGCAAGGTCTAACGTAAATTGCAATTGGCGACATTC
CTGCTATGCGGGTATCCCCGGTTTTATCCCCTGCGCTGTATTAGTGAGCTTTTAACTCAT
AGTGCCTAGCTTTCAACCCCGAAGGGCTAGATATACGTCTCCTGCGATCCATCCAATACA
ATTACGGCGACGGTTCGTAATCAATATCGAGGCGGTATGGCCGGAAGAGCGCAGTCTCGA
TTATTTTGCCGGCTGTCGCGGCGAGGTGGCTTGTTGTGGGACGGCCTTTGTGCTTTTCAG
AGACCGGCGGATTCCCTGCCGGG
>TTmlt605
---------------------CATTGCAAGGTCTAACGTAAATTGCAATCGGCGACATTC
CTGCTATGCGGGTATCCCCGGTTTTATCCCCTGCGCTGTATTAGTGAGCTTTTAACTCAT
AGTGCCTAGCTTTCAACCCCGAAGGGCTAGATATACGTCTCCTGCGACCCATCCAATACA
ATTACGGCGACGGTTCGTAATCAATATCGAGGCGGTATGGCCGGAAGAGCGCAGTCTCGA
TTATTTTGCCGGCTGTCGCGGCGAGGTGGCTTGTTGTGGGACGGCCTTTGTGCTTTTCAG
AGACCGGCGGATTCCCTGCCGGG
>TTmlt607
---------------------CATTGCAAGGTCTAACGTAAATTGCAATCGGCGACATTC
CTGCTCTGCGGGTATCCCCGGTTTTATCCCCTGCGCTGTATTAGTGAGCTTTTAACTCAT
AGTGCCTAGCTTTCAACCCCGAAGGGCTAGATATACGTCTCCTGCGATCCATCCAATACA
ATTACGGCGACGGTTCGTAACCAATATCGAGGCGGTATGGCCGGAAGAGCGCAGTCTCGA
TTATTTTGCCGGCTGTCGCGGCGAGGTGGCTTGTTGTGGGACGGCCTTTGTGCTTTTCAG
AGATCGGCGGATTCCCTGCCGGG
>TTmlt608
---------------------CATTGCAAGGTCTAACGTAAATTGCAATCGGCGACATTC
CTGCTATGCGGGTATCCCCGGTTTTATCCCCTGCGCTGTATTAGTGAGCTTTTAACTCAT
AGTGCCTAGCTTTCAACCCCGAAGGGCTAGATATACGTCTCCTGCGATCCATCCAATACA
ATTACGGCGACGGTTCGTAATCAATATCGAGGCGGTATGGCCGGAAGAGCGCAGTCTCGA
TTATTTTGCCGGCTGTCGCGGCGAGGTGGCTTGTTGTGGGACGGCCTTTGTGCTTTTCAG
AGACCGGCGGATTCCCTGCCGGG
>TTmlt609
---------------------CATTGCAAGGTCTAACGTAAATTGCAATCGGCGACATTC
CTGCTATGCGGGTATCCCCGGTTTTATCCCCTGCGCTGTATTAGTGAGCTTTTAACTCAT
AGTGCCTAGCTTTCAACCCCGAAGGGCTAGATATACGTCTCCTGCGACCCATCCAATACA
ATTACGGCGACGGTTCGTAATCAATATCGAGGCGGTATGGCCGGAAGAGCGCAGTCTCGA
TTATTTTGCCGGCTGTCGCGGCGAGGTGGCTTGTTGTGGGACGGCCTTTGTGCTTTTCAG
AGACCGGCGGATTCCCTGCCGGG
>TTmlt613
---------------------CATTGCAAGGTCTAACGTAAATTGCAATCGGCGACATTC
CTGCTATGCGGGTATCCCCGGTTTTATCCCCTGCGCTGTATTAGTGAGCTTTTAACTCAT
AGTGCCTAGCTTTCAACCCCGAAGGGCTAGATATACGTCTCCTGCGACCCATCCAATACA
ATTACGGCGACGGTTCGTAATCAATATCGAGGCGGTATGGCCGGAAGAGCGCAGTCTCGA
TTATTTTGCCGGCTGTCGCGGCGAGGTGGCTTGTTGTGGGACGGCCTTTGTGCTTTTCAG
AGACCGGCGGATTCCCTGCCGGG
>TTmlt615
---------------------CATTGCAAGGTCTAACGTAAATTGCAATCGGCGACATTC
CTGCTATGCGGGTATCCCCGGTTTTATCCCCTGCGCTGTATTAGTGAGCTTTTAACTCAT
AGTGCCTAGCTTTCAACCCCGAAGGGCTAGATATACGTCTCCTGCGACCCATCCAATACA
ATTACGGCGACGGTTCGTAATCAATATCGAGGCGGTATGGCCGGAAGAGCGCAGTCTCGA
TTATTTTGCCGGCTGTCGCGGCGAGGTGGCTTGTTGTGGGACGGCCTTTGTGCTTTTCAG
AGACCGGCGGATTCCCTGCCGGG
>TTmlt617
---------------------CATTGCAAGGTCTAACGTAAATTGCAATCGGCGACATTC
CTGCTATGCGGGTATCCCCGGTTTTATCCCCTGCGCTGTATTAGTGAGCTTTTAACTCAT
AGTGCCTAGCTTTCAACCCCGAAGGGCTAGATATACGTCTCCTGCGACCCATCCAATACA
ATTACGGCGACGGTTCGTAATCAATATCGAGGCGGTATGGCCGGAAGAGCGCAGTCTCGA
TTATTTTGCCGGCTGTCGCGGCGAGGTGGCTTGTTGTGGGACGGCCTTTGTGCTTTTCAG
AGACCGGCGGATTCCCTGCCGGG
>TTmlt620
---------------------CATTGCAAGGTCTAACGTAAATTGCAATCGGCGACATTC
CTGCTATGCGGGTATCCCCGGTTTTATCCCCTGCGCTGTATTAGTGAGCTTTTAACTCAT
AGTGCCTAGCTTTCAACCCCGAAGGGCTAGATATACGTCTCCTGCGACCCATCCAATACA
ATTACGGCGACGGTTCGTAATCAATATCGAGGCGGTATGGCCGGAAGAGCGCAGTCTCGA
TTATTTTGCCGGCTGTCGCGGCGAGGTGGCTTGTTGTGGGACGGCCTTTGTGCTTTTCAG
AGACCGGCGGATTCCCTGCCGGG
>TTmlt622
---------------------CATTGCAAGGTCTAACGTAAATTGCAATCGGCGACATTC
CTGCTATGCGGGTATCCCCGGTTTTATCCCCTGCGCTGTATTAGTGAGCTTTTAACTCAT
AGTGCCTAGCTTTCAACCCCGAAGGGCTAGATATACGTCTCCTGCGATCCATCCAATACA
ATTACGGCGACGGTTCGTAATCAATATCGAGGCGGTATGGCCGGAAGAGCGCAGTCTCGA
TTATTTTGCCGGCTGTCGCGGCGAGGTGGCTTGTTGTGGGACGGCCTTTGTGCTTTTCAG
AGACCGGCGGATTCCCTGCCGGG
>TTmlt623
---------------------CATTGCAAGGTCTAACGTAAATTGCAATCGGCGACATTC
CTGCTATGCGGGTATCCCCGGTTTTATCCCCTGCGCTGTATTAGTGAGCTTTTAACTCAT
AGTGCCTAGCTTTCAACCCCGAAGGGCTAGATATACGTCTCCTGCGATCCATCCAATACA
ATTACGGCGACGGTTCGTAATCAATATCGAGGCGGTATGGCCGGAAGAGCGCAGTCTCGA
TTATTTTGCCGGCTGTCGCGGCGAGGTGGCTTGTTGTGGGACGGCCTTTGTGCTTTTCAG
AGACCGGCGGATTCCCTGCCGGG
>TTmlt624
---------------------CATTGCAAGGTCTAACGTAAATTGCAATCGGCGACATTC
CTGCTATGCGGGTATCCCCGGTTTTATCCCCTGCGCTGTATTAGTGAGCTTTTAACTCAT
AGTGCCTAGCTTTCAACCCCGAAGGGCTAGATATACGTCTCCTGCGACCCATCCAATACA
ATTACGGCGACGGTTCGTAATCAATATCGAGGCGGTATGGCCGGAAGAGCGCAGTCTCGA
TTATTTTGCCGGCTGTCGCGGCGAGGTGGCTTGTTGTGGGACGGCCTTTGTGCTTTTCAG
AGACCGGCGGATTCCCTGCCGGG
>TTmlt627
---------------------CATTGCAAGGTCTAACGTAAATTGCAATCGGCGACATTC
CTGCTATGCGGGTATCCCCGGTTTTATCCCCTGCGCTGTATTAGTGAGCTTTTAACTCAT
AGTGCCTAGCTTTCAACCCCGAAGGGCTAGATATACGTCTCCTGCGACCCATCCAATACA
ATTACGGCGACGGTTCGTAATCAATATCGAGGCGGTATGGCCGGAAGAGCGCAGTCTCGA
TTATTTTGCCGGCTGTCGCGGCGAGGTGGCTTGTTGTGGGACGGCCTTTGTGCTTTTCAG
AGACCGGCGGATTCCCTGCCGGG
>TTmlt632
---------------------CATTGCAAGGTCTAACGTAAATTGCAATCGGCGACATTC
CTGCTATGCGGGTATCCCCGGTTTTATCCCCTGCGCTGTATTAGTGAGCTTTTAACTCAT
AGTGCCTAGCTTTCAACCCCGAAGGGCTAGATATACGTCTCCTGCGACCCATCCAATACA
ATTACGGCGACGGTTCGTAATCAATATCGAGGCGGTATGGCCGGAAGAGCGCAGTCTCGA
TTATTTTGCCGGCTGTCGCGGCGAGGTGGCTTGTTGTGGGACGGCCTTTGTGCTTTTCAG
AGACCGGCGGATTCCCTGCCGGG
>TTmlt633
---------------------CATTGCAAGGTCTAACGTAAATTGCAATCGGCGACATTC
CTGCTATGCGGGTATCCCCGGTTTTATCCCCTGCGCTGTATTAGTGAGCTTTTAACTCAT
AGTGCCTAGCTTTCAACCCCGAAGGGCTAGATATACGTCTCCTGCGACCCATCCAATACA
ATTACGGCGACGGTTCGTAATCAATATCGAGGCGGTATGGCCGGAAGAGCGCAGTCTCGA
TTATTTTGCCGGCTGTCGCGGCGAGGTGGCTTGTTGTGGGACGGCCTTTGTGCTTTTCAG
AGACCGGCGGATTCCCTGCCGGG
>TTmlt634
---------------------CATTGCAAGGTCTAACGTAAATTGCAATCGGCGACATTC
CTGCTATGCGGGTATCCCCGGTTTTATCCCCTGCGCTGTATTAGTGAGCTTTTAACTCAT
AGTGCCTAGCTTTCAACCCCGAAGGGCTAGATATACGTCTCCTGCGACCCATCCAATACA
ATTACGGCGACGGTTCGTAATCAATATCGAGGCGGTATGGCCGGAAGAGCGCAGTCTCGA
TTATTTTGCCGGCTGTCGCGGCGAGGTGGCTTGTTGTGGGACGGCCTTTGTGCTTTTCAG
AGACCGGCGGATTCCCTGCCGGG
>TTmlt636
---------------------CATTGCAAGGTCTAACGTAAATTGCAATCGGCGACATTC
CTGCTATGCGGGTATCCCCGGTTTTATCCCCTGCGCTGTATTAGTGAGCTTTTAACTCAT
AGTGCCTAGCTTTCAACCCCGAAGGGCTAGATATACGTCTCCTGCGACCCATCCAATACA
ATTACGGCGACGGTTCGTAATCAATATCGAGGCGGTATGGCCGGAAGAGCGCAGTCTCGA
TTATTTTGCCGGCTGTCGCGGCGAGGTGGCTTGTTGTGGGACGGCCTTTGTGCTTTTCAG
AGACCGGCGGATTCCCTGCCGGG
>TTmlt641
---------------------CATTGCAAGGTCTAACGTAAATTGCAATCGGCGACATTC
CTGCTATGCGGGTATCCCCGGTTTTATCCCCTGCGCTGTATTAGTGAGCTTTTAACTCAT
AGTGCCTAGCTTTCAACCCCGAAGGGCTAGATATACGTCTCCTGCGACCCATCCAATACA
ATTACGGCGACGGTTCGTAATCAATATCGAGGCGGTATGGCCGGAAGAGCGCAGTCTCGA
TTATTTTGCCGGCTGTCGCGGCGAGGTGGCTTGTTGTGGGACGGCCTTTGTGCTTTTCAG
AGACCGGCGGATTCCCTGCCGGG
>TTmlt651
---------------------CATTGCAAGGTCTAACGTAAATTGCAATCGGCGACATTC
CTGCTATGCGGGTATCCCCGGTTTTATCCCCTGCGCTGTATTAGTGAGCTTTTAACTCAT
AGTGCCTAGCTTTCAACCCCGAAGGGCTAGATATACGTCTCCTGCGACCCATCCAATACA
ATTACGGCGACGGTTCGTAATCAATATCGAGGCGGTATGGCCGGAAGAGCGCAGTCTCGA
TTATTTTGCCGGCTGTCGCGGCGAGGTGGCTTGTTGTGGGACGGCCTTTGTGCTTTTCAG
AGACCGGCGGATTCCCTGCCGGG
>TTmlt652
---------------------CATTGCAAGGTCTAACGTAAATTGCAATCGGCGACATTC
CTGCTATGCGGGTATCCCCGGTTTTATCCCCTGCGCTGTATTAGTGAGCTTTTAACTCAT
AGTGCCTAGCTTTCAACCCCGAAGGGCTAGATATACGTCTCCTGCGACCCATCCAATACA
ATTACGGCGACGGTTCGTAATCAATATCGAGGCGGTATGGCCGGAAGAGCGCAGTCTCGA
TTATTTTGCCGGCTGTCGCGGCGAGGTGGCTTGTTGTGGGACGGCCTTTGTGCTTTTCAG
AGACCGGCGGATTCCCTGCCGGG
>TTmlt653
---------------------CATTGCAAGGTCTAACGTAAATTGCAATCGGCGACATTC
CTGCTATGCGGGTATCCCCGGTTTTATCCCCTGCGCTGTATTAGTGAGCTTTTAACTCAT
AGTGCCTAGCTTTCAACCCCGAAGGGCTAGATATACGTCTCCTGCGATCCATCCAATACA
ATTACGGCGACGGTTCGTAATCAATATCGAGGCGGTATGGCCGGAAGAGCGCAGTCTCGA
TTATTTTGCCGGCTGTCGCGGCGAGGTGGCTTGTTGTGGGACGGCCTTTGTGCTTTTCAG
AGACCGGCGGATTCCCTGCCGGG
>TTmlt654
---------------------CATTGCAAGGTCTAACGTAAATTGCAATCGGCGACATTC
CTGCTATGCGGGTATCCCCGGTTTTATCCCCTGCGCTGTATTAGTGAGCTTTTAACTCAT
AGTGCCTAGCTTTCAACCCCGAAGGGCTAGATATACGTCTCCTGCGACCCATCCAATACA
ATTACGGCGACGGTTCGTAATCAATATCGAGGCGGTATGGCCGGAAGAGCGCAGTCTCGA
TTATTTTGCCGGCTGTCGCGGCGAGGTGGCTTGTTGTGGGACGGCCTTTGTGCTTTTCAG
AGACCGGCGGATTCCCTGCCGGG
>TTmlt662
---------------------CATTGCAAGGTCTAACGTAAATTGCAATCGGCGACATTC
CTGCTATGCGGGTATCCCCGGTTTTATCCCCTGCGCTGTATTAGTGAGCTTTTAACTCAT
AGTGCCTAGCTTTCAACCCCGAAGGGCTAGATATACGTCTCCTGCGACCCATCCAATACA
ATTACGGCGACGGTTCGTAATCAATATCGAGGCGGTATGGCCGGAAGAGCGCAGTCTCGA
TTATTTTGCCGGCTGTCGCGGCGAGGTGGCTTGTTGTGGGACGGCCTTTGTGCTTTTCAG
AGACCGGCGGATTCCCTGCCGGG
>TTmlt666
---------------------CATTGCAAGGTCTAACGTAAATTGCAATCGGCGACATTC
CTGCTCTGCGGGTATCCCCGGTTTTATCCCCTGCGCTGTATTAGTGAGCTTTTAACTCAT
AGTGCCTAGCTTTCAACCCCGAAGGGCTAGATATACGTCTCCTGCGATCCATCCAATACA
ATTACGGCGACGGTTCGTAACCAATATCGAGGCGGTATGGCCGGAAGAGCGCAGTCTCGA
TTATTTTGCCGGCTGTCGCGGCGAGGTGGCTTGTTGTGGGACGGCCTTTGTGCTTTTCAG
AGATCGGCGGATTCCCTGCCGGG
>TTmlt802
---------------------CATTGCAAGGTCTAACGTAAATTGCAATCGGCGACATTC
CTGCTATGCGGGTATCCCCGGTTTTATCCCCTGCGCTGTATTAGTGAGCTTTTAACTCAT
AGTGCCTAGCTTTCAACCCCGAAGGGCTAGATATACGTCTCCTGCGACCCATCCAATACA
ATTACGGCGACGGTTCGTAATCAATATCGAGGCGGTATGGCCGGAAGAGCGCAGTCTCGA
TTATTTTGCCGGCTGTCGCGGCGAGGTGGCTTGTTGTGGGACGGCCTTTGTGCTTTTCAG
AGACCGGCGGATTCCCTGCCGGG
>TTmlt803
---------------------CATTGCAAGGTCTAACGTAAATTGCAATCGGCGACATTC
CTGCTATGCGGGTATCCCCGGTTTTATCCCCTGCGCTGTATTAGTGAGCTTTTAACTCAT
AGTGCCTAGCTTTCAACCCCGAAGGGCTAGATATACGTCTCCTGCGATCCATCCAATACA
ATTACGGCGACGGTTCGTAATCAATATCGAGGCGGTATGGCCGGAAGAGCGCAGTCTCGA
TTATTTTGCCGGCTGTCGCGGCGAGGTGGCTTGTTGTGGGACGGCCTTTGTGCTTTTCAG
AGACCGGCGGATTCCCTGCCGGG
>TTmlt805
---------------------CATTGCAAGGTCTAACGTAAATTGCAATCGGCGACATTC
CTGCTATGCGGGTATCCCCGGTTTTATCCCCTGCGCTGTATTAGTGAGCTTTTAACTCAT
AGTGCCTAGCTTTCAACCCCGAAGGGCTAGATATACGTCTCCTGCGACCCATCCAATACA
ATTACGGCGACGGTTCGTAATCAATATCGAGGCGGTATGGCCGGAAGAGCGCAGTCTCGA
TTATTTTGCCGGCTGTCGCGGCGAGGTGGCTTGTTGTGGGACGGCCTTTGTGCTTTTCAG
AGACCGGCGGATTCCCTGCCGGG
>TTmlt806
---------------------CATTGCAAGGTCTAACGTAAATTGCAATCGGCGACATTC
CTGCTATGCGGGTATCCCCGGTTTTATCCCCTGCGCTGTATTAGTGAGCTTTTAACTCAT
AGTGCCTAGCTTTCAACCCCGAAGGGCTAGATATACGTCTCCTGCGACCCATCCAATACA
ATTACGGCGACGGTTCGTAATCAATATCGAGGCGGTATGGCCGGAAGAGCGCAGTCTCGA
TTATTTTGCCGGCTGTCGCGGCGAGGTGGCTTGTTGTGGGACGGCCTTTGTGCTTTTCAG
AGACCGGCGGATTCCCTGCCGGG
>TTmlt807
---------------------CATTGCAAGGTCTAACGTAAATTGCAATCGGCGACATTC
CTGCTATGCGGGTATCCCCGGTTTTATCCCCTGCGCTGTATTAGTGAGCTTTTAACTCAT
AGTGCCTAGCTTTCAACCCCGAAGGGCTAGATATACGTCTCCTGCGACCCATCCAATACA
ATTACGGCGACGGTTCGTAATCAATATCGAGGCGGTATGGCCGGAAGAGCGCAGTCTCGA
TTATTTTGCCGGCTGTCGCGGCGAGGTGGCTTGTTGTGGGACGGCCTTTGTGCTTTTCAG
AGACCGGCGGATTCCCTGCCGGG
>TTmlt809
---------------------CATTGCAAGGTCTAACGTAAATTGCAATCGGCGACATTC
CTGCTATGCGGGTATCCCCGGTTTTATCCCCTGCGCTGTATTAGTGAGCTTTTAACTCAT
AGTGCCTAGCTTTCAACCCCGAAGGGCTAGATATACGTCTCCTGCGATCCATCCAATACA
ATTACGGCGACGGTTCGTAATCAATATCGAGGCGGTATGGCCGGAAGAGCGCAGTCTCGA
TTATTTTGCCGGCTGTCGCGGCGAGGTGGCTTGTTGTGGGACGGCCTTTGTGCTTTTCAG
AGACCGGCGGATTCCCTGCCGGG
>TTmlt810
---------------------CATTGCAAGGTCTAACGTAAATTGCAATCGGCGACATTC
CTGCTCTGCGGGTATCCCCGGTTTTATCCCCTGCGCTGTATTAGTGAGCTTTTAACTCAT
AGTGCCTAGCTTTCAACCCCGAAGGGCTAGATATACGTCTCCTGCGATCCATCCAATACA
ATTACGGCGACGGTTCGTAACCAATATCGAGGCGGTATGGCCGGAAGAGCGCAGTCTCGA
TTATTTTGCCGGCTGTCGCGGCGAGGTGGCTTGTTGTGGGACGGCCTTTGTGCTTTTCAG
AGATCGGCGGATTCCCTGCCGGG
>TTmlt811
---------------------CATTGCAAGGTCTAACGTAAATTGCAATCGGCGACATTC
CTGCTATGCGGGTATCCCCGGTTTTATCCCCTGCGCTGTATTAGTGAGCTTTTAACTCAT
AGTGCCTAGCTTTCAACCCCGAAGGGCTAGATATACGTCTCCTGCGATCCATCCAATACA
ATTACGGCGACGGTTCGTAATCAATATCGAGGCGGTATGGCCGGAAGAGCGCAGTCTCGA
TTATTTTGCCGGCTGTCGCGGCGAGGTGGCTTGTTGTGGGACGGCCTTTGTGCTTTTCAG
AGACCGGCGGATTCCCTGCCGGG
>TTmlt813
---------------------CATTGCAAGGTCTAACGTAAATTGCAATCGGCGACATTC
CTGCTATGCGGGTATCCCCGGTTTTATCCCCTGCGCTGTATTAGTGAGCTTTTAACTCAT
AGTGCCTAGCTTTCAACCCCGAAGGGCTAGATATACGTCTCCTGCGACCCATCCAATACA
ATTACGGCGACGGTTCGTAATCAATATCGAGGCGGTATGGCCGGAAGAGCGCAGTCTCGA
TTATTTTGCCGGCTGTCGCGGCGAGGTGGCTTGTTGTGGGACGGCCTTTGTGCTTTTCAG
AGACCGGCGGATTCCCTGCCGGG
>TTmlt814
---------------------CATTGCAAGGTCTAACGTAAATTGCAATCGGCGACATTC
CTGCTATGCGGGTATCCCCGGTTTTATCCCCTGCGCTGTATTAGTGAGCTTTTAACTCAT
AGTGCCTAGCTTTCAACCCCGAAGGGCTAGATATACGTCTCCTGCGACCCATCCAATACA
ATTACGGCGACGGTTCGTAATCAATATCGAGGCGGTATGGCCGGAAGAGCGCAGTCTCGA
TTATTTTGCCGGCTGTCGCGGCGAGGTGGCTTGTTGTGGGACGGCCTTTGTGCTTTTCAG
AGACCGGCGGATTCCCTGCCGGG
>TTmlt815
---------------------CATTGCAAGGTCTAACGTAAATTGCAATCGGCGACATTC
CTGCTATGCGGGTATCCCCGGTTTTATCCCCTGCGCTGTATTAGTGAGCTTTTAACTCAT
AGTGCCTAGCTTTCAACCCCGAAGGGCTAGATATACGTCTCCTGCGACCCATCCAATACA
ATTACGGCGACGGTTCGTAATCAATATCGAGGCGGTATGGCCGGAAGAGCGCAGTCTCGA
TTATTTTGCCGGCTGTCGCGGCGAGGTGGCTTGTTGTGGGACGGCCTTTGTGCTTTTCAG
AGACCGGCGGATTCCCTGCCGGG
>TTmlt816
---------------------CATTGCAAGGTCTAACGTAAATTGCAATCGGCGACATTC
CTGCTATGCGGGTATCCCCGGTTTTATCCCCTGCGCTGTATTAGTGAGCTTTTAACTCAT
AGTGCCTAGCTTTCAACCCCGAAGGGCTAGATATACGTCTCCTGCGATCCATCCAATACA
ATTACGGCGACGGTTCGTAATCAATATCGAGGCGGTATGGCCGGAAGAGCGCAGTCTCGA
TTATTTTGCCGGCTGTCGCGGCGAGGTGGCTTGTTGTGGGACGGCCTTTGTGCTTTTCAG
AGACCGGCGGATTCCCTGCCGGG
>TTmlt818
---------------------CATTGCAAGGTCTAACGTAAATTGCAATCGGCGACATTC
CTGCTATGCGGGTATCCCCGGTTTTATCCCCTGCGCTGTATTAGTGAGCTTTTAACTCAT
AGTGCCTAGCTTTCAACCCCGAAGGGCTAGATATACGTCTCCTGCGACCCATCCAATACA
ATTACGGCGACGGTTCGTAATCAATATCGAGGCGGTATGGCCGGAAGAGCGCAGTCTCGA
TTATTTTGCCGGCTGTCGCGGCGAGGTGGCTTGTTGTGGGACGGCCTTTGTGCTTTTCAG
AGACCGGCGGATTCCCTGCCGGG
>TTmlt819
---------------------CATTGCAAGGTCTAACGTAAATTGCAATCGGCGACATTC
CTGCTATGCGGGTATCCCCGGTTTTATCCCCTGCGCTGTATTAGTGAGCTTTTAACTCAT
AGTGCCTAGCTTTCAACCCCGAAGGGCTAGATATACGTCTCCTGCGACCCATCCAATACA
ATTACGGCGACGGTTCGTAATCAATATCGAGGCGGTATGGCCGGAAGAGCGCAGTCTCGA
TTATTTTGCCGGCTGTCGCGGCGAGGTGGCTTGTTGTGGGACGGCCTTTGTGCTTTTCAG
AGACCGGCGGATTCCCTGCCGGG
>TTmlt821
---------------------CATTGCAAGGTCTAACGTAAATTGCAATCGGCGACATTC
CTGCTATGCGGGTATCCCCGGTTTTATCCCCTGCGCTGTATTAGTGAGCTTTTAACTCAT
AGTGCCTAGCTTTCAACCCCGAAGGGCTAGATATACGTCTCCTGCGACCCATCCAATACA
ATTACGGCGACGGTTCGTAATCAATATCGAGGCGGTATGGCCGGAAGAGCGCAGTCTCGA
TTATTTTGCCGGCTGTCGCGGCGAGGTGGCTTGTTGTGGGACGGCCTTTGTGCTTTTCAG
AGACCGGCGGATTCCCTGCCGGG
>TTmlt822
---------------------CATTGCAAGGTCTAACGTAAATTGCAATCGGCGACATTC
CTGCTATGCGGGTATCCCCGGTTTTATCCCCTGCGCTGTATTAGTGAGCTTTTAACTCAT
AGTGCCTAGCTTTCAACCCCGAAGGGCTAGATATACGTCTCCTGCGACCCATCCAATACA
ATTACGGCGACGGTTCGTAATCAATATCGAGGCGGTATGGCCGGAAGAGCGCAGTCTCGA
TTATTTTGCCGGCTGTCGCGGCGAGGTGGCTTGTTGTGGGACGGCCTTTGTGCTTTTCAG
AGACCGGCGGATTCCCTGCCGGG
>TTmlt823
---------------------CATTGCAAGGTCTAACGTAAATTGCAATCGGCGACATTC
CTGCTATGCGGGTATCCCCGGTTTTATCCCCTGCGCTGTATTAGTGAGCTTTTAACTCAT
AGTGCCTAGCTTTCAACCCCGAAGGGCTAGATATACGTCTCCTGCGACCCATCCAATACA
ATTACGGCGACGGTTCGTAATCAATATCGAGGCGGTATGGCCGGAAGAGCGCAGTCTCGA
TTATTTTGCCGGCTGTCGCGGCGAGGTGGCTTGTTGTGGGACGGCCTTTGTGCTTTTCAG
AGACCGGCGGATTCCCTGCCGGG
>TTmlt824
---------------------CATTGCAAGGTCTAACGTAAATTGCAATCGGCGACATTC
CTGCTATGCGGGTATCCCCGGTTTTATCCCCTGCGCTGTATTAGTGAGCTTTTAACTCAT
AGTGCCTAGCTTTCAACCCCGAAGGGCTAGATATACGTCTCCTGCGACCCATCCAATACA
ATTACGGCGACGGTTCGTAATCAATATCGAGGCGGTATGGCCGGAAGAGCGCAGTCTCGA
TTATTTTGCCGGCTGTCGCGGCGAGGTGGCTTGTTGTGGGACGGCCTTTGTGCTTTTCAG
AGACCGGCGGATTCCCTGCCGGG
>TTmlt826
---------------------CATTGCAAGGTCTAACGTAAATTGCAATCGGCGACATTC
CTGCTATGCGGGTATCCCCGGTTTTATCCCCTGCGCTGTATTAGTGAGCTTTTAACTCAT
AGTGCCTAGCTTTCAACCCCGAAGGGCTAGATATACGTCTCCTGCGACCCATCCAATACA
ATTACGGCGACGGTTCGTAATCAATATCGAGGCGGTATGGCCGGAAGAGCGCAGTCTCGA
TTATTTTGCCGGCTGTCGCGGCGAGGTGGCTTGTTGTGGGACGGCCTTTGTGCTTTTCAG
AGACCGGCGGATTCCCTGCCGGG
>TTmlt827
---------------------CATTGCAAGGTCTAACGTAAATTGCAATCGGCGACATTC
CTGCTATGCGGGTATCCCCGGTTTTATCCCCTGCGCTGTATTAGTGAGCTTTTAACTCAT
AGTGCCTAGCTTTCAACCCCGAAGGGCTAGATATACGTCTCCTGCGACCCATCCAATACA
ATTACGGCGACGGTTCGTAATCAATATCGAGGCGGTATGGCCGGAAGAGCGCAGTCTCGA
TTATTTTGCCGGCTGTCGCGGCGAGGTGGCTTGTTGTGGGACGGCCTTTGTGCTTTTCAG
AGACCGGCGGATTCCCTGCCGGG
>TTmlt828
---------------------CATTGCAAGGTCTAACGTAAATTGCAATCGGCGACATTC
CTGCTATGCGGGTATCCCCGGTTTTATCCCCTGCGCTGTATTAGTGAGCTTTTAACTCAT
AGTGCCTAGCTTTCAACCCCGAAGGGCTAGATATACGTCTCCTGCGACCCATCCAATACA
ATTACGGCGACGGTTCGTAATCAATATCGAGGCGGTATGGCCGGAAGAGCGCAGTCTCGA
TTATTTTGCCGGCTGTCGCGGCGAGGTGGCTTGTTGTGGGACGGCCTTTGTGCTTTTCAG
AGACCGGCGGATTCCCTGCCGGG
>TTmlt829
---------------------CATTGCAAGGTCTAACGTAAATTGCAATCGGCGACATTC
CTGCTATGCGGGTATCCCCGGTTTTATCCCCTGCGCTGTATTAGTGAGCTTTTAACTCAT
AGTGCCTAGCTTTCAACCCCGAAGGGCTAGATATACGTCTCCTGCGATCCATCCAATACA
ATTACGGCGACGGTTCGTAATCAATATCGAGGCGGTATGGCCGGAAGAGCGCAGTCTCGA
TTATTTTGCCGGCTGTCGCGGCGAGGTGGCTTGTTGTGGGACGGCCTTTGTGCTTTTCAG
AGACCGGCGGATTCCCTGCCGGG
>TTmlt832
---------------------CATTGCAAGGTCTAACGTAAATTGCAATCGGCGACATTC
CTGCTATGCGGGTATCCCCGGTTTTATCCCCTGCGCTGTATTAGTGAGCTTTTAACTCAT
AGTGCCTAGCTTTCAACCCCGAAGGGCTAGATATACGTCTCCTGCGACCCATCCAATACA
ATTACGGCGACGGTTCGTAATCAATATCGAGGCGGTATGGCCGGAAGAGCGCAGTCTCGA
TTATTTTGCCGGCTGTCGCGGCGAGGTGGCTTGTTGTGGGACGGCCTTTGTGCTTTTCAG
AGACCGGCGGATTCCCTGCCGGG
>TTmlt833
---------------------CATTGCAAGGTCTAACGTAAATTGCAATCGGCGACATTC
CTGCTATGCGGGTATCCCCGGTTTTATCCCCTGCGCTGTATTAGTGAGCTTTTAACTCAT
AGTGCCTAGCTTTCAACCCCGAAGGGCTAGATATACGTCTCCTGCGACCCATCCAATACA
ATTACGGCGACGGTTCGTAATCAATATCGAGGCGGTATGGCCGGAAGAGCGCAGTCTCGA
TTATTTTGCCGGCTGTCGCGGCGAGGTGGCTTGTTGTGGGACGGCCTTTGTGCTTTTCAG
AGACCGGCGGATTCCCTGCCGGG
>TTmlt834
---------------------CATTGCAAGGTCTAACGTAAATTGCAATCGGCGACATTC
CTGCTATGCGGGTATCCCCGGTTTTATCCC-TGCGCTGTATTAGTGAGCTTTTAACTCAT
AGTGCCTAGCTTTCAACCCCGAAGGGCTAGATATACGTCTCCTGCGACCCATCCAATACA
ATTACGGCGACGGTTCGTAATCAATATCGAGGCGGTATGGCCGGAAGAGCGCAGTCTCGA
TTATTTTGCCGGCTGTCGCGGCGAGGTGGCTTGTTGTGGGACGGCCTTTGTGCTTTTCAG
AGACCGGCGGATTCCCTGCCGGG
>TTmlt838
---------------------CATTGCAAGGTCTAACGTAAATTGCAATCGGCGACATTC
CTGCTATGCGGGTATCCCCGGTTTTATCCCCTGCGCTGTATTAGTGAGCTTTTAACTCAT
AGTGCCTAGCTTTCAACCCCGAAGGGCTAGATATACGTCTCCTGCGATCCATCCAATACA
ATTACGGCGACGGTTCGTAATCAATATCGAGGCGGTATGGCCGGAAGAGCGCAGTCTCGA
TTATTTTGCCGGCTGTCGCGGCGAGGTGGCTTGTTGTGGGACGGCCTTTGTGCTTTTCAG
AGACCGGCGGATTCCCTGCCGGG
>TTmlt839
---------------------CATTGCAAGGTCTAACGTAAATTGCAATCGGCGACATTC
CTGCTATGCGGGTATCCCCGGTTTTATCCCCTGCGCTGTATTAGTGAGCTTTTAACTCAT
AGTGCCTAGCTTTCAACCCCGAAGGGCTAGATATACGTCTCCTGCGACCCATCCAATACA
ATTACGGCGACGGTTCGTAATCAATATCGAGGCGGTATGGCCGGAAGAGCGCAGTCTCGA
TTATTTTGCCGGCTGTCGCGGCGAGGTGGCTTGTTGTGGGACGGCCTTTGTGCTTTTCAG
AGACCGGCGGATTCCCTGCCGGG
>TTmlt840
---------------------CATTGCAAGGTCTAACGTAAATTGCAATCGGCGACATTC
CTGCTATGCGGGTATCCCCGGTTTTATCCCCTGCGCTGTATTAGTGAGCTTTTAACTCAT
AGTGCCTAGCTTTCAACCCCGAAGGGCTAGATATACGTCTCCTGCGACCCATCCAATACA
ATTACGGCGACGGTTCGTAATCAATATCGAGGCGGTATGGCCGGAAGAGCGCAGTCTCGA
TTATTTTGCCGGCTGTCGCGGCGAGGTGGCTTGTTGTGGGACGGCCTTTGTGCTTTTCAG
AGACCGGCGGATTCCCTGCCGGG
>TTmlt841
---------------------CATTGCAAGGTCTAACGTAAATTGCAATCGGCGACATTC
CTGCTATGCGGGTATCCCCGGTTTTATCCCCTGCGCTGTATTAGTGAGCTTTTAACTCAT
AGTGCCTAGCTTTCAACCCCGAAGGGCTAGATATACGTCTCCTGCGACCCATCCAATACA
ATTACGGCGACGGTTCGTAATCAATATCGAGGCGGTATGGCCGGAAGAGCGCAGTCTCGA
TTATTTTGCCGGCTGTCGCGGCGAGGTGGCTTGTTGTGGGACGGCCTTTGTGCTTTTCAG
AGACCGGCGGATTCCCTGCCGGG
>TTmlt842
---------------------CATTGCAAGGTCTAACGTAAATTGCAATCGGCGACATTC
CTGCTATGCGGGTATCCCCGGTTTTATCCCCTGCGCTGTATTAGTGAGCTTTTAACTCAT
AGTGCCTAGCTTTCAACCCCGAAGGGCTAGATATACGTCTCCTGCGACCCATCCAATACA
ATTACGGCGACGGTTCGTAATCAATATCGAGGCGGTATGGCCGGAAGAGCGCAGTCTCGA
TTATTTTGCCGGCTGTCGCGGCGAGGTGGCTTGTTGTGGGACGGCCTTTGTGCTTTTCAG
AGACCGGCGGATTCCCTGCCGGG
>TTmlt845
---------------------CATTGCAAGGTCTAACGTAAATTGCAATCGGCGACATTC
CTGCTATGCGGGTATCCCCGGTTTTATCCCCTGCGCTGTATTAGTGAGCTTTTAACTCAT
AGTGCCTAGCTTTCAACCCCGAAGGGCTAGATATACGTCTCCTGCGACCCATCCAATACA
ATTACGGCGACGGTTCGTAATCAATATCGAGGCGGTATGGCCGGAAGAGCGCAGTCTCGA
TTATTTTGCCGGCTGTCGCGGCGAGGTGGCTTGTTGTGGGACGGCCTTTGTGCTTTTCAG
AGACCGGCGGATTCCCTGCCGGG
>TTmlt846
---------------------CATTGCAAGGTCTAACGTAAATTGCAATCGGCGACATTC
CTGCTATGCGGGTATCCCCGGTTTTATCCCCTGCGCTGTATTAGTGAGCTTTTAACTCAT
AGTGCCTAGCTTTCAACCCCGAAGGGCTAGATATACGTCTCCTGCGATCCATCCAATACA
ATTACGGCGACGGTTCGTAATCAATATCGAGGCGGTATGGCCGGAAGAGCGCAGTCTCGA
TTATTTTGCCGGCTGTCGCGGCGAGGTGGCTTGTTGTGGGACGGCCTTTGTGCTTTTCAG
AGACCGGCGGATTCCCTGCCGGG
>TTmlt847
---------------------CATTGCAAGGTCTAACGTAAATTGCAATCGGCGACATTC
CTGCTATGCGGGTATCCCCGGTTTTATCCCCTGCGCTGTATTAGTGAGCTTTTAACTCAT
AGTGCCTAGCTTTCAACCCCGAAGGGCTAGATATACGTCTCCTGCGATCCATCCAATACA
ATTACGGCGACGGTTCGTAATCAATATCGAGGCGGTATGGCCGGAAGAGCGCAGTCTCGA
TTATTTTGCCGGCTGTCGCGGCGAGGTGGCTTGTTGTGGGACGGCCTTTGTGCTTTTCAG
AGACCGGCGGATTCCCTGCCGGG
>TTmlt849
---------------------CATTGCAAGGTCTAACGTAAATTGCAATCGGCGACATTC
CTGCTATGCGGGTATCCCCGGTTTTATCCCCTGCGCTGTATTAGTGAGCTTTTAACTCAT
AGTGCCTAGCTTTCAACCCCGAAGGGCTAGATATACGTCTCCTGCGACCCATCCAATACA
ATTACGGCGACGGTTCGTAATCAATATCGAGGCGGTATGGCCGGAAGAGCGCAGTCTCGA
TTATTTTGCCGGCTGTCGCGGCGAGGTGGCTTGTTGTGGGACGGCCTTTGTGCTTTTCAG
AGACCGGCGGATTCCCTGCCGGG
>TTmlt853
---------------------CATTGCAAGGTCTAACGTAAATTGCAATCGGCGACATTC
CTGCTATGCGGGTATCCCCGGTTTTATCCCCTGCGCTGTATTAGTGAGCTTTTAACTCAT
AGTGCCTAGCTTTCAACCCCGAAGGGCTAGATATACGTCTCCTGCGACCCATCCAATACA
ATTACGGCGACGGTTCGTAATCAATATCGAGGCGGTATGGCCGGAAGAGCGCAGTCTCGA
TTATTTTGCCGGCTGTCGCGGCGAGGTGGCTTGTTGTGGGACGGCCTTTGTGCTTTTCAG
AGACCGGCGGATTCCCTGCCGGG
>TTmlt860
---------------------CATTGCAAGGTCTAACGTAAATTGCAATCGGCGACATTC
CTGCTCTGCGGGTATCCCCGGTTTTATCCCCTGCGCTGTATTAGTGAGCTTTTAACTCAT
AGTGCCTAGCTTTCAACCCCGAAGGGCTAAATATACGTCTCCTGCGATCCATCCAATACA
ATTACGGCGACGGTTCGTAACCAATATCGAGGCGGTATGGCCGGAAGAGCGCAGTCTCGA
TTATTTTGCCGGCTGTCGCGGCGAGGTGGCTTGTTGTGGGACGGCCTTTGTGCTTTTCAG
AGATCGGCGGATTCCCTGCCGGG
>TTmlt861
---------------------CATTGCAAGGTCTAACGTAAATTGCAATCGGCGACATTC
CTGCTCTGCGGGTATCCCCGGTTTTATCCCCTGCGCTGTATTAGTGAGCTTTTAACTCAT
AGTGCCTAGCTTTCAACCCCGAAGGGCTAGATATACGTCTCCTGCGATCCATCCAATACA
ATTACGGCGACGGTTCGTAACCAATATCGAGGCGGTATGGCCGGAAGAGCGCAGTCTCGA
TTATTTTGCCGGCTGTCGCGGCGAGGTGGCTTGTTGTGGGACGGCCTTTGTGCTTTTCAG
AGACCGGCGGATTCCCTGCCGGG
>TTmlt863
---------------------CATTGCAAGGTCTAACGTAAATTGCAATCGGCGACATTC
CTGCTATGCGGGTATCCCCGGTTTTATCCCCTGCGCTGTATTAGTGAGCTTTTAACTCAT
AGTGCCTAGCTTTCAACCCCGAAGGGCTAGATATACGTCTCCTGCGACCCATCCAATACA
ATTACGGCGACGGTTCGTAATCAATATCGAGGCGGTATGGCCGGAAGAGCGCAGTCTCGA
TTATTTTGCCGGCTGTCGCGGCGAGGTGGCTTGTTGTGGGACGGCCTTTGTGCTTTTCAG
AGACCGGCGGATTCCCTGCCGGG
>TTmlt864
---------------------CATTGCAAGGTCTAACGTAAATTGCAATCGGCGACATTC
CTGCTATGCGGGTATCCCCGGTTTTATCCCCTGCGCTGTATTAGTGAGCTTTTAACTCAT
AGTGCCTAGCTTTCAACCCCGAAGGGCTAGATATACGTCTCCTGCGACCCATCCAATACA
ATTACGGCGACGGTTCGTAATCAATATCGAGGCGGTATGGCCGGAAGAGCGCAGTCTCGA
TTATTTTGCCGGCTGTCGCGGCGAGGTGGCTTGTTGTGGGACGGCCTTTGTGCTTTTCAG
AGACCGGCGGATTCCCTGCCGGG
>TTmlt865
---------------------CATTGCAAGGTCTAACGTAAATTGCAATCGGCGACATTC
CTGCTATGCGGGTATCCCCGGTTTTATCCCCTGCGCTGTATTAGTGAGCTTTTAACTCAT
AGTGCCTAGCTTTCAACCCCGAAGGGCTAGATATACGTCTCCTGCGACCCATCCAATACA
ATTACGGCGACGGTTCGTAATCAATATCGAGGCGGTATGGCCGGAAGAGCGCAGTCTCGA
TTATTTTGCCGGCTGTCGCGGCGAGGTGGCTTGTTGTGGGACGGCCTTTGTGCTTTTCAG
AGACCGGCGGATTCCCTGCCGGG
>TTmlt867
---------------------CATTGCAAGGTCTAACGTAAATTGCAATCGGCGACATTC
CTGCTATGCGGGTATCCCCGGTTTTATCCCCTGCGCTGTATTAGTGAGCTTTTAACTCAT
AGTGCCTAGCTTTCAACCCCGAAGGGCTAGATATACGTCTCCTGCGATCCATCCAATACA
ATTACGGCGACGGTTCGTAATCAATATCGAGGCGGTATGGCCGGAAGAGCGCAGTCTCGA
TTATTTTGCCGGCTGTCGCGGCGAGGTGGCTTGTTGTGGGACGGCCTTTGTGCTTTTCAG
AGACCGGCGGATTCCCTGCCGGG
>TTmlt869
---------------------CATTGCAAGGTCTAACGTAAATTGCAATCGGCGACATTC
CTGCTATGCGGGTATCCCCGGTTTTATCCCCTGCGCTGTATTAGTGAGCTTTTAACTCAT
AGTGCCTAGCTTTCAACCCCGAAGGGCTAGATATACGTCTCCTGCGACCCATCCAATACA
ATTACGGCGACGGTTCGTAATCAATATCGAGGCGGTATGGCCGGAAGAGCGCAGTCTCGA
TTATTTTGCCGGCTGTCGCGGCGAGGTGGCTTGTTGTGGGACGGCCTTTGTGCTTTTCAG
AGACCGGCGGATTCCCTGCCGGG
